# Supplementary material for: Systems biology approach uncovers candidates for kidney-heart interorgan crosstalk after myocardial infarction
Source: Sci Rep. 2025 Dec 5;15:43267. doi: 10.1038/s41598-025-30712-z (PMC12686400; doi:10.1038/s41598-025-30712-z)
Supplement: Supplementary file 1 — Supplementary Information 1. [file 41598_2025_30712_MOESM1_ESM.xlsx]

## Sheet: Tabelle1
gene	species	Assay ID
Spp1	Mouse	Mm00436767_m1
Postn	Mouse	Mm01284919_m1
Itgav	Mouse	Mm00434486_m1
Gdf15	Mouse	Mm00442228_m1
Tgfbr2	Mouse	Mm00436977_m1
Slitrk6	Mouse	Mm01235103_m1
Ptprs	Mouse	Mm00465150_m1
TGF-β	Human	Hs00171257_m1
COL1A1	Human	Hs00164004_m1
CTGF	Human	Hs00170014_m1
Tgf-β	Mouse	Mm00441724_m1
Col1a1	Mouse	Mm01302043_g1
Ctgf	Mouse	Mm00515790_g1
