# Supplementary material for: Systems biology approach uncovers candidates for kidney-heart interorgan crosstalk after myocardial infarction
Source: Sci Rep. 2025 Dec 5;15:43267. doi: 10.1038/s41598-025-30712-z (PMC12686400; doi:10.1038/s41598-025-30712-z)
Supplement: Supplementary file 2 — Supplementary Information 2. [file 41598_2025_30712_MOESM2_ESM.xlsx]

## Sheet: Tabelle1
gene_symbol	Kidney_Sham_mean_tpm	Kidney_5d_mean_tpm	Kidney_28d_mean_tpm	Heart_5d_Sham_mean_tpm	Heart_5d_IZ_mean_tpm
H4c9	20.8	15.038	40.8807	3.16425	10.4683
Cyp4a14	85.6183	118.864	20.6186	0	0.0654444
Jchain	5.49955	6.41303	17.3056	0.85025	13.6169
Cck	82.3583	104.434	131.61	0.050125	0.0653333
Sema3g	23.5536	39.8793	32.161	7.43375	9.58667
Igkc	24.3971	31.3998	78.3436	3.527	84.4828
Nphs2	35.8214	58.5197	46.928	0	0.0327778
Lipe	49.855	31.5341	21.4536	20.7996	15.528
Ubc	1239.11	1159.84	1452.8	476.515	656.079
Osgin1	59.4407	62.1366	101.204	2.78887	7.94156
Dnajb1	60.2132	44.6203	75.3004	20.3781	50.6291
Tkt	181.381	132.568	115.29	13.7881	102.734
Gdf15	20.3386	16.1059	32.6527	1.34625	24.116
Ccn1	186.915	103.723	235.14	109.709	461.77
Jun	92.1214	52.6374	124.932	38.7449	61.5658
Ly6e	170.288	165.734	215.508	81.0889	247.709
Hba-a1	861.397	2095.56	678.332	649.851	1789.33
Cebpa	116.619	83.2094	70.1075	5.036	99.1782
Hba-a2	798.921	1954.84	626.837	616.266	1644.45
Ugt3a2	995.848	1017.51	1132.18	0	0.149222
Hbb-bt	422.145	1034.57	311.401	484.861	1109.98
Ren1	144.045	236.333	116.125	0	0.0594444
Nr4a2	8.00542	2.79017	8.14717	2.3355	5.48267
Atf3	3.22913	2.04734	5.83655	3	27.5701
Agpat2	43.336	28.9213	22.189	37.198	32.4464
Pygl	59.4677	44.4374	31.9453	3.175	37.7869
Fuca2	246.613	236.996	278.713	107.949	97.0019
Tob1	160.087	131.881	184.62	64.2433	41.2972
Inmt	686.521	658.476	1018.77	7.78975	0
Id4	38.4591	43.115	59.3687	1.34575	5.51822
Egr2	2.15861	0.743354	3.44261	3.85	14.3867
Hbb-bs	1460.45	3411.71	1119.35	1695.05	3882.56
Phlda3	26.3534	17.5987	13.6297	6.32038	66.8106
Id3	76.2121	77.3836	113.691	60.293	368.719
Trim63	28.8335	27.2204	37.0767	131.609	38.8502
H4f16	0.66038	0.433559	2.42085	0.029375	0.243
Zfp36	260.558	145.443	319.154	39.3521	78.0524
Igha	35.3672	46.4321	113.95	0.511625	5.55089
Clstn3	5.30451	3.29365	0.967379	0.040875	0.144556
Dhrs7	19.7602	13.057	10.6823	32.4461	40.156
Apol11b	0.90494	2.0296	0.0576862	0.522125	1.90467
Tent5c	10.6742	17.9582	7.98337	5.64363	30.1436
Cadm1	31.6571	27.7981	37.219	11.3824	24.6476
Ly6a	573.103	566.496	669.254	128.164	172.175
Otop1	4.5747	2.56823	0.78018	0	0
H2bc6	5.15541	3.31813	8.77511	1.65938	3.40322
Ier2	91.9143	48.6762	145.061	58.7081	72.7227
Cxcl1	8.30222	4.33736	9.37208	13.3889	9.85011
Fam25c	11.6463	9.45317	5.48603	0	0.142333
Hsd11b1	139.495	127.214	172.946	15.5771	7.76367
Smpdl3a	241.875	226.733	259.09	40.6973	121.763
Kcnk3	20.9059	6.66561	2.36313	158.955	41.6208
Rcan1	73.7116	65.1276	99.011	26.8719	71.5512
Pnpla2	148.524	135.101	96.9587	155.86	50.3149
Ifi27	97.2539	73.7735	60.2886	31.9343	130.592
Junb	152.293	73.8814	198.833	63.1193	172.779
Dusp1	229.45	149.16	324.461	122.621	103.01
Actb	2156.78	1924.63	2211.15	807.192	9730.48
Upk1b	7.281	4.97348	2.55083	0.708625	7.98444
Lipo3	40.8608	34.3961	52.0571	7.06875	14.7079
Trabd2b	140.503	132.207	162.341	90.2926	43.9866
Nr4a1	121.42	52.3081	145.661	82.6192	36.6018
Tcn2	1127.57	1149.58	1283.76	20.5326	64.5772
Ldhd	325.998	335.397	412.587	25.1133	3.04411
Slc7a8	149.541	126.273	114.432	1.36875	20.7134
Aqp1	467.754	566.88	538.293	143.929	60.2906
Zfp36l1	68.1107	63.7144	82.7771	34.3706	123.16
Cyb5b	324.574	285.357	291.817	36.4259	60.9084
Acads	206.65	201.284	231.975	109.269	46.256
Ier5l	18.548	14.7432	23.473	7.0395	46.2741
Sertad1	24.9806	23.2068	30.9422	17.7741	56.0678
Napsa	2399.98	2775.84	2809.87	0.713875	23.7161
Snord13	31.774	25.8721	37.1394	3.17338	12.9151
Jund	171.823	159.246	196.805	16.544	34.1337
Id2	307.039	319.435	431.151	10.8874	97.9379
Atf4	129.261	131.882	164.43	86.4062	231.257
Gm11344	1.95136	0.322043	0.106538	0	0.132111
Prkar2b	25.6915	19.1376	8.77917	1.46975	11.28
Brd2	164.821	166.567	199.155	61.4988	163.214
Mgst1	94.2564	80.2969	62.4649	40.073	94.0113
Fasn	534.466	251.034	171.866	10.7696	30.8158
Btg2	103.413	51.4025	133.54	57.2871	44.9894
Cyp4b1	2124.34	1922.5	2475.19	13.5684	5.09433
S100a6	191.59	146.544	111.997	120.68	1427.79
Acaa2	221.577	209.912	174.411	649.242	105.405
Plk2	10.0606	6.03136	10.1184	11.3766	40.5751
Slc36a2	15.935	10.6832	4.21668	21.2406	4.63589
Fosb	9.03513	2.1896	8.6971	3.04413	2.124
Ggt1	1061.06	1047.67	1214.04	0	0.0703333
Plin1	37.3108	21.3633	11.1597	0.261625	1.67544
Anks1b	1.43083	1.20073	3.06515	0.234	1.01756
Fkbp4	112.206	115.367	134.247	154.726	62.2577
Gsto1	41.2474	43.2624	32.6442	110.69	119.574
Gpd1	520.501	428.478	395.064	25.8139	10.4466
Sult1d1	464.184	560.117	467.202	0	0
Pzp	36.9785	31.4534	44.5791	0.2645	0.0418889
Cd52	17.6634	12.975	18.2344	10.3496	282.538
Ppic	163.39	167.376	187.656	29.3031	285.745
Calr	568.889	523.191	606.085	206.254	925.305
Gypa	0.595035	1.79719	0.1558	0.77	1.50978
Ephx2	335.641	291.31	361.498	187.449	53.9652
Rtp4	8.72404	4.79991	5.91381	10.2085	32.248
Galns	126.158	126.551	148.501	4.18637	49.8213
Sprr1a	27.5696	18.5378	10.2611	5.9715	668.083
Pgd	147.134	118.11	113.959	19.3083	154.417
Ly6d	15.8334	4.67741	3.57531	0.167	2.15189
Hsp90aa1	165.38	147.481	188.064	48.5395	179.098
Acsl1	148.564	141.764	105.525	283.6	47.1081
Slc7a13	818.332	822.288	955.083	0.08175	0.178444
Slitrk6	2.4382	3.90841	5.35799	0.716	0.270444
Fos	118.906	52.3279	150.216	68.5337	83.2261
Ces1g	25.7547	24.2138	55.0725	0.282	0.0654444
Hmgcs2	12.5744	18.0372	6.83753	13.2654	11.7477
Egr1	317.933	136.742	398.753	120.652	153.068
Aoc3	17.69	10.0504	8.12891	9.49725	55.9084
Cox8b	57.8177	38.1038	13.6251	1293.2	174.12
Fabp5	13.2608	6.83551	6.12871	15.7367	216.879
Arl4d	21.4072	17.5335	27.99	5.39488	2.66489
Ace	147.447	148.886	171.665	19.1708	55.6458
Cavin1	87.7374	69.6839	65.6382	209.995	397.38
Arhgef39	19.5228	13.1453	18.858	0.48825	4.43356
Mvd	52.9776	48.4809	59.9673	3.438	9.35189
Slc30a1	56.4754	68.7343	67.2516	7.54375	11.741
H3f3b	253.064	227.949	277.71	101.984	386.26
Arrdc4	13.4355	8.99889	10.6901	7.75525	18.6944
Hif3a	0.628786	2.2547	0.967071	0.668125	0.429667
Slc1a5	60.539	46.5362	40.7198	15.3755	64.063
Rhoc	82.4476	75.235	88.287	39.8692	237.317
Pdk4	19.4139	12.9296	9.95838	166.493	27.6548
Hbegf	18.5867	14.612	23.9475	10.8336	23.8384
Oxct1	891.666	898.587	953.351	638.976	194.243
Psmb8	17.7959	16.2502	22.7567	16.7199	97.1728
Gm12346	100.28	86.7845	111.945	22.342	96.7247
Dmtn	98.5174	104.181	112.635	1.88338	4.019
Akr1c14	178.549	203.339	210.237	6.60963	2.24767
Gadd45b	11.7137	6.07425	9.77738	6.44387	50.0378
Acsm2	2696.07	2508.54	3069.39	0	0.0418889
Fam13a	41.4489	41.508	29.9434	32.9567	14.8388
Aldh1a7	19.5387	15.2324	11.8752	0.146875	0.260556
Tubb4b	15.0459	16.157	21.5396	106.802	125.548
Dcn	89.8644	81.4823	65.9333	578.238	1236.78
Met	76.227	75.1271	89.0649	0.5025	4.05811
Sprr2a3	12.4153	7.5197	5.67552	0.443625	44.8509
Dbi	1414.34	1289.7	1220.36	160.423	235.619
Apoc1	14.9093	12.2485	5.01585	0.22775	3.39489
Tmbim6	1040.07	1077.24	1110.38	121.668	311.523
4931406C07Rik	483.055	459.281	533.414	6.86175	18.7466
Dusp6	46.375	41.646	53.3932	16.2501	48.1122
Mmd	31.835	22.3654	19.9655	21.9002	23.488
Malat1	229.228	222.353	262.921	223.832	325.643
Isg20	1.93161	4.52781	2.29948	3.705	19.2869
Tmprss9	1.3534	0.666485	2.0354	0.12975	0
Bdh2	232.017	242.122	264.634	0.76975	8.97744
Hadhb	83.3264	79.2301	65.5864	485.294	88.1772
Xbp1	70.8435	92.9411	83.5504	24.4955	105.643
Orm1	8.71074	3.9761	3.0406	0.076	0.239111
Tgtp1	8.4784	8.17141	14.1932	9.83325	12.2372
Sema7a	5.90027	9.2493	6.26143	14.3924	37.4746
Slc13a3	639.335	589.384	742.628	0.2915	1.90256
Atp1a2	36.0202	27.3898	15.0023	627.504	149.859
Fcgrt	147.068	166.425	160.462	39.3501	88.4058
Col5a3	8.71098	4.64453	6.22103	12.8266	50.3802
Ppp1r15a	11.4609	8.40415	12.7535	10.5063	14.6382
Reps2	42.6628	36.3424	45.5957	1.606	9.10778
Pnpla3	5.2711	2.12847	1.3267	0.813875	0.738222
Nupr1	74.968	64.8241	44.1891	9.27225	118.418
Apold1	6.26485	3.84162	8.10273	18.3265	15.3173
Chpt1	947.685	938.622	995.228	329.929	113.618
Psap	708.428	726.538	766.592	290.008	1566.75
Anxa13	3.66068	3.62951	6.50742	0.076	0
Slc5a12	38.5566	38.9274	29.5659	0	0.0897778
Ddit3	3.87678	3.9783	7.15578	19.7976	36.9838
Pnrc1	37.2433	29.7045	39.0572	65.5152	58.8802
Gm44120	30.8205	33.433	25.726	0	0.0234444
Sprr2a1	13.747	9.17899	7.00107	0.503625	55.903
Tmem205	308.702	299.648	330.001	57.249	46.4768
Id1	36.3746	38.1573	59.2557	38.9413	36.613
Nfkbiz	10.2792	6.76481	10.7477	4.31925	16.9736
Sema4b	39.9613	43.7309	33.2812	7.04725	12.8437
H2-Q10	5.34113	2.57824	1.79357	0.115	2.17167
Hacl1	23.8582	25.9651	18.7545	5.04963	5.90511
Klk1	1809.71	1926.35	2018.75	0.059	0.379
Cidea	59.8119	41.0157	13.1871	38.6185	14.3724
Elovl6	55.8537	33.2544	28.992	1.59512	6.78467
Acaca	74.9978	37.8741	31.5678	3.66425	13.9558
Dlk1	5.85743	0.95626	0.478381	0.068625	0.214222
Ass1	1577.13	1539.81	1716.38	1.65588	26.4594
Gm48281	11.5611	8.21888	13.0143	0.050125	0
Aox1	3.12791	1.41818	0.90104	16.9685	8.78589
Gm12152	0.157053	0.495793	1.28041	0.046375	0.211778
Upk2	3.73863	1.88166	1.06698	0.1075	0
Mafg	55.624	46.7454	51.7472	16.376	34.7074
Tgtp2	8.6716	7.36297	13.0828	9.263	12.1487
Ethe1	103.188	80.6117	89.2314	22.8496	30.9374
Fosl2	18.8779	12.843	12.7746	14.9277	60.9906
Cd9	83.3704	78.9473	66.557	33.1079	175.726
Acly	196.769	116.984	112.715	22.1692	68.4321
Iigp1	14.081	11.5767	19.3836	36.6984	28.5977
Abat	198.469	187.71	205.419	7.02937	6.77156
Eif4ebp1	27.6992	21.547	18.3463	54.687	105.681
Akr1c13	9.96633	9.7395	6.04674	0.40175	7.26767
Fabp4	726.021	496.256	299.792	955.242	590.706
H2-Ab1	69.3391	69.4611	87.5888	19.4235	265.069
Snca	11.7901	15.9209	8.3752	4.2605	10.1673
Kifc1	2.49891	1.25558	0.689905	0.36375	10.1067
Man2b1	111.499	112.729	125.136	20.6848	153.387
Scd1	1298.47	620.831	486.541	10.6355	22.1552
Tfrc	32.9157	24.5186	33.6064	30.981	10.1523
Nudt12	39.79	30.6345	34.3786	9.74687	4.972
Slc6a20a	15.6337	20.8066	17.1492	0.259	0.528333
H2aw	40.9212	38.0772	45.4107	18.9838	41.7881
Elovl1	108.551	100.354	114.08	17.4311	121.694
Arhgef10l	47.7616	37.9161	41.3677	31.226	34.4979
Spry1	22.7586	16.4807	22.7316	18.0861	47.4366
Slc22a12	1249.21	1148.23	1341.13	0	0
Slc25a1	125.234	98.1808	96.265	3.10075	20.524
Degs1	168.537	165.53	183.021	51.1535	167.18
Acacb	41.137	30.2604	21.7177	88.7529	13.1414
Habp4	70.1022	61.8187	71.1731	34.8906	34.2529
Actg1	278.296	266.732	325.255	57.6602	524.531
Gm5844	50.3141	41.7639	54.6651	13.8223	50.1867
Il1b	1.95619	1.24888	2.74455	0.817125	13.0213
C3	40.1761	36.1178	28.0891	97.5173	294.808
Adamts5	29.6216	22.6513	27.1485	25.9311	54.4056
Os9	139.921	147.634	153.642	16.6201	87.4577
Slc45a3	20.3583	31.2561	26.9857	1.80975	9.79067
Tpt1-ps5	29.8614	34.4462	37.1194	70.8847	172.829
Lzts3	101.638	94.831	81.8699	1.96925	3.21811
Insig1	53.9178	42.0359	43.5576	12.5576	21.5769
Dynll2	226.904	245.966	275.364	281.044	114.136
Lgr4	108.006	112.8	89.3133	12.1151	12.7108
Dmpk	12.1666	8.3725	8.79284	170.774	62.9797
Iglc2	0.682316	1.02274	2.45725	0.3105	2.01633
Hsp90ab1	891.588	796.763	911.679	576.168	939.911
Pigr	53.8323	69.6624	72.174	0	0
Ntrk2	4.93585	2.54893	1.82827	0.36275	0.624889
Dgat2	159.687	148.241	132.028	137.86	13.1241
Gsn	137.226	119.026	105.381	770.95	298.811
Aldh8a1	231.023	213.991	244.874	0	0.0234444
Mme	75.2293	88.6662	88.165	6.5625	2.19478
P4hb	489.297	490.155	518.88	117.291	813.186
Ctcflos	2.61168	1.29469	0.727642	0.28675	0.128111
Tspan7	29.2549	24.7342	21.849	72.816	44.1374
Pdhb	126.087	114.967	105.448	289.395	90.3037
Car2	311.574	292.831	262.889	5.37625	5.96011
Sucnr1	29.7408	27.1395	33.5748	0.040875	0.233
Egf	567.739	654.489	616.281	3.7065	1.47122
Ptprs	23.7022	20.2457	16.6579	35.9889	132.763
Rap2c	20.9124	16.2597	18.1799	20.049	42.0911
Trim46	2.41159	3.38889	1.44999	0.496125	8.116
Rpl36-ps10	5.58278	1.19028	1.32054	0.744125	2.16367
Rpl10-ps3	169.302	178.962	185.579	90.6675	413.227
Slc2a1	33.9564	42.3512	40.0395	7.7845	29.5412
Arc	7.1561	5.09486	11.2402	0.818375	0.519556
Csad	500.603	484.308	531.721	15.2438	50.3136
Phlda2	28.0262	23.9571	29.9926	0	0.0234444
Gm8337	4.66733	6.55547	8.55294	7.843	14.7338
Gm44022	0.729175	0.773006	0.0436965	0.117875	0
Pi4ka	144.839	133.443	151.335	26.0931	50.3462
Tmem237	41.0658	38.7507	49.9762	3.29638	15.3809
Maob	5.03114	3.23777	2.14902	19.7141	6.27556
Rps15a	326.609	304.215	269.092	193.257	828.608
Preb	42.427	40.7132	48.6049	27.1684	60.3109
Mphosph6	17.8828	13.6403	16.0427	7.0165	25.5216
Sprr2a2	14.5161	8.30529	5.49248	0.448	57.3981
Gm16685	4.61153	5.95242	3.15133	0.8245	0.575667
Egr3	1.14533	0.358924	1.59295	3.16938	4.80778
Cox7a1	72.3534	63.0766	55.4573	1380.99	166.322
Folh1	34.957	44.4969	30.3315	0	0.0468889
Ucp1	51.159	31.9475	7.49168	0.0875	0
Wif1	0.726017	2.00662	0.949532	7.30637	0.466667
Spry2	18.2977	16.5269	21.2804	22.16	31.2927
Slc6a20b	156.406	163.465	174.974	0.445625	1.297
Ptms	680.726	628.11	690.83	73.5055	377.964
Tlr12	31.5942	24.509	26.938	0	0.198667
Hcar2	2.22853	1.07912	0.476652	0	0.235778
Retreg1	90.1949	101.829	83.3125	121.463	41.3399
Tmigd1	326.968	325.822	358.451	0.3095	0.143222
Hes1	68.1465	50.2659	73.6073	36.0812	53.3607
Pepd	160.988	139.808	154.635	16.5861	38.3407
Fmo5	104.184	92.3196	116.345	9.92925	9.80244
Clec2d	10.0751	15.4832	12.3425	8.9765	32.1529
Asb2	3.28272	1.59417	2.12257	233.982	45.142
Galnt14	50.0815	50.773	59.251	0.061125	0.0274444
Svep1	12.3175	8.73137	10.6398	36.8355	55.5256
Gnb2	255.646	248.674	223.651	132.392	376.625
Abcc1	12.6673	13.0952	9.04536	12.4145	32.3786
Noct	14.0675	26.414	14.8033	20.8368	17.5517
Ces1e	60.6392	59.1675	67.9183	0.764875	0
Plbd2	53.8433	60.0092	62.8408	24.0239	69.3247
Gbp2	9.05381	7.18285	10.519	10.5436	23.402
Smoc1	5.50582	3.03528	2.28275	4.23963	18.6024
B4galt1	74.9221	84.8738	64.5496	51.9051	229.896
Tuba4a	74.0075	69.4543	85.2039	670.213	110.286
Rnf181	182.022	184.957	207.881	15.2758	45.8718
Hadha	179.731	172.413	151.495	658.517	169.563
Nit1	28.3383	29.1535	35.2668	17.6163	23.5048
Meox2	2.08123	0.770835	0.539532	10.1768	13.0591
Slc25a37	38.6016	48.5937	39.6223	15.9864	46.1739
Il11ra1	50.6767	50.2628	58.3532	67.8465	104.533
Bst2	35.2852	27.2874	31.8525	19.1009	109.111
Cnksr1	10.2699	10.5609	17.0543	3.34612	2.59189
Deptor	108.248	101.553	88.9419	19.0791	35.0138
Camsap2	23.6277	27.3707	29.6036	11.9166	30.8091
Entpd5	361.266	322.357	363.763	85.5316	29.1138
Bfar	56.6207	62.1533	52.0354	65.6335	118.772
Chd3	232.926	216.027	246.41	11.9086	60.1669
Lrpap1	392.811	376.727	417.948	39.3399	98.5056
Slc2a4	38.2438	30.29	26.419	244.993	29.3111
Slc27a1	28.2921	27.4613	20.8636	52.1794	44.3818
Esm1	21.7065	15.261	19.8756	0.889	8.61078
Sprr2b	4.93815	2.39026	2.14462	0.117875	4.73422
Teddm2	1.71145	1.01876	0.417593	0.892125	0.719111
Dap	85.3843	78.1821	70.5585	19.7336	263.902
Wnt4	9.05468	4.87425	3.81835	0.257625	5.92111
Gm6210	42.8643	46.8771	59.5668	32.3569	62.9178
Acta2	61.0378	49.2109	45.6157	90.5851	954.783
Ginm1	90.7638	88.2049	75.7004	51.611	56.432
Cmip	18.6513	15.4927	20.0696	3.34187	26.1846
Gm17501	3.20072	2.35983	4.1853	0.858625	2.70844
Itgax	2.08465	1.45177	3.02138	0.80875	18.6124
Gcdh	369.595	359.684	381.57	53.7092	20.2781
Cdh16	561.838	570.811	589.758	1.48162	0.767556
Glb1	151.664	154.479	166.125	10.4085	59.3718
Slc6a6	189.062	223.578	199.005	44.844	158.002
Uchl1	7.15337	3.99343	4.62305	6.199	53.2459
Rps26	286.463	284.207	247.922	106.552	516.126
A530016L24Rik	9.82846	3.31133	3.4495	17.9898	0.728222
Lsm6	58.8219	51.7126	47.9524	32.7713	52.6204
Mgll	96.5728	78.1202	62.3984	105.241	83.8717
Slc47a1	430.074	415.057	453.159	20.938	5.65122
Hspg2	66.3309	55.9059	56.7833	198.415	516.688
Acot12	97.9596	101.972	110.56	0	0
Tprn	24.7862	22.5234	27.3298	1.617	4.57611
Idh1	229.693	200.12	208.639	25.1735	74.4672
Bend5	44.3359	42.547	50.5063	8.8455	3.27789
Ccdc6	98.9557	93.366	106.876	16.0764	60.0102
Gstm1	556.665	532.563	432.181	109.36	51.9606
Rpl3	247.907	255.76	227.194	25.51	175.551
Coasy	213.411	213.094	237.022	10.5783	21.6363
Nedd4l	59.763	68.8839	61.2226	15.0166	20.7553
Enpep	84.2092	89.0033	72.8627	5.48463	9.54411
Abhd12	42.1946	34.9065	33.5246	24.8103	116.857
Plxnd1	41.6606	35.9621	42.8939	57.2521	156.329
Lemd2	36.6571	37.9821	43.3916	22.3796	44.7814
Pim1	20.9444	14.3113	13.3282	22.8657	48.2397
Gsta2	245.427	214.52	168.979	0.27075	0.248333
C2	19.8189	19.4165	24.251	1.07688	5.96678
Magt1	105.962	102.742	116.59	33.1623	80.4362
Cryab	403.476	341.466	287.927	1504.68	964.278
Slc9a3r2	37.718	46.135	45.6124	54.329	40.0152
Impdh1	9.27408	8.23767	5.34322	10.9535	31.8621
Smim5	30.4537	31.8233	24.9153	19.8143	6.38222
Arl6ip1	455.862	437.563	466.973	13.1441	123.006
Cyb5a	805.177	741.685	828.095	39.6947	89.0063
Aadat	175.358	200.4	202.588	0	0
Kcnk1	40.8516	54.4348	43.812	0.10025	0.671
Pspc1	9.87519	10.4767	7.19626	8.2235	14.39
Sugct	119.748	123.039	134.304	1.86262	5.24044
Bdh1	188.01	199.608	213.344	51.8486	13.142
Selenow	68.0595	63.1564	54.8314	77.3972	156.264
Adrb3	15.3445	7.5466	5.29716	0.040875	1.442
Eif4b	171.508	177.739	151.766	52.9765	134.479
mt-Nd5	1024.51	1024.68	1065.66	2570.06	555.863
Pm20d1	54.9845	52.0818	59.9952	7.1855	1.52922
Gbp4	4.24553	3.80619	6.55962	9.80387	7.93011
Irf7	16.58	14.2411	19.1836	13.545	67.0786
Gabrb3	8.53947	5.46052	5.21497	0.32925	0.426667
Arxes2	7.47677	5.05381	3.51422	0.70175	5.33678
Pmpcb	196.635	181.063	202.458	100.448	65.7148
Slc30a2	68.5251	65.4295	80.661	0.828	0.892
Fmr1nb	0.337538	0.28223	1.156	0.91275	0.726111
Rgs3	8.22725	10.402	6.80122	12.1238	35.698
Kdm4a	31.6717	25.8489	24.9427	12.0214	25.8627
Cited2	51.3777	54.7706	61.5082	29.0549	36.7946
D630023F18Rik	52.9366	43.9502	42.9446	0	0.321444
H2ac6	1.62074	1.35854	2.72287	0.82075	9.09711
Pyroxd2	86.5065	83.6284	92.8592	1.44312	7.98533
Tubb2a	24.5047	26.1738	32.3453	22.1526	153.96
Gch1	2.62654	1.3333	0.846741	5.72788	11.9188
Mlec	263.374	251.881	279.354	26.573	126.088
Sirt6	7.45091	5.04898	6.42711	3.2385	10.3108
Castor2	106.558	93.9716	101.032	19.0305	49.1343
Pafah1b3	15.5835	19.5707	15.6929	1.6955	17.6663
Slc38a1	4.10941	3.15205	1.96727	10.6524	26.894
Rsph3a	42.9554	38.4803	34.211	24.8785	20.1341
Gm20387	0.0345576	0.556558	0.193279	0.099625	0.117667
Slc10a1	0.867363	0.525861	1.41887	0.105125	0.0836667
Osbpl9	36.382	45.1433	41.0409	44.121	89.2649
Ank	9.4734	7.69875	5.67252	123.447	50.124
Clic6	0.0421239	0.7466	0.654729	0	0.155111
Plin5	8.67432	7.42323	5.01435	72.4889	5.097
Tmem176a	671.882	697.021	751.227	8.941	85.9911
Cdhr5	183.546	182.373	197.712	0	0
Rabggta	51.1122	49.3165	57.5961	8.78325	14.2363
Ttc28	19.5394	14.9918	15.7846	16.1268	33.5647
Aldh4a1	359.879	349.949	389.964	59.5722	15.4339
Jade1	57.6048	53.0386	44.6016	30.7299	36.4812
Ces1f	844.034	822.781	923.397	0.10775	0.109667
Serpine1	5.84817	3.70594	8.56015	30.7485	420.109
Shh	1.66515	0.711589	0.333095	0	0.0274444
Acat1	626.485	622.985	689.013	284.758	69.4427
Ap5m1	18.8548	23.5475	21.7169	3.92988	6.821
Zfp810	28.3913	40.4312	31.7227	5.2745	10.59
Cdsn	1.84458	0.652584	0.902853	0.040875	0.288444
Pipox	306.279	298.848	318.54	0.131875	0.21
Rasd1	18.7204	12.3055	18.5547	5.41588	2.44
Dnajb4	23.9271	27.3187	29.3062	52.027	72.1133
Gm11634	5.24482	3.23094	3.48675	0.13825	3.66967
Rcsd1	10.5458	13.1164	14.423	64.0274	47.9436
Fbxl12	14.7647	12.7415	10.204	7.68975	12.9689
Ghr	514.401	537.155	544.582	71.4981	58.8071
Mxd4	67.3075	76.5725	72.6158	77.7935	229.441
Dnmbp	7.95889	10.9551	8.95926	5.99913	12.4291
Fcor	5.60646	4.01225	2.12276	0.050125	3.89022
Gm20045	3.51928	4.50032	2.47948	1.5155	1.87444
Igtp	11.1143	12.0511	16.1479	8.1425	17.8028
Apoe	202.287	230.575	187.251	313.9	5175.33
Htra1	118.339	110.062	124.047	59.4846	109.629
Srsf7	53.8505	61.9303	58.794	37.2741	92.4631
Il33	9.5119	10.9381	7.4696	4.456	48.802
Gstp1	111.076	93.5753	90.7351	19.492	23.2222
Acsbg1	3.3489	0.670055	0.291808	0.234375	0.557
H1f3	2.04119	1.23412	2.94309	0.41875	0.837778
Ankef1	1.65353	1.25594	0.321229	1.307	3.52922
Crip3	1.33568	0.760441	0.273544	0.374	0.0327778
Mc2r	2.59182	0.181889	0.321929	0	0
Amy1	8.29432	6.53743	4.86356	8.51275	6.83189
Ace2	39.6939	46.2235	40.1161	0.77625	0.469556
Lrrc1	26.3391	24.2394	28.7667	15.5207	6.95256
Igfbp5	374.215	347.029	298.224	62.8475	128.135
Myl1	2.2251	0.813766	0.628151	16.4025	41.1068
Rasl12	8.86644	5.81469	5.41406	5.10712	14.7234
Rpl10a	225.521	244.964	229.486	99.3203	424.359
Sctr	1.90548	1.47496	0.554057	0.122625	0.351556
Dusp18	10.1837	9.795	6.73622	29.871	7.80156
Dpysl2	57.5627	51.5609	60.8525	46.6944	128.659
Slco3a1	185.884	200.31	216.829	55.3631	60.3882
S100g	1295.32	1261.03	1482.3	0.105125	0.292778
Slc25a19	70.626	59.4646	65.7443	15.3431	13.7821
Mgst2	2.06516	0.670705	0.497367	1.907	2.765
Nelfa	15.8573	17.4096	20.203	7.71937	18.3058
Gm13841	2.04634	3.64849	3.80694	2.52225	8.31622
Gm42397	5.15226	6.10714	7.76243	0.040875	0.0654444
Snhg20	35.1647	36.5702	41.8243	13.3073	26.941
Ifit1	7.47464	5.10558	4.09335	9.00763	38.8756
Cdh11	9.1964	6.26158	6.49583	4.63175	38.9052
Gm43361	9.06303	8.39009	12.1976	30.3201	8.23222
Bnip3l	102.573	110.076	95.4412	49.3454	139.856
Aifm2	26.7557	21.8761	20.2401	14.3796	15.6142
Slc35d2	25.7811	21.1334	25.9666	1.5215	8.97544
Gbp3	8.22864	5.62124	7.68105	12.9662	27.5634
Ugt3a1	149.692	167.149	165.857	0	0
Cmtm8	16.2331	20.7168	18.512	15.8494	6.92533
P2ry10	0.766429	0.270085	1.04017	0.30625	4.10067
Slc38a2	68.6536	75.8327	81.1734	99.001	202.38
Nampt	94.4577	111.581	102.767	91.8896	61.8743
Gsg1l	1.14251	0.0978309	0.0556644	7.81963	5.52256
Dock9	48.1662	49.3399	41.2195	14.5613	16.9882
Sfrp1	76.8474	64.459	71.0182	11.6686	277.693
Sh3glb1	115.369	111.038	97.4682	219.526	332.867
Cib2	9.04356	7.32123	5.00307	0.85875	6.54444
Gm19087	5.29614	3.83561	6.34592	60.9655	88.7836
Cd63-ps	212.037	224.184	231.223	34.6778	341.78
Ube2o	10.6232	14.0209	10.293	12.1936	18.9573
BB365896	3.21209	2.63513	1.2308	1.03175	0.103111
Gm15563	3.9279	3.48453	6.68548	0	0.298556
Thrsp	163.241	79.7927	54.8375	23.4739	6.12044
Vps36	36.8067	32.5559	29.328	22.671	41.6429
Vcp	221.348	214.197	232.008	196.554	346.581
Hivep1	15.6202	12.2288	10.9291	13.5172	19.4137
Zbtb40	5.09879	5.95324	7.81152	3.22325	4.64667
Fuca1	219.579	218.79	234.729	20.6356	133.426
Dennd4a	49.0849	40.3129	41.3629	36.8994	44.0666
Arhgdia	171.124	175.243	182.591	75.5938	383.005
Slc15a2	92.0266	104.836	92.8533	1.79275	2.92944
Pdzd2	23.8944	19.3305	20.8937	19.6411	13.4097
Strada	12.2865	10.8191	8.30082	5.07263	11.4187
Tbx3os1	6.48231	3.07295	1.51699	4.80738	5.373
Spp1	594.761	615.329	523.922	16.0474	1482.49
Ihh	15.7397	21.4984	20.7669	0.11775	0.294
Acnat2	20.1352	28.7474	18.3971	0	0
Cers2	89.4502	91.2456	99.0656	33.0239	137.63
Ecrg4	3.96822	1.32842	1.66477	4.01537	54.5359
1190005I06Rik	3.83297	2.36725	1.7016	2.49725	1.73256
Prune2	2.77124	1.34114	0.893074	61.4752	44.4117
Strn3	64.0217	69.9246	72.9298	69.0773	89.0163
Sec62	387.411	416.522	389.757	88.2916	229.746
Gm36988	0.488933	0.184434	0.74654	0.224125	1.72544
Klf9	237.08	265.085	219.887	59.4764	37.6487
Nploc4	45.5673	42.8154	49.3778	23.3708	43.4649
Ier5	16.2424	14.771	18.784	20.6054	67.8663
Slc16a6	17.1692	14.7784	19.9641	6.90675	20.7286
Gm23238	0.845925	0.727576	0.102857	0.3585	0.656111
Cs	245.803	220.339	212.57	563.01	194.09
Cxcl9	3.02311	2.08234	3.75289	5.97012	6.88333
Mtss1	62.6477	72.434	62.6345	17.7601	30.4059
Epb41	128.281	145.679	129.852	52.3269	59.7788
Clca3a1	6.52647	7.63975	4.59762	0.945375	37.7513
Hmgcl	155.6	148.262	158.384	33.2615	45.6753
Cyp4a10	193.995	229.769	154.512	0	0
Ptprn	1.44098	0.435593	0.166294	9.28975	19.2311
St6galnac2	82.832	86.3713	95.0214	5.84237	15.7028
Gm42031	28.5944	34.6229	36.1799	1.79325	11.6062
Foxo3	45.9909	54.7199	45.8236	34.4344	38.4792
Tex2	23.3324	18.4574	22.407	17.0561	16.2426
Sash1	42.2226	33.6371	38.7451	23.5625	75.6891
Cbr1	50.2418	49.0968	37.9855	15.1472	24.506
Ngef	38.4917	41.3467	45.7316	0.497125	3.82778
Tbca	135.34	127.43	117.887	43.3721	106.46
Pabpc1	191.462	198.997	175.981	72.8534	570.893
Slc16a9	16.6917	16.039	19.8518	1.66487	3.03367
Gm6977	27.6842	30.0027	34.2488	26.4883	89.0648
Eln	9.79822	7.36912	6.15803	41.1901	813.089
2810021J22Rik	3.67804	2.88726	1.80903	0.647625	2.04133
Tmem94	60.7859	55.8679	50.0473	48.0867	28.0733
D430040D24Rik	0.963546	0.181499	0.146553	1.73137	1.618
Slc39a6	6.56899	5.65468	3.67763	4.15738	31.5808
P4ha1	40.4761	36.9063	43.7451	30.3992	140.745
Hrc	0.390095	0.730224	0.102857	523.911	37.8994
Ranbp3l	41.6045	50.5454	50.5392	0	0
Ucp2	55.3514	59.7707	46.9268	11.5471	113.267
Gja1	10.0076	7.32834	6.33562	239.784	184.067
Stk40	43.8961	51.1922	50.7429	30.7974	31.5987
Pank1	284.032	294.137	309.757	25.5759	7.96422
P2ry14	4.15181	3.41605	2.07772	3.22575	6.01256
Zbtb20	616.703	584.888	630.154	308.012	242.107
Gm43672	6.8822	7.3557	4.57336	22.9921	6.50489
Tuba1c	95.0573	89.3505	105.521	22.4183	174.669
Gm44187	0.804061	1.83938	0.836527	0.41575	0.635889
Prorp	10.7015	13.7823	11.73	2.41262	5.52478
Me1	389.02	322.402	366.613	55.2848	38.6758
Fyco1	27.2322	22.345	25.7397	148.704	42.1667
Cdr2	38.5366	49.1071	40.5637	4.27088	24.0749
Mgat1	101.419	95.8115	106.168	32.9504	87.9508
Pdk1	24.4384	25.4916	20.2596	47.3325	26.4747
Snn	18.5351	19.6044	23.499	12.8713	25.6162
Osbp2	22.9426	18.5497	22.6752	13.4216	2.406
Arntl	3.30729	1.72249	3.95106	3.125	10.3788
Vat1l	0.929994	0.138755	0.100321	0.040875	0.656444
Gm49783	0.528388	0.173345	0.724319	0.425125	0.726778
Sfi1	32.672	26.5009	30.7634	9.53275	33.1781
Slain2	42.1307	50.4002	44.9204	76.3427	63.2911
Mfsd4b4	4.65826	3.88699	5.92948	2.59438	5.81678
Crocc	24.6337	19.2779	22.449	1.68562	3.71556
Adora1	14.0412	10.6626	7.95092	12.7725	5.40778
Serp1	189.227	182.539	203.86	22.7786	239.915
Ivd	299.523	297.349	320.344	130.133	39.8481
Gstp-ps	84.6499	72.1094	74.0929	24.4469	26.4219
Robo3	6.59466	5.28574	7.72052	0	0.182556
Tmem267	15.303	20.2801	23.0782	5.26713	5.55633
Gm43190	1.79655	3.20835	1.37539	0.050125	0.0234444
Bche	2.59177	1.2469	0.891019	9.74237	3.94378
Mchr1	0.935681	2.44543	1.49773	0	0.0693333
Sdf2l1	11.0813	9.92138	14.2772	3.72262	33.6637
Mturn	53.3405	60.858	62.4177	8.43938	7.49689
Wdr18	69.1766	67.2772	75.8553	34.6264	37.2866
Lonrf2	0.673808	0.0833687	0.233946	3.77963	0.967556
Igfbp7	237.926	261.56	258.905	208.146	1783.69
Arhgap42	47.2555	45.0379	51.4572	5.21887	11.6319
Polr3e	80.0183	112.242	84.1153	7.52138	18.6883
Grtp1	63.6178	58.994	66.3799	4.31187	10.8597
Kcnb1	12.5701	8.94276	8.83704	34.2739	11.0612
Coro2b	9.75126	10.4718	7.05522	3.37375	9.33856
Evc	77.4477	76.8027	86.4551	3.03637	13.2929
Rnf135	10.4435	7.65598	10.1648	4.05575	9.37122
Parp2	10.1173	10.5089	7.30886	9.03525	24.2017
Gnb1	148.446	143.509	129.33	71.0086	282.171
Zfp697	24.5084	26.4823	29.7585	8.90437	15.668
Baz2b	36.7909	41.58	34.1272	14.3274	29.0893
Cdk2ap2	48.5911	46.684	53.8801	7.677	17.0506
Pkp4	193.809	208.399	210.094	51.7566	37.593
Mgst3	133.855	137.015	115.94	177.552	47.7401
Rplp1	1096.08	1079.08	1011.14	702.497	2704.73
Ctdsp1	84.8961	80.3786	90.0665	75.0452	103.567
Gucd1	91.3701	79.525	86.9483	20.4056	23.765
Bcar3	23.7838	20.694	17.8661	4.08337	13.8439
Ptgis	6.95385	9.04103	6.13689	21.799	204.051
Dnajb11	76.9868	75.2871	85.0361	31.384	94.75
Fah	400.447	409.797	430.987	10.5307	15.483
Plekhg3	55.4859	65.0728	62.254	5.23187	24.7994
Gm12925	0.572757	0.904997	0.164272	0.192625	0.696333
Mylip	19.8162	25.3335	17.5456	8.301	28.1742
Atp6v1e1	224.644	239.048	233.039	64.9407	97.4196
Upk3a	9.29816	6.50296	4.88708	0	0.159444
Prss35	4.01143	1.19981	0.490529	0.46675	6.05278
Gm12940	3.37036	2.44364	4.2906	46.8398	98.6121
Mpst	142.128	154.379	131.844	25.6855	33.9607
Hhex	4.57804	2.14043	2.63668	2.21687	8.926
Serinc3	435.868	467.524	464.704	252.551	656.196
Golga4	77.5825	72.2029	65.4545	91.2537	50.2783
Slc25a15	99.7623	96.2345	106.547	8.36763	10.7032
Lrp2	725.138	714.445	772.606	0.22075	0.404556
Ppcs	43.0196	38.7942	45.0084	10.6947	10.6203
Gm15542	12.1114	11.5755	16.2826	4.28725	14.5086
Mat2a	406.627	406.398	445.253	36.2871	49.2712
Particl	2.84501	2.37609	1.25552	0.99875	1.03744
Rnf145	64.1005	65.3172	73.378	5.40163	40.3486
Tnfrsf21	133.151	165.538	131.301	8.14888	23.3683
Sfmbt2	0.290314	0.563237	0.0436965	0.16625	0.645222
Tapbp	81.4423	81.777	92.4469	48.4069	146.34
Zfp280b	4.59044	5.61364	3.28599	2.6825	4.56978
Dctn5	48.9304	45.5858	51.9215	20.6184	75.175
Stom	14.3739	11.7598	9.34424	73.6784	85.0568
Nap1l5	5.73718	5.60308	3.35393	0.811875	0.415444
Scd2	89.0517	69.207	76.7804	15.3564	89.5182
Mr1	6.65023	4.27923	4.78256	7.16638	13.8942
App	658.106	650.753	675.162	89.7456	400.262
Ucp3	1.36238	0.693022	0.308476	21.0616	0.997556
Hmgn5	27.1826	24.8455	21.1189	10.2724	15.9674
Ptprc	5.59843	3.99371	3.30612	3.78537	58.0742
Arl5c	4.12684	2.32524	2.74204	7.207	20.15
Nfyb	15.4442	19.0192	16.3884	7.9265	22.9396
Peg10	1.87208	0.650173	0.329208	0.11775	2.445
Gstp2	110.624	93.5491	88.7784	23.2697	24.3893
Fhl2	26.7778	21.2891	23.4092	1208.86	282.677
Adamts1	24.6935	25.9986	32.2683	14.1425	37.2184
Cda	286.985	314.252	315.4	0.824	5.832
Gusb	47.5602	43.9606	54.5303	16.6596	228.967
Pigq	207.742	202.003	216.893	22.2206	46.4946
Sp100	15.017	11.3442	12.5405	14.4215	40.9568
Stat3	46.8323	52.645	44.545	29.6365	84.4422
Sec24b	33.1232	28.5421	25.9789	16.4754	52.9994
Apol6	6.72415	3.69374	3.52418	0.36725	4.03222
Csgalnact2	13.7017	10.8577	9.84759	15.0851	37.0696
Arhgap1	57.7049	55.3323	62.1387	10.9156	53.3586
Sptb	2.61087	4.31598	2.73594	46.129	13.5188
Gpx3	15046.3	17078.2	15414.5	93.2694	597.442
Rpl7-ps9	4.354	3.30846	2.35721	8.63237	22.7703
Bptf	68.8813	73.1811	76.1658	41.2469	98.7379
Rasa4	4.80319	5.70644	7.18495	5.04788	43.4607
Paqr7	89.3556	80.8255	100.973	17.004	23.577
Cpne2	10.1702	7.98039	6.6908	1.7765	22.6893
Gcnt2	44.564	41.8014	48.137	4.86063	19.9456
Plin4	14.8314	10.0212	8.20794	52.9224	15.8369
Kxd1	85.4048	92.8451	80.9152	460.664	639.661
Mettl7a2	219.277	250.196	234.353	4.95625	3.72244
Mettl22	5.05348	7.22172	5.45384	14.8389	10.0796
Cd1d1	8.35791	6.08958	4.62508	2.24937	9.04533
D630033A02Rik	5.07769	6.12213	3.92354	3.44088	9.26933
Socs2	24.4312	42.5091	21.7053	38.1951	90.0103
Slc29a3	85.2143	72.4079	78.3225	4.00875	45.8869
Gm8355	122.574	135.077	172.755	99.1255	177.754
Letmd1	40.5798	37.3809	32.8543	4.5835	19.7537
Gm15459	121.816	138.167	171.117	97.5235	186.204
Ier3	80.5589	83.7239	113.298	28.5683	65.239
Micall1	21.9897	26.6529	24.0269	24.8573	25.7551
Gm44956	0.48197	1.23209	0.299042	0	0
Trarg1	10.5795	5.94646	5.37535	1.22275	3.64256
Mepce	44.6117	43.2762	49.1868	27.844	44.8287
Gm38082	0.38179	1.04575	1.30643	0.099875	0.418111
Bpgm	51.1726	56.8304	45.8856	18.7784	31.077
Pold2	17.6977	15.8405	13.2201	13.8456	18.1592
Ddc	59.7334	50.0296	43.1053	5.05625	2.01944
Rnf19a	12.2594	15.6502	13.5605	6.06175	14.3024
Gm4841	0.303873	0.163493	0.690425	0.821625	1.16022
Adh1	295.334	277.654	329.62	5.05875	1.47133
Gm15889	12.1381	17.4114	15.571	0	0
Lin7c	54.8838	62.9235	60.3745	24.3873	39.5513
Irf2bpl	31.5401	32.9364	36.6315	21.3224	38.9267
Ago2	47.6199	48.7507	53.6952	28.1395	57.1324
Srebf2	61.0951	52.2739	55.5648	12.5168	35.8877
Shmt2	195.936	178.028	202.588	19.5714	42.1678
Lancl2	17.8229	14.3106	13.206	7.11937	16.8308
Ecm1	94.7233	105.151	110.553	27.6848	263.275
Stk32b	11.9505	13.9232	9.84971	0.555625	0.0653333
Ext1	62.1702	69.8922	69.7788	25.5947	183.06
Rps24	368.828	361.32	328.75	192.131	711.206
Erich4	57.1396	52.6285	61.6481	0.046625	0
Sorbs1	35.8638	31.8582	27.7299	145.824	44.881
Clasp2	15.5988	19.1171	14.5291	27.4267	33.1408
Ppp2r5a	125.615	116.209	107.848	55.2686	62.2604
Tra2b	61.3766	63.8329	69.4963	34.4315	107.639
Slc19a2	12.1078	9.29648	8.51619	4.50488	7.56756
Gm43338	0.471306	0.960433	0.211125	0.046625	0.804
Casp6	16.1245	16.624	12.4237	4.76288	19.0887
Naaladl2	2.07357	2.36475	3.81283	0.365875	1.05678
Cpox	119.829	113.973	126.455	32.0019	38.9249
Slc24a3	4.97795	3.88948	2.61303	1.46012	5.76244
Uap1	53.5322	62.1367	63.6582	22.8725	52.9136
Slc5a3	84.8753	106.744	88.0801	3.26575	13.0326
Akap5	58.0254	48.188	44.7384	57.1913	149.697
Cubn	126.574	140.391	132.553	0.652375	0.837667
Rangap1	55.3646	52.4761	58.8298	17.4025	55.4628
Pip5k1b	4.74513	4.08604	2.61958	13.9983	4.32522
Lrrcc1	9.62246	12.5541	9.93404	6.81238	20.3388
mt-Tm	34.3904	40.8396	45.0978	504.954	147.914
Gm8250	0.325669	0.683911	0.0936106	0.218125	1.061
Cry1	3.96357	7.2844	7.27129	4.20487	6.95578
Ano1	5.64525	3.5833	3.62497	4.69562	3.71333
Hmox1	29.4765	25.7277	32.994	5.86688	406.631
D1Ertd622e	20.6822	25.5508	23.5046	3.357	22.6752
Cux1	169.43	169.409	180.354	43.5225	96.7671
Alas1	114.507	172.342	125.75	91.8769	45.3009
Cox7a2	961.427	921.711	873.748	826.518	362.592
Cd274	2.72001	3.09715	4.58411	5.77762	8.58044
Ifi203	9.95858	7.62918	10.2337	18.7591	47.2407
Phyh	396.25	353.02	379.519	359.97	72.0084
Gm15191	0.55721	1.10239	1.51182	1.8295	2.47844
Adam11	5.16472	3.16067	4.71492	4.83287	5.046
Zfp36l2	44.3564	37.5041	45.3539	15.7036	71.4054
Gm15452	0.597733	0.501243	1.40542	0	1.04322
Col6a3	15.4269	11.1118	13.2243	27.9605	270.072
Ftsj3	22.5981	26.9611	24.3888	14.1465	28.4013
Arxes1	3.3759	2.17729	1.50535	0.14725	0.613667
Susd2	74.8893	77.9597	85.6756	1.08875	9.14956
Mrps25	42.0416	43.9932	36.7787	38.972	38.6012
Arhgef19	10.8195	8.24808	10.8686	10.2491	13.178
Eif3f	182.296	196.345	176.043	154.642	360.766
Hpcal4	1.2063	0.708469	0.254154	0.14725	0.0797778
Ncoa4	48.9502	59.7287	50.6724	17.4595	36.4703
Nfam1	2.10256	1.01604	1.62227	1.52312	20.7223
Fmo2	126.402	152.451	136.845	12.476	7.22244
Dnpep	45.8262	48.0493	40.7495	30.3519	81.61
Ifi27l2a	68.1015	51.0102	45.1998	80.3446	374.466
Rab1b	117.394	121.887	127.346	126.264	163.564
Slco1a1	212.736	173.249	273.097	0.10775	0.0418889
Cltrn	1192.55	1185.82	1249.39	0	0.386889
Hic1	5.52537	3.47827	4.07962	5.94725	17.5632
Chchd4	68.4125	70.1454	75.8461	34.8061	43.7123
Med14	45.7237	48.9195	52.382	12.4045	42.0128
Zcchc7	17.798	19.2634	14.9753	8.27838	15.3968
Myof	22.5895	20.197	16.6672	6.31163	125.952
Mogs	36.6005	31.032	33.8889	7.2245	44.9548
Mtm1	9.80601	11.9581	8.81877	12.1689	17.7301
Creld2	16.5887	18.9457	22.4461	6.55025	33.4641
Tmem240	1.22687	1.74263	0.685475	0.394125	3.72033
Pkm	156.041	138.707	125.383	257.284	413.266
Fth1	4838.76	4845.72	4997.96	1713	3633.43
Gorasp1	30.2716	25.3784	28.4582	17.2233	20.4227
Gm12843	0.116645	0.649115	0.269049	0.29325	0.251556
Gm10639	31.1037	26.314	22.4298	0.11875	0.272667
Gm36535	0.519416	0.0449259	0.106538	0	0.0523333
Hibadh	254.093	255.225	267.572	110.25	40.7817
Nav1	10.8653	8.02399	8.44839	24.4179	101.941
Stat1	27.7808	22.2796	28.098	21.7007	66.134
Retn	40.9941	23.4846	19.1275	0.395125	1.39556
Cys1	52.0971	57.334	60.7328	5.31337	14.6433
Slc25a39	574.317	568.086	612.541	70.4308	80.4128
Echdc2	242.666	245.705	257.151	28.1821	18.8218
Gm43302	3.11916	2.48696	4.66532	8.95162	6.18944
Mettl7b	122.344	122.482	143.209	0	0
Ints6l	14.4519	15.5134	11.8052	8.18763	24.7662
Sh2b2	3.59392	2.13877	1.5434	0.385	10.5446
Gm5392	0.0692871	0.318112	0.612532	0.235625	1.59989
Pigh	0.704214	0.648147	1.48587	3.08237	8.01511
Gbp6	4.99415	3.45376	6.07521	9.6395	6.56689
Frat1	2.35178	2.07061	0.966805	2.699	2.47144
Skil	16.688	21.1824	20.144	10.7161	61.6737
Nsdhl	40.6379	34.4868	38.9318	3.169	10.3441
Col3a1	31.3631	22.6481	23.5366	246.823	5599.1
Egln2	41.7036	46.6979	48.0073	36.7061	59.5987
Gm48565	0.756081	0.146802	0.25835	0.122375	0.371889
Kcnip2	1.10677	1.51771	0.479926	65.4506	5.83867
Eng	106.012	89.0556	105.453	92.5176	167.762
Tmem106b	166.197	170.89	177.203	57.4646	68.9464
Wee1	15.1794	21.5564	18.444	5.39325	14.2097
Col4a1	146.894	135.75	122.841	146.104	836.835
Mir22hg	35.9725	32.8806	39.3616	14.3269	44.0416
Tfpi2	7.19675	4.83224	5.38368	1.35637	13.2093
E230016M11Rik	5.2265	3.42586	4.31957	0.601125	1.20289
Ccndbp1	41.3702	41.6364	34.7045	19.2239	35.5978
Irx2	14.5238	18.4781	14.9823	4.55563	1.625
Glul	335.801	407.102	358.968	176.868	215.182
Alg3	18.7064	15.0086	16.3911	6.67212	16.6301
Atp6v0a4	157.028	166.391	145.7	0.061125	2.27433
Rb1	23.1944	22.968	18.0361	9.12763	18.6198
Ikbkg	26.3845	22.6095	20.4873	20.2811	26.7502
Hdgfl2	18.2266	17.9485	21.5149	22.0256	34.8499
Atp5mpl	448.003	429.269	404.651	799.063	361.365
Parm1	14.7079	9.85958	10.0109	69.5355	71.4028
Vps11	31.7032	36.591	32.3644	11.5845	26.9754
Ninj1	140.504	146.033	151.59	33.0842	125.553
Hebp1	85.9566	80.0588	72.485	8.124	32.153
Stbd1	7.62243	6.66545	9.27895	4.44187	27.854
Calcoco1	43.1548	44.8565	36.0716	32.4034	21.3972
Dipk1b	6.60911	4.15714	5.97481	17.2641	8.56256
Sh3bgrl2	13.9245	16.3784	17.5725	1.2805	7.17189
Maf	431.741	366.329	359.612	30.2661	174.677
Rilpl1	10.1097	13.0507	10.9952	93.6253	39.7611
Mbnl1	146.61	138.264	126.814	164.692	339.879
Cln6	42.7677	42.6838	35.9088	10.9609	27.8377
Atxn1	38.9565	31.9656	30.691	32.4966	49.1252
Osbpl8	96.5808	83.639	97.2967	42.5419	92.8499
Vwa8	111.527	112.789	122.361	59.558	23.86
Aoah	32.9259	32.2386	39.1473	0.863625	10.3979
Cox6b2	18.3154	17.9145	13.6563	3.09013	5.31133
Plaat3	61.0416	56.3135	47.3124	131.943	82.4643
Fbp2	19.2721	21.5664	16.5613	31.2123	1.58433
Gzmm	0.438041	1.37716	0.787353	9.73487	1.63222
Plat	38.3293	36.1162	28.3939	10.4163	38.2667
Gatm	777.643	628.193	684.508	1.932	14.2731
Gstt2	246.5	270.837	269.897	11.2309	12.0019
Serpina1d	210.226	239.558	203.951	0.332375	0
C1qa	25.9332	20.8804	23.9831	46.4455	658.656
Asb11	2.74043	2.70498	1.32258	90.8835	11.7279
Gm38197	5.66178	7.98644	6.44433	3.696	20.5276
Lgals1	175.196	149.778	143.448	258.497	2706.7
Ntn4	22.3582	25.3155	26.7028	6.64463	14.6402
Errfi1	324.939	357.259	382.507	22.5162	38.419
Csf1r	45.512	43.9434	51.8151	20.8754	219.181
S100a10	132.287	132.509	117.96	49.9355	351.531
Rian	2.21926	0.658604	0.551904	2.01075	28.7454
C1qb	20.6097	16.7666	19.1584	30.7634	654.368
Me3	24.8578	29.2526	24.9182	48.4639	10.0906
Cdo1	218.327	213.73	186.62	1.6105	5.41756
Ppp2r3a	96.0579	108.014	96.455	142.454	48.8796
Gm32391	22.5121	20.438	24.7705	0	0
Wdr66	2.16668	1.02454	1.36634	0.31375	1.812
Rps12-ps11	30.906	31.1222	25.4079	22.6336	116.285
Ndn	5.67571	3.1067	3.03235	9.34313	42.723
Camkmt	3.27018	4.98794	4.40573	0.050125	0.118889
Evi2	0.704341	0.543193	0.114311	1.34612	29.4431
P2ry2	5.7049	7.96669	6.6009	14.8791	13.0103
Folr1	328.052	348.251	352.702	0.0795	2.62444
Gm5678	12.0201	11.8338	8.34806	2.79875	3.00689
Hmbs	35.547	34.1482	28.6652	11.0675	13.1327
Irx1	43.2197	53.8634	50.6952	3.89325	0.849444
Ptcd2	27.3287	31.9568	32.2735	28.8218	20.2008
Mpv17l	425.932	479.237	468.013	2.232	4.32222
Zscan2	2.45102	3.73306	2.12717	0.432125	0.325778
Gm9844	26.9212	21.3191	21.8492	28.9943	342.86
Adrm1	59.8173	59.3881	67.018	28.3469	43.0081
Ndufc1	361.293	341.439	325.303	543.276	182.492
Tm2d1	47.2926	53.4863	50.0522	24.9278	25.5321
Ednra	6.35593	2.72881	1.95598	16.0678	26.2737
Slc22a5	118.345	129.446	132.885	11.956	7.07611
Slc27a2	2497.01	2635.34	2706.94	0	0
Chpf2	9.56378	7.03559	8.82286	10.2067	80.9822
Gm31105	3.22363	3.72833	5.0264	1.48487	1.37789
Rilp	17.2253	13.7456	15.4207	23.4516	6.18244
Mgat3	62.9746	59.0415	65.0329	1.39288	4.94878
Col1a2	58.3044	50.5401	47.4088	205.734	6052.78
Abcb1a	2.57172	2.7019	1.36426	10.4221	9.543
Tfcp2	27.8817	25.4849	21.8621	5.19787	8.08767
Nr3c2	5.67154	7.94173	6.62086	8.34612	1.63867
Bhlhb9	7.0249	6.34704	4.2454	12.3697	12.8052
Cyth1	20.0252	17.9995	14.9075	25.0069	27.2339
Tmem252	37.0763	45.2828	48.6843	14.9057	11.9803
Gm26881	3.27157	2.45465	1.71681	8.754	4.261
Chaf1b	2.4014	1.85321	1.06782	0.338	10.3807
Gm5835	2.59175	4.13155	3.50712	5.73113	24.1644
Rps6ka3	32.7745	28.9695	26.6055	22.234	52.0158
Tppp	2.99376	2.64997	1.426	5.22588	1.909
Apobec2	9.85674	8.18169	6.72238	137.977	48.5747
Terf2ip	13.9351	17.3566	17.5363	7.745	11.9458
Rdh10	40.5297	36.2892	42.5092	2.92587	6.26422
Gm3571	4.33828	2.75961	3.32333	2.66262	6.36256
Papss2	176.922	207.089	198.38	9.7275	36.4933
Zfp691	10.0296	11.7328	13.1059	6.9765	6.67633
Etnk1	91.0187	94.1468	81.2338	20.2357	41.6877
4833428L15Rik	0.897154	0.524241	1.55463	0	0.0274444
Rpl18-ps2	77.1235	85.2316	75.4803	44.4537	155.204
Cox5b	479.283	475.771	432.21	582.701	181.066
Tuba1b	73.4865	69.362	77.0293	96.1035	382.052
Pde7b	0.746675	1.00232	0.269151	0.757625	0.427667
Trp53inp2	176.997	155.959	166.385	325.742	148.168
Gm38211	0.919997	1.64022	0.639274	1.4525	22.9752
Cobl	29.0504	31.7691	33.819	3.73762	2.24089
Nras	32.4477	37.2206	33.2774	27.5878	115.951
Tuba1a	43.08	35.18	41.3702	78.0815	546.385
Spire2	3.28808	1.73611	1.96206	0	0.769
Nkx6-1	0.63318	0.147289	0.521775	0.1095	0.0797778
Havcr1	1.76473	2.24962	0.804059	0	0.0937778
Hnf1aos1	30.137	28.121	32.9031	0	0.0274444
Trpm1	0.508139	0.330972	0	0.127625	0.105667
Slc18a1	129.712	111.505	133.265	0.029375	0.243222
Nat8l	8.43201	4.9705	3.13438	1.35625	2.29078
Rabac1	186.996	201.721	191.373	122.301	177.265
Klc2	22.5871	25.0502	26.7113	17.4591	14.193
Dapl1	1.11324	0.871679	0.281739	0.088375	0.389444
Rab3a	15.997	16.1268	19.5164	16.4813	6.88522
Lrp8	2.34719	1.22089	2.20065	0.38375	5.82044
H2bc4	279.391	263.987	283.333	81.753	132.584
Lrriq3	1.32856	2.44334	1.8754	0.046625	0.167444
Acer2	11.6344	11.6244	8.51362	7.11337	4.89922
Pdgfrb	28.9068	23.9389	26.2284	31.2606	127.691
Cish	18.5538	35.103	20.4174	44.1402	14.3039
Txndc16	8.99588	10.6357	7.87758	9.6265	18.3102
Slc25a3	926.17	864.981	847.242	1077.32	472.896
Gm2a	482.409	498.905	507.654	23.0345	184.068
Ccdc122	5.5551	3.40539	4.11542	1.6415	5.87456
Gm48114	4.84295	6.50013	7.03566	0.8425	1.17211
Ehbp1l1	11.9472	9.09793	8.3861	100.998	117.739
Ing5	10.2484	13.2296	13.0588	8.15912	11.7524
G6pdx	28.3725	25.6216	22.2573	2.62175	47.1059
Rpl18-ps1	66.8037	74.3563	68.9047	30.3166	112.147
Iglc1	2.69865	2.58718	6.00941	0.16325	3.09489
Map6	2.78186	2.32173	1.29545	4.40125	32.3103
Map3k7cl	14.0095	18.5619	20.1247	0.259125	4.049
Adam23	1.32108	0.443474	0.80264	2.15325	3.831
Naga	47.4372	53.6602	48.1644	12.2781	55.1362
Gpx8	21.3467	21.1475	16.6235	22.6127	128.755
Gm12500	0.362927	1.12156	0.922633	0.08175	0.181333
Eif5	167.658	159.727	168.628	81.0625	144.564
Gm20632	2.50686	2.2365	1.08999	2.07787	2.14333
Sirt7	49.9219	43.3201	46.1838	20.7125	51.359
Scaf8	16.4947	18.129	14.4768	12.1079	16.1696
Sptan1	115.163	126.972	123.768	56.056	135.66
Nudt7	28.7896	25.5473	22.8239	51.6414	18.5718
Spta1	0.210942	0.400101	0	6.87538	3.58922
Capn10	13.4808	12.8606	15.9848	2.6955	5.24167
Ank2	6.56099	8.5837	6.03369	100.888	39.6621
Slc34a1	4321.1	3922.74	4289.7	0	0
Manea	18.8742	16.6446	14.3568	7.80363	17.0703
Nr0b2	3.59377	2.0446	2.30495	7.27212	3.82056
Ccdc8	2.65896	1.86569	1.23778	2.03675	14.0911
Alkbh5	128.032	129.581	135.744	77.9188	101.649
Tceal9	65.5031	65.8038	57.1734	20.0293	183.973
Gm10108	22.467	19.7458	23.503	40.4191	15.8992
Krt7	69.1676	73.3359	79.3562	0.0875	2.60878
Jcad	7.36302	9.51478	7.48914	34.587	52.427
Kcnj8	7.54983	10.196	8.22816	32.2459	19.1674
Slc5a10	194.325	203.905	215.336	0	0.0274444
Tmbim1	35.4314	29.629	29.0871	52.1547	157.19
Fkbp5	48.3311	77.6416	57.6276	10.8466	81.7683
Pfn1	244.456	217.174	211.433	77.5825	416.682
Gm27030	1.07198	0.373828	0.63212	0.436	0.507667
Gm15638	12.7791	11.3417	14.3245	0	0.0274444
Rpl36a-ps3	95.3012	93.0229	102.25	61.2279	189.947
Lax1	0.149525	0.119054	0.542705	0	0.648333
Magohb	7.86804	7.79052	5.38968	7.67	18.9967
mt-Co1	5252.49	5369.82	5618.38	42647.9	9425.23
Pcm1	13.2059	10.943	9.61508	8.60813	11.6143
H1f2	123.21	100.586	138.109	51.3629	76.3739
Fgfrl1	33.1242	27.4996	26.4106	7.73	42.0401
Cd82	69.5947	78.6637	66.0216	4.52725	19.8494
Rbx1	101.249	94.3469	88.0841	60.2096	100.207
Ivns1abp	318.702	336.173	317.433	619.694	190.558
Kank4	2.76852	3.28112	4.4728	1.0195	1.94689
Gpr162	3.24065	1.85355	2.63625	0.22	1.34589
Notch3	12.3957	9.56001	11.157	15.7986	39.4501
Zfp953	2.07362	2.53619	1.33311	0.7535	3.11711
Csgalnact1	7.86304	7.1718	9.61436	2.61613	19.6069
Tet2	29.2763	34.6089	27.2229	10.9497	18.1661
Igfals	8.50307	11.4609	8.40749	2.38212	0.670222
Osbpl6	74.3423	63.5285	66.7815	7.15675	3.99556
mt-Nd4l	67.1329	68.1	74.6336	184.366	38.4719
Gm47962	0.619551	0.907014	0.220849	0	0
Gm3379	87.309	92.2006	94.7319	40.8641	214.95
Akr1a1	1227.27	1196.78	1272.1	106.02	488.881
Gm16740	1.90362	2.38498	1.23238	1.5005	2.20389
Halr1	12.8159	13.5036	9.1139	0.324125	0.131667
Gm2830	18.6079	18.4262	14.4984	191.43	118.912
Cmc1	38.2321	42.5567	35.4284	29.1039	41.3469
Hoxd8	75.002	79.171	82.5124	0.695625	3.988
A530053G22Rik	1.51721	0.603282	0.441792	0	0.144556
Tcf15	2.2672	1.14432	1.56212	19.7284	4.54656
Mt1	277.18	287.475	232.805	208.368	292.6
Prkag3	11.1652	18.1209	15.4269	2.60225	1.32189
Fdps	25.6836	22.4824	19.5531	7.95763	4.17589
Gypc	3.18753	1.73938	2.20141	24.2087	17.9329
Pparg	6.01915	3.85143	3.05225	6.4475	9.42333
Prob1	16.655	18.8294	20.9048	24.5824	6.26478
Gm16759	0	0.35446	0.219889	0	0.125778
Chm	22.7479	21.7741	17.8305	11.9219	23.9816
Rpsa	350.524	343.024	313.656	214.238	949.505
Vmp1	186.601	179.768	201.369	51.8178	316.394
Sbk1	37.396	34.53	39.6239	27.2614	7.12922
Txnip	329.042	273.308	358.844	392.345	300.46
Car13	2.47237	1.2924	1.23438	0.283875	11.9043
Trabd	58.6394	61.7867	65.5519	26.7829	41.4974
Dynlt1a	19.9297	23.0853	19.0688	7.24562	28.3901
Slc25a33	16.5637	20.4029	15.9198	17.9991	5.91511
Defb42	3.70855	3.94505	2.33443	0.16675	1.00322
Gja3	0.252494	0.0788197	0.475485	7.77062	3.04056
AI987944	13.901	15.6614	12.0379	8.18688	17.6048
Stambpl1	2.28243	1.3084	2.32595	1.67625	8.80722
Gm14513	188.261	203.907	198.287	58.8737	226.398
Nenf	104.774	105.971	112.987	170.666	221.408
Phlda1	20.2681	17.0588	20.6015	46.1628	52.9163
Fgf1	134.31	147.552	149.161	76.5741	26.653
Taldo1	363.014	324.82	328.677	68.3252	254.065
Lag3	1.7857	1.34925	2.66789	1.1835	3.01389
Rnf128	141.069	154.065	144.18	49.4674	54.8008
Lzts2	3.44922	4.52703	5.30672	31.6324	53.304
Actr3	97.1135	99.2351	87.6988	52.8046	292.729
Tmem45b	19.7762	16.1309	18.84	0.040875	0
Hspa5	317.235	341.267	448.702	280.835	813.587
Arpp19	253.415	252.313	265.228	101.843	139.57
Eci2	118.241	129.25	116.564	113.712	75.2762
Sh3kbp1	6.25216	5.19796	4.04618	56.7052	43.6429
Tmpo	45.3139	49.4613	51.0935	28.4776	89.9552
Nkg7	0.644717	1.1881	1.55311	0.204125	4.81644
Chst14	3.77623	2.42119	2.03187	3.58625	18.3559
Fam114a1	5.72817	4.34252	3.67515	8.17338	77.4998
Camk2n1	166.08	167.807	179.162	23.8964	28.4181
Sec24c	62.9471	68.5098	70.5249	27.0902	50.6012
Dlg3	21.7362	22.1964	17.8764	5.00512	15.9561
Gm13186	52.5868	51.7884	58.5262	120.739	43.7196
Vps35	92.1646	82.7777	85.6335	51.5404	98.4919
Clip4	24.9438	20.7103	21.746	111.859	72.4928
Serpina1b	24.4288	30.8359	22.9619	0.029375	0
Sfswap	31.7839	36.8097	33.878	17.0804	38.2234
Khdrbs1	40.2468	40.4722	34.1423	27.1887	64.5277
Aldh3a2	102.472	95.0506	103.429	10.3804	25.6879
Apod	3.44066	2.43812	1.38242	7.26037	8.43311
Klf11	9.11668	6.00809	6.41913	6.97625	10.248
Lifr	58.655	58.5787	50.9329	29.3225	29.7807
Rps7	67.3592	69.6942	60.759	44.775	137.535
Trim37	10.8954	8.46723	10.407	3.02637	10.1114
Srgap3	9.25047	12.3863	10.6538	0.809125	9.79289
Sdc2	67.5748	70.6133	76.527	33.8139	107.477
Epb41l5	56.6791	64.59	59.6748	3.21212	1.28467
Gm48690	12.2539	15.1715	15.3451	8.30537	37.8186
Mpc1-ps	0.114929	0.625732	0.628898	1.3215	0.698889
Adam19	2.05628	1.17712	2.19365	7.40663	45.2824
Gm12508	1.817	1.67672	0.742799	1.0475	5.03944
Nfx1	28.9221	34.0045	31.06	17.3825	35.1429
Mrpl16	59.0177	53.2768	58.7082	49.4136	31.5591
Agt	55.4537	68.7113	53.599	1.64363	0.745
Lipo2	1.54513	1.05071	2.09805	0.428875	0.309444
Hlx	5.32545	3.14877	3.91892	32.9864	37.0648
AB124611	1.10102	0.383098	0.62572	0.90025	37.171
Prkaa1	21.4486	23.8172	19.4315	12.006	32.2562
mt-Co2	12153.1	12142.8	12426.7	25306.8	5985.32
Megf6	0.124039	0.657497	0.61179	2.55788	30.9766
Serpinh1	129.111	110.798	124	136.88	1660.54
Derl3	0.783537	0.444955	1.10523	0.076	0.790889
Stard10	665.509	638.182	683.102	21.4175	14.2091
Bcl2l2	19.9605	23.9788	22.7934	21.0737	24.1962
Myl2	4.03499	4.6602	6.45045	12706.9	1481.2
Ndufb1-ps	317.153	295.501	281.98	546.667	262.19
Sh3yl1	23.2597	26.2425	21.6754	0.475875	1.88756
Smc4	19.3532	15.9274	18.4467	24.0884	91.2301
Csrp1	71.2036	63.6548	72.2035	38.2296	283.878
Glyat	654.925	621.43	684.34	0.040875	0
Stip1	73.0008	70.4991	83.536	41.5691	60.43
Gm28883	0.153315	0.426652	0.744996	0.28625	0.484333
Gm28661	11702.6	11682.1	11983.4	24607.8	5764.23
Uri1	23.8942	24.8063	20.5936	7.66738	19.3431
Ift22	19.7917	18.8182	22.3515	6.37663	20.0428
Ubtd1	19.5502	19.3804	22.8628	12.4134	56.6322
Smc1a	25.6676	28.2147	29.7054	10.2761	33.191
Tanc1	38.8454	42.4547	35.2158	13.0676	20.1902
Rnf144b	3.52408	2.04803	2.08729	6.76737	13.5749
Gm37531	3.319	3.79829	2.20065	1.6505	1.80422
1810019D21Rik	30.5352	28.9417	34.1453	0	0.0875556
Grasp	6.93719	9.81374	7.64035	9.5035	15.2899
Lyplal1	33.6223	40.9487	32.0679	1.073	3.70178
Gm6109	23.5821	25.8618	20.6367	21.1779	66.0277
Lrrfip1	24.4788	28.3167	24.1441	38.9968	94.1021
Cdh5	25.2069	20.4914	19.5226	87.0914	158.252
Rara	23.5359	22.2389	25.6176	6.75237	21.2488
Vegfa	131.862	129.848	142.546	126.368	38.7451
Nxt1	7.5424	9.89804	7.71195	3.83488	14.7154
Arpc3	132.983	121.083	117.566	52.2019	222.983
Pdk2	315.366	333.84	299.607	235.228	36.1262
Nyap1	2.21192	1.90649	1.00859	0.658375	2.07644
2610027K06Rik	1.48793	0.951995	1.89541	0.27775	0.633333
Krt19	9.22649	7.31567	5.53091	0.450125	3.91911
Rpl36a-ps1	126.392	134.131	120.952	92.6916	381.216
Irx3	54.643	46.7382	51.7192	24.311	13.1029
Rims4	1.74595	0.226278	0.298025	1.75488	0.327667
Cd3eap	8.91629	10.6437	7.81445	14.6567	29.0229
Gm15483	5.75847	7.95559	7.43303	8.84737	23.7243
4933439C10Rik	14.0013	13.1221	16.0736	4.5835	14.2057
Il13ra1	39.1123	37.4467	42.1682	25.0392	70.8672
Ctse	1.66761	1.47737	0.539493	0.16925	0.789778
Slc22a18	472.497	461.187	492.023	0.815125	1.45489
Masp1	3.28137	2.19751	1.452	0	0.193
Pcdh12	8.04647	5.48148	6.49617	9.82237	13.0539
Timp3	218.875	199.542	225.558	122.911	356.787
Slc26a1	85.785	73.1247	78.8135	0.092625	0.0468889
Atp6ap2	84.4355	82.6916	73.3786	15.9546	102.391
Ppm1b	86.9564	95.3528	91.634	58.7854	43.9546
Mrap	11.2361	5.76732	4.38821	7.64087	8.69433
Gm38056	68.4533	58.8357	45.8046	52.3604	44.7218
Gm9616	51.8845	58.8284	53.7461	68.4921	270.95
Polr1a	17.2472	15.2487	12.9489	18.6525	20.0126
Gm36958	1.01897	1.66261	2.1434	0.029375	0.130556
Dxo	23.4424	22.4175	26.2422	3.43438	9.946
Gm5511	6.35123	4.45197	6.16231	0.456	2.37589
Hinfp	6.72548	5.51718	7.4886	4.518	9.75633
Rpl3-ps2	91.5109	99.7028	92.9508	42.3395	291.421
Satb2	9.78599	10.0413	13.1634	0.460625	0.295222
Smarcb1	37.9054	32.9825	35.4064	14.5122	52.0068
Lage3	43.946	38.3247	36.8653	14.2203	32.7289
Utp14a	9.01034	8.60494	6.1815	9.03175	21.5727
Srsf6	89.5078	98.8586	99.1847	56.9654	130.685
Ap3m1	18.921	18.5987	22.2565	13.5541	36.5768
Larp1	71.1369	72.0324	77.9757	39.6574	72.3244
Pebp1	317.819	319.724	331.079	121.329	128.709
Nr1h4	96.2309	111.753	87.994	0.0905	0.992778
Ehd2	24.4031	19.5504	18.2788	45.678	160.884
Naip2	2.06296	1.60858	2.74156	0.694625	15.7948
Mettl8	21.8654	22.7854	26.2875	3.42	9.049
Stra6l	8.63494	7.50818	5.6762	0.050125	7.92456
Gzf1	21.2972	22.1645	17.4864	10.7769	19.2032
Sipa1l1	42.7823	39.8039	44.5447	7.83562	28.1524
Msantd4	29.556	27.8633	23.8086	26.55	33.5956
Arhgap9	0.410471	0.742385	1.2186	3.18125	34.4478
Gm12319	1.79571	2.56078	3.22171	0.64125	1.38544
Tead1	35.8027	41.2693	39.2174	52.8852	63.1516
Gm38020	1.23517	2.40298	1.61475	0.129	0.618
Marcks	52.462	43.2244	47.998	71.2553	555.033
Wsb2	9.0592	10.9845	12.0338	61.0385	125.82
Tha1	9.37076	8.13884	10.4275	7.48325	5.93422
Rps21	226.294	230.099	206.606	189.488	582.504
Letm2	6.18153	5.14972	7.3079	3.73975	3.64222
Gm15222	5.25201	4.80681	6.67201	0.562	0.855333
Sowahb	10.8791	14.3353	13.4806	0	0.0797778
Gpr137b	128.8	125.923	138.285	5.29213	74.8546
Rpl36a	75.6296	80.6648	70.5218	34.1199	150.281
Oasl2	8.88895	6.15084	7.41663	6.43787	44.2097
Gale	9.37193	6.77849	7.81193	0.873625	10.6071
Npr3	12.2763	9.54038	11.3751	9.27275	6.35456
Gm17971	5.05259	3.50983	5.40255	2.05888	3.50144
Maco1	36.7297	43.2377	41.5891	14.1764	29.4624
Shisa3	5.88924	8.12919	5.89515	1.38862	1.42389
Vgf	0.160312	0.0585474	0.585474	0	0.499889
Fastkd5	6.87365	8.38019	9.46665	3.91125	5.466
Cryz	334.344	349.426	355.897	6.82538	12.3414
Oscp1	5.66801	3.89854	3.33215	1.909	2.35367
Zfp207	66.0411	66.4654	72.4193	35.3302	110.547
Zcrb1	70.9818	72.7919	63.3381	88.2194	89.3223
Coq8a	95.2223	86.8464	77.5036	268.6	53.0173
A230065N10Rik	0.983753	1.07518	0.293107	0.50425	0.278889
Borcs6	15.0069	18.406	16.5316	8.73225	15.7394
Gm12418	0.118553	0.359449	0.639472	0.61775	0.854889
Cdc37l1	50.0946	60.1114	56.3815	44.3656	30.7116
Cyp2d22	23.5933	26.1811	20.3257	12.5549	18.0686
Cyth2	39.2702	42.1699	44.502	17.263	45.0673
Dnaja1	172.632	175.992	209.958	30.0005	80.1608
Palmd	8.80503	5.91748	6.27178	28.3335	17.2387
Spag6	0.459238	0.184329	0.713664	0.08725	0.190444
Ormdl3	25.4984	22.6232	19.6619	19.1528	36.7448
Kl	243.275	227.625	249.146	0.040875	0
Rasl2-9	2.98016	2.90826	1.61557	2.24875	0.623222
Cidec	42.9919	35.6217	22.3052	0.555125	4.10356
Col4a3bp	34.0116	36.8113	38.7153	20.712	32.8644
mt-Tn	49.2454	53.4805	60.38	142.879	50.1814
Sft2d2	44.3392	50.085	44.7711	14.359	38.2102
Nuak2	57.7031	75.2589	79.5256	2.06362	22.9096
Gdpd5	5.76981	7.00474	4.93942	11.8214	23.4909
Cfd	309.283	251.357	130.476	4.71988	46.5664
Ntn1	51.0779	48.0261	54.6976	35.8158	20.0172
Uros	19.1918	16.202	19.5516	15.5676	12.255
Tmem91	2.15994	1.01432	1.13282	2.02025	4.07011
Spsb2	20.869	16.3482	19.9163	2.42888	21.0867
Irgm2	11.3486	11.1199	14.5697	11.4687	21.2634
Dock4	14.8149	13.678	16.7035	8.59413	21.4106
Gm12031	0.28709	0.118232	0.532444	0.157	1.16956
Fam53b	21.139	18.9251	22.1625	11.1966	24.758
Gm10785	1.22964	0.62706	0.385005	0	0.163556
Vpreb1	1.72223	2.90695	2.37935	0	0.548222
H13	124.842	134.09	132.465	26.2566	146.818
Atp6v0c	361.097	372.49	380.159	73.8459	273.299
Kcnn2	3.49562	1.82738	2.10851	8.63888	0.916444
Bex1	4.81255	4.97128	3.13957	1.2765	0.556667
Cfap97	10.8912	13.3913	11.8232	5.83725	9.96367
Hotairm1	3.08375	4.38165	4.77585	0.598375	4.64889
Ppp2r3c	16.4594	14.9003	12.1535	12.2771	24.6079
Gm128	2.96592	1.73754	2.86121	0.050125	0.400667
H3c15	5.55922	4.21994	6.32392	1.86025	3.87411
Cpxm2	5.44263	3.29992	3.9325	9.85337	13.7034
Itgav	101.494	110.315	98.2235	19.0385	134.311
Ncam1	26.908	22.2951	22.0261	20.513	137.536
Zbtb26	4.83001	5.39072	3.60555	2.41613	5.07256
Dcbld1	17.4313	18.6538	21.2718	3.9755	6.31144
Slc25a30	65.3383	67.4105	74.7694	0	0.0547778
Nmral1	6.8031	4.56713	4.33368	3.087	11.0826
Ergic3	105.059	107.889	113.787	14.6605	66.2477
Cmss1	9.6109	11.08	12.4098	8.66737	1.19267
Abcd2	4.82243	3.23063	2.60942	3.385	8.56456
Klhl23	1.94922	2.24049	1.16664	25.6724	10.353
Hectd1	101.697	113.008	101.846	54.528	79.7239
Gm36723	2.00212	0.968054	1.22397	0.128375	0.467111
Pdia6	91.6982	90.7767	102.041	40.3625	297.343
H2az1	102.653	110.729	104.768	28.9741	203.339
Pth1r	692.942	691.788	740.598	7.51938	51.8159
Ulk2	22.2062	26.0156	26.2025	36.8532	58.3838
Pllp	70.1852	63.4538	58.6947	0.07575	0.398333
Gclc	157.989	208.968	168.435	7.321	17.0122
Srpk1	60.1933	62.4263	66.605	18.2634	51.4311
Aars	49.1202	43.5042	47.1165	28.8426	78.6072
BC065397	2.61779	3.85132	2.38814	1.941	2.00133
Gm22043	0.265487	0.250204	0.816907	0.46325	0.145111
Lbh	43.3342	36.4844	37.0645	351.345	291.673
Kcnj16	350.31	356.253	372.918	0	0.0418889
Dpp7	81.3623	90.9984	92.3288	3.752	31.8177
Cnp	7.83479	5.56548	6.187	5.433	20.6241
Foxa1	1.67585	1.10723	0.642535	0.040875	0
Ccl5	3.39327	4.27855	5.68859	1.35137	17.5676
Hk2	7.8271	4.93789	2.83597	147.463	71.4643
Lats1	24.0049	27.8461	24.9906	8.03537	32.6341
M6pr	102.624	92.7509	90.7171	21.5297	100.879
Rpl39	298.713	298.981	271.451	170.917	866.357
Sorcs2	2.10757	0.83965	0.837111	9.27862	21.9252
Calm1	407.784	378.783	384.244	270.756	1202.82
Kat2b	45.2374	39.5061	42.7933	39.8979	40.9706
Slc8a1	75.5978	61.1125	67.3093	0.736625	0.908111
Bex4	14.6309	14.8839	11.6242	0.393125	0.397778
Aass	237.203	242.584	261.87	0.57575	0.366889
Wdr3	13.1973	16.4984	15.4542	8.51613	28.5803
Slc9a3r1	238.971	251.287	265.412	4.59275	44.1968
Atoh8	3.92783	5.02795	5.95973	6.796	27.3202
mt-Co3	16021.7	16204.1	16266.1	35643.1	7052.89
Cd4	0.518333	0.0726542	0.131089	0.262125	0.622778
Myh11	16.2846	14.3238	11.6554	17.3642	19.9126
Sfrp5	1.36747	1.95741	0.90211	1.46338	0.108556
Map1a	0.874589	0.558275	1.29421	3.20312	20.1217
Greb1	1.6745	0.486069	0.656733	0.405625	2.92556
Tmem150a	58.6278	59.7375	67.7689	11.977	16.0764
Gm47551	1.28117	0.689986	1.66223	0.122375	0.206333
Zhx3	60.5213	69.4823	60.7435	16.9295	22.8458
Dpp4	52.7092	55.372	48.0875	1.40038	4.31378
Acad10	58.8147	63.1821	65.2735	4.148	2.05456
Csf2ra	8.2913	7.79004	10.1416	6.45812	48.7769
Atad2b	16.1779	19.5969	16.5075	5.569	18.4321
Itk	0.504666	0.103769	0.321261	0.1095	0.901222
Rrs1	21.8055	26.223	26.0479	14.303	20.1596
Zfp592	26.7604	30.466	31.8255	13.0537	24.5291
Dubr	2.54451	4.01399	3.61996	1.07812	8.26222
Arap1	21.0892	17.3642	20.3333	13.3325	110.769
Trmt61a	4.75338	6.56019	6.22056	2.224	7.80711
Osmr	6.81811	7.08795	4.6635	9.86262	52.057
Slc16a8	0.319705	0.474312	0.0499141	0.9755	0.129444
Kif1a	0.820075	0.240919	0.162203	0.390875	2.74656
Cln5	27.1843	27.9589	31.384	12.4806	54.016
Irf4	1.33945	0.725208	0.407501	0.529375	1.08289
Cyhr1	12.3578	15.3842	15.0564	59.1369	64.1178
Acmsd	41.912	32.1614	35.4425	0	0.0757778
Cnpy3	26.0596	27.645	30.0552	7.1995	32.2947
Col13a1	0.818409	1.76953	1.67087	0.347375	0.501
Esrrb	17.3399	21.9671	17.8627	8.8505	1.49956
Zfp444	48.1184	41.5535	48.2548	7.19888	13.7598
Tra2a	37.0818	42.4244	41.3892	23.7566	68.6421
Pmm1	37.9424	36.0304	31.2866	18.0196	53.485
Mrpl30	126.82	125.426	112.4	194.475	131.873
5530601H04Rik	4.84325	3.92939	2.89515	2.6185	7.15011
1600014C10Rik	42.6085	36.1398	38.9211	18.3812	35.441
S100b	1.87186	1.45197	0.695661	3.49875	9.60956
Cox6c	1027.41	994.758	926.001	1328.15	445.782
Gm9320	45.4032	53.9164	49.9211	104.137	488.223
Hsd11b2	165.58	177.574	178.157	0	0.519667
Adcy4	5.32927	3.74563	4.76876	14.1625	24.3594
Fbxo11	15.3162	13.8667	11.5818	28.5934	59.6443
Gm8624	59.0708	60.1691	51.5684	36.8091	127.198
Pah	518.758	492.423	532.421	0.029375	0
Hsd17b12	94.7327	86.3786	81.4604	14.0266	68.046
Sparc	221.202	188.999	181.728	353.036	5672.35
Ccnt1	35.3322	39.8165	34.7948	18.1804	41.0212
Adipoq	49.735	35.8624	21.9523	0.497875	5.07622
Car3	245.899	191.899	124.128	5.35012	38.2213
Ccnd2	25.1022	18.0879	18.9846	158.039	173.444
Gm6225	1.67413	0.835276	1.44856	0.25525	0.438444
Myh9	151.211	158.405	161.624	65.294	466.313
Ch25h	1.92591	1.53934	2.59184	0.472	9.29033
Fxyd2	2739.22	2829.68	2810.88	2.38237	2.78933
2310033P09Rik	20.8349	18.0213	21.0807	11.1635	16.6296
A230072C01Rik	3.23262	3.25626	1.90254	0.169375	0.529889
Krt20	1.03157	0.842818	0.253861	0	0.112222
Abcc2	161.1	143.313	148.968	0	0.0851111
Rgs5	39.4976	38.7874	32.8086	213.182	189.407
Fsip1	0.576065	0.124368	0.225115	0	0.398889
Scarb1	27.4851	17.2198	15.455	15.2564	39.8857
Pfkfb3	21.6706	18.867	16.4674	7.209	31.2514
Rps29	313.134	307.63	283.296	162.56	418.2
Slc25a47	2.15571	3.40989	2.66435	2.866	3.35878
Shisa5	121.62	119.061	128.489	23.2021	181.336
Dhx58	2.96052	1.75979	2.04588	1.72163	13.6928
Erp44	67.0995	61.9681	67.6174	23.4614	78.1247
Retsat	205.521	234.948	213.008	32.4845	14.9583
Gm43362	2.78712	4.28112	3.46902	1.948	5.89878
Mlxipl	89.5762	81.1878	90.074	14.2407	2.17222
Syvn1	10.263	10.6144	13.0928	10.1385	34.7266
Plekhb2	166.55	166.352	178.512	46.9479	52.6292
Rbm43	7.43145	6.7202	4.8539	2.03587	13.774
Phf21b	3.2444	2.58993	1.70523	1.23287	1.03722
Iah1	49.4499	53.4663	56.2718	19.2677	61.7801
Edem1	59.6651	60.6281	65.8115	8.3415	96.8852
Platr22	0.103267	0.573036	0.168315	0	0.210333
Caprin1	116.03	110.565	117.264	43.7234	103.675
Lmtk2	45.8472	41.7488	46.9192	16.1145	9.88233
Ctr9	36.5681	37.5545	41.3123	15.2504	42.8659
Mpp1	104.455	115.426	118.483	7.2175	65.0476
Osbpl1a	60.5084	64.0295	55.1293	35.9935	19.558
Zfp790	2.59791	3.19521	4.09581	2.8455	3.74978
Fxyd1	10.2785	8.81871	7.2274	171.753	104.243
Sirpb1b	0.102301	0.0814228	0.462075	0.354125	12.1142
Cox7c	236.183	225.196	210.159	347.29	135.785
Vps39	18.5882	15.1083	14.0358	10.8829	26.2727
Khk	623.221	614.589	656.733	8.27487	10.804
Klk1b21	2.10934	3.4214	3.07841	0	0
Hmgcr	44.7006	65.8779	48.5111	4.49912	25.1069
As3mt	46.8072	43.4203	39.7979	33.4465	25.9536
Trappc5	43.0287	44.4089	48.231	26.7184	32.6243
Srsf9	82.8675	88.0764	89.5654	26.7874	124.525
2700033N17Rik	1.34146	1.22873	0.467713	1.33462	0.679778
Tmem64	96.2923	86.677	96.5037	24.1316	54.0902
Adipor2	98.8714	85.4502	86.9168	42.1675	58.3383
Ackr3	50.2919	55.2556	62.5298	62.3295	30.095
Fam8a1	89.0198	88.2827	96.1905	21.567	44.7129
Camk2g	24.5419	21.0551	19.9468	30.8927	46.5236
Cacfd1	36.0056	40.5779	38.5841	21.6207	26.2542
Trim10	0.139057	0.67934	0.0966394	0.416	0.756222
Gramd1b	90.021	103.117	92.0522	18.1689	18.3948
Slc36a4	7.06225	4.94734	4.71188	5.03125	22.7782
Resf1	31.5151	39.4267	31.8609	13.8335	46.5852
Ccnjl	0.29004	0.490547	0.936657	0.366625	1.22856
Ddi2	47.9647	51.1655	54.0381	19.8905	57.4372
BC147527	0.40995	0.0523876	0.228198	0.029375	1.31856
Capn5	12.9406	10.9991	9.36733	1.88375	10.7903
Irf1	16.0858	13.3143	16.9934	12.7432	32.1959
Imp4	30.3814	34.3195	34.8666	14.4176	35.2607
mt-Tc	48.3959	51.2581	57.6923	142.425	61.4771
Uhrf1	2.62167	2.90418	1.58905	0.721625	17.3232
Rhoj	13.0854	9.988	11.4831	24.1179	111.992
Arsg	19.457	15.1595	18.1626	0.97575	3.58111
Anxa2	91.5439	79.6378	75.6958	56.338	799.465
Swap70	9.86235	12.3927	9.62831	6.31213	23.3884
Gm49628	0.440604	0.287733	0	0.304375	0.570889
Acvr1c	2.06944	1.52935	0.764501	0	0.184556
Etohd2	1.17715	0.556835	1.23666	2.28887	1.66233
Rbp4	14.1032	7.84221	8.0873	0.8395	1.24267
Hspa4l	32.0126	28.054	25.3094	28.088	23.7991
Tent5b	2.51179	3.96995	3.20136	0.198375	5.03711
Tfcp2l1	161.175	178.998	169.267	0.142875	0.601889
Hpcal1	34.5424	40.0025	38.8569	9.00437	38.7551
Nfatc1	8.17605	8.69112	6.32489	8.99613	29.1458
Coprs	26.0775	24.6834	28.3369	13.9258	10.4746
Rapgefl1	2.11572	1.94012	1.01036	0.3565	0.448778
Gm15421	15.6618	18.8949	18.885	13.2584	69.3406
Gm8618	4.04754	5.67842	4.29443	1.64475	6.30311
Zfp418	0.675492	0.862431	1.56707	0.293875	0.824333
Fam189a2	6.05204	3.99397	4.68951	30.695	20.4461
Ar	77.9503	87.5303	83.9105	6.14612	13.9193
Gm43653	0.162287	0.705056	0.506593	0.16425	0.0523333
BC085271	22.8765	18.8888	20.6195	8.21663	24.2831
Gm15441	10.3882	11.1046	7.5034	0.23725	0.444667
Kcnh2	2.04911	1.03608	1.26831	38.7063	10.167
Mtres1	70.2669	62.6913	65.0244	88.5905	41.584
Ctss	14.4084	11.4948	13.4832	25.4096	1183.78
Ehf	13.6	17.73	12.4128	0.046625	0.0274444
Slc40a1	22.1664	22.6747	18.5441	7.07963	47.7666
Cadm4	20.849	25.6873	24.3766	5.4835	4.189
Camta1	16.5799	19.6471	17.3832	87.7491	41.6004
Sfpq	59.0783	69.1726	64.4965	27.369	89.33
Ripk1	19.2024	20.0935	22.882	6.90725	50.5052
Gm8274	0.688553	0.310568	0.114311	0.21725	1.08689
Haao	131.753	126.711	136.263	0.046625	1.07333
Itgb6	76.5123	61.4491	71.7573	9.01187	2.09656
Sh3pxd2b	4.39549	3.34719	4.89032	4.52975	70.2977
Tkfc	202.307	188.967	207.3	3.22675	10.9051
Nxpe3	21.8843	23.4194	26.3656	0.87775	2.65733
Inha	2.69784	1.76421	1.09808	6.82162	5.14589
Pla2g3	0.573118	0.426309	0.0576862	0.120375	0.0653333
Serpinf2	220.853	204.993	238.814	0.127625	0.165556
Eif2ak1	26.4229	26.2895	29.9209	12.6176	25.3679
Ecsit	90.9601	84.8637	92.7167	77.0131	28.2726
Gm39157	0.65407	0.729349	1.4581	0	0
Hand2os1	0.946489	0.0412363	0	69.1504	21.7296
Ccdc91	44.8622	39.3497	42.4274	17.6067	15.0947
Glb1l	29.0976	28.8075	32.8554	0.961125	8.18544
Rasgef1b	9.97014	13.7552	13.0843	3.72275	20.3312
Zfp239	3.16811	1.90671	2.12855	0.040875	0.895
Prss22	0.490118	0.0771088	0.152771	0	0.0547778
Cstf2t	17.8157	20.9477	19.5564	12.8891	20.8181
Rorc	26.9394	34.4313	42.583	21.5964	4.72367
Rapgef3	72.286	81.6046	77.727	9.95188	13.2294
Rbms2	20.7383	19.7357	16.433	19.6788	52.3313
Hdlbp	183.597	177.181	191.698	182.354	318.803
Mfsd4b5	229.343	236.74	250.68	0.25925	0.0418889
Laptm5	13.938	12.0295	14.7984	21.2372	395.488
Hp	23.9725	19.3882	13.6947	1.9605	68.4131
Ppp4r3b	32.8876	34.4054	28.5882	13.9786	44.7416
Afap1l2	17.3562	14.2558	13.5109	2.11888	4.77967
Slc15a1	0.897404	0.684936	0.223878	0.14275	0.503778
Tfg	45.6056	39.8449	39.5743	33.1255	79.9622
Gm42440	1.14742	0.474748	0.711183	0.029375	0.0418889
Ggcx	23.0618	20.1898	23.3776	6.98913	17.3264
Gm34961	1.11774	1.74706	0.85306	0.17025	0.614889
1810034E14Rik	7.62046	6.86162	9.20512	3.78012	3.183
Snrk	47.9805	50.5016	43.2716	66.3828	58.6206
Tmco3	52.8557	54.1263	59.1737	16.7554	20.686
Basp1	4.77608	3.18788	4.20002	5.89337	216.012
Tgif1	13.4197	10.6885	14.4916	2.47475	36.827
Gm28041	0.161108	0.714213	0.63108	2.70475	0.890333
E330013P04Rik	0.446827	0.0279017	0.279017	0	0.198556
Crem	14.9234	17.6846	13.9412	7.70388	14.7684
Ptgfr	18.2505	21.8026	18.7269	1.47437	3.62722
Arhgef4	1.32545	0.540716	0.468482	0.128375	1.37522
Gm16010	8.87697	6.1798	5.80276	0	0
Enpp2	151.067	168.386	144.104	7.0195	9.87789
Nav2	23.7282	19.4464	19.9352	32.7646	19.0868
Mrps9	46.6916	51.6754	45.6347	66.2999	33.3574
Hnf4a	373.122	399.087	403.109	0.046375	0
Hpn	419.447	426.683	442.052	0.786	1.34178
P3h2	3.17451	4.42186	2.83918	2.68575	6.05544
Gm20627	0.383065	0.338497	0.957433	0	0.262556
Hypk	37.8642	32.3568	31.8107	31.4903	36.8131
Ly6g2	52.4887	61.1959	56.4739	0.857	0.448444
Dusp2	0.803707	0.510167	1.15816	0.634375	4.57289
Clcnkb	132.669	147.344	141.202	1.50063	0.341667
Rab10os	15.2837	18.3566	16.3554	3.38325	12.6536
Retnla	9.39681	6.02575	8.97288	3.026	0.682222
Gm47652	0.786882	0.420506	1.06242	0.076	0.656
Ceacam2	16.4273	21.2528	16.5421	1.714	2.587
Slco1a4	2.67964	2.52817	4.08234	0.860625	0.200111
Rnf152	47.654	43.9014	39.6375	2.14375	6.63822
Ablim1	51.5259	50.1112	55.7754	189.682	81.9057
Cbfb	17.8158	21.9874	18.5133	15.215	61.8481
Zranb2	58.0531	51.3234	51.762	35.8074	55.7863
Gm5148	3.77047	2.24881	2.18751	0.07575	0
R3hdm2	64.9318	66.6779	58.1251	56.9424	44.7083
Gpcpd1	19.2505	19.6577	15.4338	115.041	41.2593
Tmem273	0.29026	0.610618	0.937995	0.6575	11.1743
Mfng	8.20741	5.88771	5.71812	6.93662	16.2461
Lpgat1	86.4698	84.7473	92.559	49.2276	57.8212
Atoh7	3.02451	2.99304	1.64596	0.029375	0
Lonp1	148.572	138.575	149.952	84.8461	74.6799
Aldoa	607.306	562.378	543.662	1072.37	695.743
AV356131	5.12005	4.13544	3.24848	0.504625	2.226
Clcn7	52.5616	49.0379	54.0583	17.8605	62.8208
Irgm1	21.7249	20.4562	24.6874	10.7015	40.1223
Arhgap4	0.426227	0.373888	0	0.42125	11.8187
Yaf2	28.9775	26.9058	30.8395	14.298	31.3342
Sf3b1	113.656	109.095	100.279	76.9884	191.849
Adig	14.0824	9.60399	5.58406	1.1655	0.323556
Slc27a3	8.01566	5.30357	5.56688	1.11688	14.1441
Gm13625	1.10056	0.82742	0.320025	3.48725	3.89644
Snhg8	50.4296	49.4887	54.6847	21.5704	70.979
Dusp16	17.2318	19.295	20.3252	12.0174	19.1173
Rhbdd3	29.9354	26.2165	23.843	13.4632	17.1679
Fzd1	30.8866	24.9495	26.6619	5.14862	28.4321
C1qtnf3	93.7672	99.8264	110.954	0.56675	37.6204
Il34	28.2018	28.2539	34.2903	1.92163	5.23256
Kcnk2	4.25787	2.56819	3.4118	2.25962	4.86789
Prdx1	1303.54	1234.03	1301.56	208.106	907.305
Mamstr	1.19306	0.782929	0.387625	3.87625	5.03744
Nae1	32.1416	36.594	32.0265	22.7606	34.7224
Pigt	79.09	69.3544	74.2279	10.3236	39.7372
Zfp706	266.378	270.827	288.796	93.4235	104.409
Parp11	10.9787	12.6307	9.70624	5.3155	18.9566
Flvcr1	12.6723	15.695	14.5255	2.63075	17.5387
Aldoc	20.375	22.6148	24.5748	0.1555	2.646
Tmprss13	0.985533	0.313237	0.20424	0.75225	0.404667
Chd7	13.0861	15.7236	12.8228	20.3329	44.7484
Tmem120b	14.9669	10.7101	11.8424	3.06838	6.24467
Gm6136	176.126	187.021	179.271	114.262	382.182
Cmbl	217.596	200.966	214.193	28.3204	11.7308
Plekhb1	8.73868	10.3803	11.553	1.406	0.554444
Hsp90b1	168.32	167.472	186.167	116.591	438.408
Slc26a6	8.78107	7.66475	5.96881	4.96188	4.56078
Tmod3	27.0952	28.1192	23.4508	34.0105	104.658
Hepacam2	7.40409	9.06337	6.75173	0	0.261778
Rhcg	80.7517	91.4474	85.3226	0	0.0327778
St3gal5	7.07608	4.37256	3.96192	22.1039	22.6729
Dnph1	22.9585	21.8299	25.8373	0.514625	1.56311
Mfap3l	68.0152	66.0672	73.0042	6.55363	4.74289
Slc2a2	122.783	110.665	106.245	0.091	0.0837778
Zbtb16	3.7206	8.29483	4.29916	7.93875	3.82267
Hk1	60.4509	72.6337	66.9201	45.4946	61.6149
Nek2	3.25318	3.57162	2.18662	0.046375	3.04778
Npm1	84.7146	84.8682	73.2811	53.1245	221.481
Vat1	49.9733	50.4283	44.0072	16.7985	172.76
Gm48795	47.5179	39.0591	45.281	7.61137	4.91911
Gm27202	12.5213	15.7474	14.0526	2.83688	0.116556
Prxl2b	21.8929	23.7526	19.471	101.233	59.3849
Ttc5	10.1549	11.9314	9.23417	4.69813	12.684
Tlr3	9.6665	7.64567	6.95361	4.70287	12.5103
Nmt1	111.325	114.295	118.835	67.7751	178.051
Ptdss2	49.4325	55.0993	55.3302	15.1777	24.8782
Prom1	54.9172	60.5154	50.868	0.9165	0.307778
Socs7	34.8666	36.2272	39.9777	12.8911	13.8751
Aqp6	55.4116	64.1958	57.0014	0.138875	0
Gna14	11.6925	8.89811	9.97385	0.448375	1.78933
Hexim1	40.0216	38.9729	44.8149	10.2955	20.4878
Grb7	66.1827	62.5986	70.1098	0	0.0274444
Gm43136	0.136725	0.524022	0.284183	1.07075	0.547333
Ppargc1b	16.4242	13.4245	15.6892	22.0206	5.93711
Gm7589	30.1862	33.0344	27.5924	8.73738	32.1299
Zfx	18.0241	16.4586	14.2403	8.42638	22.6031
Mccc1	117.43	115.38	123.713	51.0459	24.5459
Msh6	6.74499	5.99877	7.73868	5.53712	15.9463
Tbc1d7	14.9962	12.4086	11.4137	11.1736	15.984
Gstm5	103.837	114.827	104.558	28.7411	31.3368
Golga7b	0.453572	0.04878	0.145079	0.404125	0.235444
Pcyox1l	19.4608	16.2873	19.9162	0.98975	6.39078
Ptpn1	46.1407	53.701	46.1267	13.3654	112.502
Gm13642	0.356164	0.107866	0.478919	0.161625	0.520111
Tyms	15.9276	13.4959	12.2896	2.35662	42.323
Utp25	7.77625	9.10685	10.0003	4.648	10.7891
Rftn1	3.86375	4.56447	5.86509	27.2019	62.7728
D5Ertd615e	0.0548097	0.25279	0.424786	0.088375	0.572
Cxcl10	0.749732	0.808947	1.60928	0.511125	15.1102
Setdb1	6.34936	4.75913	6.31877	5.11687	18.4724
0610025J13Rik	1.12527	0.45484	0.759665	0.7685	0.186889
Rnf168	15.8795	14.688	12.1879	9.221	20.8881
Gldc	51.0469	75.7247	57.0377	0.102	1.86578
Gm42878	0.0910828	0.41978	0.150235	0.151625	0.0274444
Zfp69	0.970247	0.545202	0.268089	0.503375	1.093
Pmp22	20.9989	16.3629	16.1493	32.8822	133.716
Gm6981	0.456305	0.200807	0.646624	0.11525	0.214333
Nop53	30.5266	32.6584	27.2629	32.8577	52.8481
Angptl7	10.4237	12.0182	15.0198	2.12588	16.2261
Gm6335	0.384106	0.925593	1.13133	0.193625	1.39544
Camk2b	4.27799	3.75887	5.48324	8.7615	11.9548
Rad23a	0.544525	0.652022	0.166192	48.6411	57.0478
Cdk5rap3	45.1679	48.8277	49.9362	18.4458	50.2784
Snx10	8.88363	7.97591	5.91315	7.47925	50.1797
Lmntd2	1.30271	0.733587	0.442329	0	0.349
Tut1	10.6441	11.2231	13.2275	4.48588	8.62144
Fads1	63.8449	55.367	54.4143	7.86075	40.6256
Gm10275	146.189	146.555	131.8	108.587	530.591
Tmem200a	1.10411	0.259058	0.15546	0.046625	3.44811
Nat8b-ps	2.96534	3.66832	4.46938	0	0
Tmem86b	7.91011	6.80492	5.39673	1.26425	1.739
Medag	1.01708	0.304334	0.632569	12.1934	70.4362
Cyp2e1	438.431	463.299	497.397	1.76887	2.875
Hnrnpd	72.9546	71.3231	62.2858	38.9654	83.7643
Gm12840	0.0473577	0.374149	0.324943	0.405625	2.96378
Ndufb9	679.869	689.111	636.602	996.214	265.093
Fam107a	45.074	51.0545	44.4001	2.01213	0.897222
Psmd7	81.7853	83.1422	88.0941	73.2419	129.397
Gm5963	454.449	461.775	425.398	341.654	981.133
Eif4a3l2	0.0836308	0.0383636	0.383636	0.141125	0.844
Gm3953	1.85739	1.29008	2.29806	4.58562	8.80189
Gm6169	7.98147	10.3366	8.40983	23.3939	145.048
Ntrk3	7.23714	5.58451	4.56365	0.853625	0.350111
Atf7	12.2577	14.8694	14.1198	7.61337	17.8798
Rhobtb2	16.7348	13.8052	15.0224	15.8956	10.3279
Dbp	1.00444	0.726422	0.274799	104.355	61.7862
Tada2a	12.4395	9.68086	9.67093	4.86888	13.7233
Bmp3	2.14189	1.38115	1.05301	0	0.344222
Cybb	8.51921	8.06971	10.1835	8.92963	189.026
Pxmp2	59.1573	67.3303	66.9048	92.2055	7.89111
Gc	17.135	21.4312	19.29	0.059	0.0274444
Ifitm1	12.6	15.6521	12.9292	1.84663	8.22578
Arhgef18	28.467	32.6109	29.2125	7.2355	11.8097
Amotl2	59.7071	62.5948	65.8004	34.48	52.3292
Eloa	21.1564	17.4645	17.8271	19.5609	50.5946
Asnsd1	18.5806	17.329	14.5336	37.0069	38.7281
Crbn	17.4767	19.2625	15.7628	12.4447	19.7051
Cox7b	590.637	572.368	537.673	1109.42	390.741
Kctd1	16.29	19.4716	17.2111	5.68712	3.93822
Gm43429	1.45388	1.23954	2.15967	0	0.336333
Gm8158	25.941	25.1789	21.1407	16.553	53.1413
Tdo2	0.385618	0.0693206	0.350486	0	0.269444
Idh2	440.526	465.656	455.053	1293.09	189.041
Mmd2	1.62825	0.645283	0.476344	0	0
H2-Aa	71.1646	67.4328	78.5691	18.0107	295.946
Rhot1	50.0485	55.0186	50.3453	37.3409	45.2199
Spire1	22.7519	24.3892	19.6978	2.7765	15.4338
Tmem14c	165.5	152.743	157.401	83.5496	160.506
Gpat3	8.50145	9.52203	7.17466	12.1215	4.44744
Gm45033	1.29835	0.652888	0.482472	0.443625	0.390222
Polr3f	11.6409	13.5325	14.4839	6.195	11.6918
Mex3d	5.65901	7.32691	5.23206	5.863	18.821
Vsig2	3.94958	2.26472	2.78866	3.10537	3.91078
Gm4070	6.9015	5.67602	7.42416	11.5712	20.405
Ms4a4b	1.13569	1.37557	2.15288	0.21	5.30311
0610009E02Rik	0.346527	0.953738	0.706055	1.10275	0.906444
Tent4b	32.2606	31.3665	35.2527	11.5091	22.8356
Cyba	622.774	652.942	659.684	45.5339	473.215
Comt	103.903	112.084	122.218	189.282	235.038
Ano9	2.47322	3.83455	3.61055	0	0
L1cam	17.1748	21.0163	18.6509	1.89375	4.54733
Jmjd6	26.8496	29.585	31.4034	18.1145	37.8878
Cpq	52.9614	52.8515	58.1314	16.4216	38.6506
Dffa	8.57248	10.3296	10.8782	6.02412	9.30189
Gm12186	0.659084	0.158133	0.153976	0.8935	0.541667
Blmh	99.8948	92.349	101.314	25.8858	73.4622
Ywhah	42.4312	40.5197	44.6481	27.7754	108.837
Tbx3	11.6826	8.53515	7.23987	11.5931	5.73222
Gm10481	6.78068	6.55362	8.59947	8.46525	11.4572
Grb14	10.1003	12.1929	9.355	118.08	33.6743
Ralgds	14.5514	11.7533	12.6653	7.55988	24.2338
Zc3h6	8.64614	5.98379	5.51459	6.40113	5.41478
Ifngr2	24.0799	20.1372	20.5909	110.541	118.947
B2m	331.609	316.106	348.12	325.392	1670.24
Susd3	82.3825	101.517	88.82	0.70825	24.6824
Zfyve21	34.9442	39.3873	37.4661	25.8821	25.2401
Mycn	1.95935	2.82976	1.69659	0.930625	0.484889
Rpl10-ps6	83.0829	88.4696	89.5749	36.138	194.102
Svip	26.8678	30.293	27.7377	22.1974	7.14133
Tia1	38.8532	41.7251	35.6849	22.6239	49.2466
Cav1	33.7437	26.7475	25.5	139.197	176.014
Cpsf7	20.3274	22.2822	18.3573	16.549	33.474
Sys1	57.6048	59.6234	62.7797	37.0481	60.7322
Rragd	23.0864	21.2183	24.2176	37.0776	12.8534
Arhgef7	52.4497	46.6962	46.7246	39.1093	62.0313
Grn	168.036	183.43	178.611	57.3218	630.735
Gm14328	1.42537	0.577832	0.530267	3.36175	46.1387
Pi16	10.918	8.85942	7.90047	44.3949	91.9362
Klf2	25.1969	26.1247	29.1913	66.2488	72.8838
Smim6	7.56515	9.68319	8.02199	0.345625	0.320444
Syt8	0.505054	0.647243	0.0936106	0	1.65122
Slbp	16.6638	13.4473	15.8108	8.1215	26.7799
Glis2	90.2426	88.5208	95.7079	5.76088	42.9853
Xrcc6	12.3221	12.1408	9.45007	10.3818	17.6883
Itgb2	2.26968	1.67813	2.78784	4.01088	98.5141
Gm37503	1.35403	1.97189	1.02246	1.0455	1.83278
Gm8121	5.34077	4.26398	3.41766	11.7602	8.13611
Ccr2	2.49528	3.29631	4.07351	3.67075	80.8874
Pde4dip	74.8418	75.6327	66.4546	595.78	145.605
Sat1	174.356	181.465	187.198	28.2971	231.374
Toe1	0.643414	0.70748	0.167428	5.3305	14.8283
Gda	8.89925	11.4074	9.60531	10.3232	67.7888
Snx1	73.9813	66.6681	68.0796	18.1319	92.2362
Fam20c	47.238	48.8149	52.4221	9.514	51.7036
Pon2	46.4253	42.4373	39.5883	38.4823	109.592
Gm15410	0.139936	0.33621	0	0.122375	0
Scmh1	15.7195	17.1673	18.6004	14.0445	20.711
Gm42879	1.00974	0.383134	0.250615	0.11775	0.618778
Bcl2l12	6.59861	5.55753	4.31162	5.4435	10.1578
Gm9790	32.8908	34.5128	37.4957	59.4045	36.0532
Slco1a6	216.213	207.538	228.706	0.061125	0
Timm10	43.2895	45.7905	47.552	42.2157	31.9009
Shfl	4.78008	5.88287	4.12964	3.73925	11.8262
Coro6	3.70584	2.84974	2.11053	139.484	25.0439
Gm43305	48.1248	62.6934	68.684	2.36013	5.63822
Hist1h4m	0.233223	0.145598	0.521903	0.168625	0.389778
Snx30	14.7061	12.3617	11.3071	6.34137	28.6546
Carmil1	23.2576	24.0639	20.0999	4.49713	16.0789
Map3k20	14.5405	13.1744	10.7658	101.732	63.6372
Zfp433	1.36161	1.36233	2.3811	1.35937	3.77156
Stk32c	2.68572	1.83383	2.92358	0.3505	0.957778
Ap4b1	17.8365	20.5526	16.6304	11.9151	17.5424
Gm6794	1.7833	1.39876	0.784061	1.53225	7.25222
Ldlrad4	7.06468	6.80893	8.72755	3.94125	18.463
Ubr2	55.3062	58.6714	60.7232	56.4944	51.404
Tmem176b	557.026	581.159	592.7	16.1274	116.956
Cpe	46.1591	42.0412	47.1717	178.789	157.187
Cdc42ep3	15.3332	14.2516	17.285	23.3854	26.2729
Gata6os	0.643745	0.158591	0.152771	4.03562	2.49822
Tchh	12.1634	13.242	9.90915	0.223875	0.502333
Dse	5.87225	4.1849	5.01125	6.26063	67.7658
Tmem59	347.764	359.501	358.309	91.0015	218.174
Nrbp1	81.529	73.6389	76.8305	61.5599	131.782
Gm15690	0.066028	0.185818	0.528788	0.984125	0.358889
1700123M08Rik	0.442137	0.676137	1.2544	4.5685	2.06489
B3galt5	32.3555	32.1881	35.9899	0	0.101667
Ccnl2	71.5992	72.2966	77.3142	53.7415	104.151
E330017L17Rik	0.531522	0.0943509	0	5.44062	1.157
Rdh16	105.687	122.335	107.849	0	0
Tmem170	12.5586	11.6855	14.1643	2.46237	4.63444
Elovl2	29.6752	30.34	25.0687	0.046375	0.0942222
Rgma	5.77463	3.90621	4.332	16.6259	14.6587
Sirt1	11.4963	14.0156	12.6464	6.25038	11.243
Creb3	23.6571	27.0041	24.769	16.6185	63.4969
Kcnd1	0.454831	0.279383	0.827552	0.0795	4.79333
Josd1	26.7457	22.7139	26.4043	13.7076	31.3857
Gm49344	0.516873	0.223579	0.0551397	0	0.130556
Far1	165.391	159.621	171.72	15.8281	63.7277
Pdlim3	3.55153	3.78552	2.44062	14.1581	73.4961
Scara5	2.06843	2.10347	3.2403	13.7434	3.66778
Abhd17b	32.1872	36.5	33.9194	11.329	31.1949
Get1	14.6597	13.6054	11.2495	16.3531	31.375
Malrd1	3.34734	3.76265	2.33637	0	0
Heatr1	8.85775	10.4182	11.3104	4.32675	16.9988
D430019H16Rik	2.56654	1.44342	1.88022	0.111125	1.01889
Chchd1	61.7677	59.5051	52.7876	90.5936	83.9349
Dcun1d3	16.2908	19.4878	16.8883	4.041	13.5807
Polh	6.0212	4.43311	5.23886	0.029375	0.292556
D430013B06Rik	0.103845	0.527032	0.260546	0	0.157222
Pi4k2b	14.1574	12.7454	10.7077	1.86662	20.5573
Ddx51	4.89603	6.59572	5.4707	3.11225	5.76067
Cep85	75.039	85.0574	85.6097	21.0265	45.8811
Rps4l-ps	0.343168	0.232691	0.741994	0.37125	0.694222
Gcn1	48.5905	45.4295	41.4702	10.5987	20.6732
Tex30	5.33127	7.01616	6.20221	4.323	10.3794
Gcnt3	2.73035	1.35404	1.3167	0	0.112
Gm10284	6.26644	5.47988	7.11749	7.80625	10.8583
Ip6k2	36.9605	34.4373	30.2366	3.82688	7.60978
Otos	0.304054	0.545698	0.962646	0	0.0703333
9130023H24Rik	9.41066	7.76708	6.76322	2.508	5.528
Asah1	65.7608	73.8066	70.5711	26.7048	179.402
Mif	187.882	198.454	185.275	43.5408	121.819
Fahd1	100.082	107.224	108.58	37.4649	13.5923
Acadl	401.73	389.046	358.434	617.135	168.611
Gm13328	7.30967	6.61516	8.43643	4.47788	4.09978
Pcdh9	0.814331	1.3443	0.587338	1.53525	11.1792
Fads3	176.766	166.469	181.579	23.9375	88.7138
Eml2	28.4501	27.6398	22.8213	13.4521	15.9838
Plek2	3.23988	3.32598	1.94612	0.040875	0.787667
Rasal2	11.532	12.3822	9.76962	13.4371	20.4486
Foxq1	17.0948	18.4661	13.3778	0.092625	0.148333
Pdlim4	4.32975	3.73239	2.72541	10.9171	23.8579
Tle5	630.932	605.599	628.172	684.95	431.924
Ptch1	23.7031	20.7813	18.8016	7.8025	9.77533
Csnk2a2	38.0013	36.4612	40.2556	15.2938	45.7181
Gm7429	30.6819	30.9389	26.4011	20.2059	62.2982
Gm14421	0.377693	0.0467285	0.163222	0.7365	0.446222
Prss8	194.887	211.281	203.694	0	0.107222
Megf9	12.3233	10.9701	9.27377	8.324	12.7322
Sparcl1	24.3089	22.1319	19.4994	130.97	193.958
Calca	2.14534	1.23329	1.89684	0.1095	6.18089
Dnajc19-ps	64.4769	62.6609	67.6044	52.0094	40.0596
Rnf208	7.75826	9.12463	9.93568	0.1835	0.248333
Gm45792	6.4325	7.92484	5.83764	0.059	0
Zfp180	10.7546	12.3032	9.56869	7.81912	18.0587
Prep	22.7544	21.0784	18.1535	19.2091	37.6419
4930412C18Rik	5.19366	3.56066	3.54714	0.664875	0.575333
Selenon	4.20078	4.97057	5.86395	11.4606	52.0351
Gm49338	20.4585	17.2154	19.4013	7.79213	15.1082
Sik1	69.1112	63.5194	74.7626	17.4597	18.8124
Lum	4.36079	4.3259	2.79456	52.4123	371.986
Bbs10	2.46539	2.86833	3.74032	0.89675	1.05511
Afmid	5.6371	4.09909	5.36669	0.34575	0.487333
Cope	98.1073	98.301	104.915	58.0634	147.292
Gm11703	4.69502	6.41266	6.58848	8.71288	22.0899
Hyi	119.497	121.493	127.722	6.07938	40.0418
Tmem229b	1.92535	1.38109	0.913804	1.96437	10.4173
Vill	70.5899	74.9418	77.6598	0.239625	17.4574
Zfp11	2.213	3.35793	2.86489	2.376	1.84133
Vgll3	2.87488	1.74665	1.98475	2.5035	24.1131
Pold4	32.4421	30.3621	27.132	6.45875	35.6998
Abcc3	2.35562	2.5889	1.45723	1.49512	36.8717
Casp12	2.70208	1.52511	1.98622	5.79663	26.709
Cnbp	151.975	146.462	134.845	207.866	222.175
Mlxip	10.7709	12.6557	13.3205	13.1343	20.6259
Bex3	26.5846	26.7419	22.6618	6.57	39.5181
Utp23	5.11397	6.16248	7.26499	4.71263	10.1633
Zbp1	2.02621	1.10126	1.77833	1.06663	15.4084
Mvb12a	61.2319	66.6009	66.6033	22.0978	77.7247
Fzd6	12.2987	12.3359	9.53563	4.02762	7.17622
Irs2	20.4488	26.9903	22.6955	5.48575	14.2163
Hcar1	5.44152	3.76878	3.43636	0.046625	0.371111
Gm11956	7.49538	6.90692	5.29649	0.278375	1.23722
Gm47547	0.137204	0.522532	0.471019	14.9521	1.50344
Ech1	506.979	526.237	485.935	1124.04	153.244
Xrcc5	40.8792	40.2781	44.1774	10.1491	12.4543
mt-Tp	180.773	201.844	221.957	246.925	212.791
Morf4l1	80.4774	80.2891	71.7123	49.6524	104.43
Baz1a	11.7057	14.1451	14.7109	5.06462	43.0707
Napepld	7.52854	5.39492	5.50914	2.08575	6.13922
Akr1c19	19.5176	23.4404	20.4513	0.999375	0.653111
Mipep	33.656	31.5073	35.5174	41.2504	14.0533
Cetn3	41.7871	40.7622	35.6334	31.9305	75.1597
Zmat3	27.0078	23.2008	25.5464	7.283	41.1379
Gm37499	0.71415	0.517214	1.167	0.068625	0.311667
Mrpl12	247.84	245.514	261.978	167.874	94.5443
Myd88	19.4472	17.1107	15.275	8.96513	46.4114
Ccni	197.238	207.731	205.275	72.3845	130.212
Dcdc2b	2.36531	1.93005	3.20091	1.80088	0.974889
Tmem248	38.6918	41.7127	44.2106	17.478	45.1992
Irf3	52.0204	50.5283	55.598	16.3377	42.3446
Hmgb1-ps7	1.5133	1.30725	2.19058	1.54438	5.08611
Gli3	0.691864	0.495658	1.13784	2.0265	18.6452
Tsc22d2	27.3265	27.9826	30.8693	21.8456	49.4743
Gm26982	2.14302	3.1738	2.13264	0.811375	3.29578
Fbxo2	3.84563	2.77527	2.09637	0.170125	0.196
Foxk2	22.5418	20.9768	24.1328	12.2126	33.1097
Nat8f2	24.7865	27.3293	29.9925	0.07025	0.0653333
Bcl6	46.0569	25.1169	41.5257	10.8381	27.9988
Tmem209	13.531	12.05	10.5427	6.42263	16.047
Prkd3	24.7734	21.6584	25.8697	10.12	33.0003
Gm15867	0.406905	0.210357	0	0.369	11.6566
Cox18	16.3259	13.3149	13.7647	7.63625	14.7186
Myrip	1.03051	0.84698	0.318248	3.00675	0.484778
Hecw2	5.40821	7.25905	5.93317	7.00775	7.20567
Bmper	0.550234	0.355447	0.0988362	3.26437	29.3859
Tram2	12.3862	9.80798	10.2988	3.43812	34.6398
C730034F03Rik	0.189384	0.399771	0.763019	0.592125	0.910111
Nudt19	956.649	1014.54	1195.57	41.9904	33.4797
Stimate	16.3717	13.4216	14.8605	7.6215	21.8911
Gm48557	14.4463	13.3562	10.907	14.004	49.8503
Gm24362	0.448026	0.250039	0.0566243	0.296	0.152889
Nipsnap3b	22.6139	20.6053	18.3295	4.79712	33.8564
Gm15836	0.512696	1.16452	0.840353	0.47275	2.69189
Mdm2	30.5613	32.7397	34.5944	32.8588	60.3969
Srp72	62.5268	68.3118	69.1142	31.7417	94.9169
Gm12936	0.0807361	0.192212	0.472456	0.061125	0.756667
Gria2	0.607459	0.0669121	0.0436965	0	0.0837778
Gpaa1	52.2239	56.4949	57.351	14.0124	30.9033
Fitm1	43.3267	46.8242	39.9215	111.627	11.8538
Csrnp2	6.96568	5.13747	5.7207	7.00413	10.4533
Gm38226	0.153679	0.112215	0.465177	0.029375	0.116333
Klhdc8a	19.1006	15.4302	18.9431	13.9365	4.13322
Rps12-ps7	0.0473577	0.288011	0.438371	0.061125	0
1810059C17Rik	0.186124	0.168093	0.54195	0	0.121333
Fgf10	1.32794	0.549634	0.683651	0.383125	0.167333
Faah	46.4783	41.2145	38.4576	0.109125	1.15222
Gm48898	0.64274	1.15497	1.46125	0.315625	0.587
Cgref1	169.734	162.194	180.095	1.39225	13.6548
Cavin2	30.2687	28.9252	25.0198	126.26	65.37
Bak1	21.89	19.6937	16.8305	19.6653	104.417
Cenpl	5.65833	5.72767	7.48198	1.40575	11.894
Tfec	7.71569	9.04432	10.7435	0.508375	10.1836
Etaa1os	1.44094	1.61897	0.781807	0.35725	1.25989
Gm8115	0.698753	1.4112	1.46142	0.503375	1.91178
Serpinb1a	12.019	10.9879	9.02463	6.047	294.199
Klf13	36.3026	42.8448	36.0361	40.1128	105.993
Taf2	14.1809	15.3989	12.4385	7.045	22.4019
Gm42791	0.369942	0.520954	0.111329	0.105375	0.0703333
Lfng	10.9108	13.4196	11.4227	5.00687	51.3536
Agtr1a	33.1828	28.3657	28.1981	23.1051	6.71433
Sytl3	1.45068	1.08637	0.514073	0.23375	0.450556
Gm38305	5.08141	6.85872	6.11103	18.7533	11.8422
Hmgb1-ps1	0.38587	0.967483	0.537654	0.419375	2.31056
Ppard	19.261	15.0118	14.366	11.8734	18.7558
Rpl9	107.241	108.471	97.2399	40.232	124.517
Ash2l	31.5965	26.9689	30.3765	24.2804	37.9154
Gm37758	0.164619	0.399893	0.698328	0.133875	0.0981111
Tsc22d1	184.935	194.457	210.961	99.9385	120.461
Tnfrsf22	2.96692	2.3478	1.6383	1.61863	4.67656
Clptm1	195.002	200.461	205.291	43.2536	71.5676
Ptcra	0.0969336	0.281109	0.491627	0.040875	0.121556
Radil	0.450299	0.0669717	0.0529429	1.0945	1.59278
Gm11935	0.329351	0.340022	0	0.127625	0.0885556
Slc51a	67.3442	69.784	90.8168	0.19875	0.158111
Ube2l3	71.3544	71.102	76.2879	43.4764	91.886
H4c1	1.56062	0.789086	1.21581	0.710125	0.610222
Gnptg	17.2099	17.2101	20.0249	7.68562	23.6622
Psmb1	242.281	235.403	246.16	131.316	298.347
Usp53	14.9448	18.015	18.046	8.38125	11.1532
Snx9	44.4269	44.6172	38.8926	3.17088	10.2667
Klf5	8.4875	7.63235	6.04269	0.16825	0.635333
Fbxo10	15.4306	16.4631	13.0588	3.32275	8.25989
Tagln	29.6249	24.7325	26.0808	39.627	594.852
Trap1	112.11	114.037	120.795	72.12	64.7302
Cyp2d11	0.180354	0.35359	0	0	0.0327778
Aatf	42.1981	47.4867	43.5416	5.39787	18.8253
Tmsb4x	452.12	422.24	399.099	809.366	6408.78
Kdm5c	22.7294	25.6223	26.0128	12.5709	26.8064
mt-Ty	41.6304	35.7985	43.2216	170.791	73.6729
Mx2	1.60191	0.713234	1.009	1.85087	5.52067
Gm44878	0.824936	1.59307	1.00832	0	0.190778
Gm44292	3.10929	2.68503	3.97658	1.85488	6.52133
Alg10b	36.8598	34.8421	30.827	1.07675	3.29222
Hagh	202.09	210.383	217.134	45.0414	34.1619
Kctd18	6.78393	6.47287	4.77939	4.27038	14.5779
Plac8	22.3749	24.1322	19.9159	2.16162	74.4678
Zc4h2	1.82407	2.92932	2.33788	1.09575	6.51156
Hscb	23.739	26.365	21.807	13.8955	24.7132
Cd38	7.53308	7.5361	5.37005	9.64012	38.6116
Itprid2	31.0093	34.7002	29.426	12.6785	56.5066
Sntb1	6.19387	4.17577	4.14215	0.050125	0
Eea1	26.324	22.549	23.7065	15.7181	30.2253
Akr1b8	11.339	10.1155	8.23397	3.93475	66.8494
A830009L08Rik	1.37607	1.48322	0.678297	0.19075	0.23
Ttc30a1	3.93863	2.52383	2.50356	3.03775	3.00189
Gm13445	0.674676	0.289626	0.169975	0.463125	0.982556
Kcnj2	2.15317	3.6382	2.29334	17.493	8.42933
Depdc1b	8.20792	6.27185	7.71409	0	0.745222
Gm47445	1.24282	2.21081	1.40757	1.1165	11.5833
Akr7a5	425.045	435.173	450.896	37.011	23.7214
Dgka	1.11042	1.88495	2.09253	6.44875	10.2028
Gm28437	16451.5	16614.6	16615.1	39681.1	8103.72
9330162012Rik	1.75095	2.25397	1.28539	1.356	0.505778
Ccdc150	0.0803716	0.419679	0.165232	0.059	0.403444
Nrxn2	17.4636	17.3761	21.4029	2.29325	4.13433
Gm15902	0.0692871	0.142673	0.457039	0	0.281889
Fgd2	3.34766	2.85494	4.04048	2.75687	27.1162
Eif6	57.8317	63.9175	58.019	14.9108	64.9637
Cttnbp2	11.1002	10.5314	8.14625	1.85325	3.00089
Rpp25l	21.028	24.0917	22.1454	12.6521	18.5579
Cdip1	61.6971	66.006	66.4804	29.846	24.9129
Fam117b	29.9061	34.4187	32.7601	12.3939	25.6672
Haus7	10.4931	8.56733	7.6487	7.468	32.506
Mdm4	39.6429	43.0888	37.3008	18.5023	35.1389
H2-Q7	10.6594	12.6699	13.16	7.61813	20.2976
Rpl12	54.2737	58.4622	51.7561	21.1348	98.6241
Rabep2	6.29465	8.04849	6.20597	4.82475	21.2197
Neat1	756.109	657.084	776.453	454.655	459.758
Cyp1b1	16.9919	13.7703	12.6973	3.75625	48.1264
1700108F19Rik	0.837412	0.583974	0.219411	0.467	0.168556
Pnpla7	17.5259	17.1686	14.0087	13.884	36.3558
Acss1	148.179	154.796	136.365	146.72	27.6841
Cnbd2	47.1782	56.2812	52.2863	3.21425	20.6376
Fen1	1.28543	1.45271	0.69105	3.83338	24.599
Prx	1.86803	1.36095	0.904451	0.881	2.241
Pja2	35.8185	38.0745	33.2045	67.9183	67.1823
Psat1	43.0176	42.1451	34.5688	1.934	17.2242
Rcor3	18.0232	18.483	15.0086	9.42712	14.1704
Atp1a3	0.927675	0.338962	0.237628	0.046375	5.86156
Gm15651	1.71266	1.24007	0.768856	0.45725	0.220667
Hoxc9	15.9775	16.0024	18.9781	0	0.0897778
Impg2	0.323532	0.623168	0.921026	0	0.0928889
Zfp607a	0.559935	0.950502	0.298333	1.276	2.04789
Hip1r	29.1769	33.0639	29.7978	8.93788	9.28278
Yju2	9.63272	10.5574	8.06649	0.3675	4.01044
Gm5459	23.8529	22.6563	19.1541	11.431	29.9419
Pnpo	51.1598	50.5451	55.1217	6.32187	10.489
Cd74	145.004	147.71	163.54	32.586	387.65
Cyb5rl	17.511	18.5422	20.9443	7.51163	5.12978
Cebpzos	37.4402	34.0863	31.7568	36.2674	23.109
Unc119	13.828	10.9815	11.2571	4.159	23.8047
Atp10a	1.9285	0.947117	1.16242	1.60638	16.2389
Gphn	26.3796	23.5997	26.8885	13.4935	12.3604
Gm14494	1.0863	2.0222	1.87553	2.48337	2.96444
Cyp2d26	88.34	98.9899	75.7394	0.046625	0.227
Emp3	16.9041	12.3527	11.9834	17.5385	226.734
Gm13340	3987.83	3782.63	3786.35	15679.8	3389.15
Ptn	9.88039	7.49165	8.02313	15.3004	324.064
Ipo8	47.8367	46.6681	51.0862	16.5305	28.7301
Abcb1b	13.6945	2.83532	2.00561	2.94663	15.4158
Piga	14.5643	13.7129	16.4975	1.23537	5.881
Tesc	29.255	26.4837	22.297	114.979	25.2182
Dpep1	106.51	98.3643	106.949	36.5489	37.813
Hspe1-ps6	0.270462	0.0714694	0.410632	0	0
Xlr3c	0.396255	0.912144	0.46902	0.26975	0.608111
Hspe1-ps5	6.80179	7.9107	9.23176	5.59075	5.01067
Tmem52	3.37029	2.17713	2.11434	0.47775	0.249778
Rbm18	16.1433	19.1163	16.9428	15.8146	30.6623
Rit1	20.6985	19.1835	21.9314	29.4729	46.027
Col6a1	14.3023	12.9629	10.7478	24.6539	183.676
Traip	0.690564	0.916979	0.32526	0.50975	6.721
Klhl20	9.32056	7.50405	9.17537	4.69137	14.4003
Cep112	1.58308	1.67029	0.873111	4.43663	2.73744
Bmp15	0.374572	0.42091	0.0499141	0	0.0327778
Gm13768	0.248022	0.321641	0	0.2965	0.642333
Hnrnpdl	61.3419	56.6762	52.7004	64.3243	120.443
Emx2os	8.58821	6.7103	8.74075	0	0.0594444
4930426D05Rik	12.5293	11.4645	9.02714	0.046375	0.112333
Rgcc	22.3683	28.5828	20.5862	34.302	11.3997
Gm5910	0.401815	0.0926731	0.324943	0	0.556556
Clec7a	2.45142	2.29685	3.44066	1.4125	38.7569
Bphl	284.828	287.615	297.355	18.858	14.3168
Abcd4	20.6749	17.8484	16.6032	5.86025	20.8163
Tcf21	23.1353	20.7757	24.4915	8.1715	51.1734
Kng1	30.8007	37.3221	34.2038	0	0.196111
Actr8	28.0587	31.9002	31.9185	19.8251	25.035
Ptpn4	15.6392	18.9598	15.9567	17.212	11.6267
Gm13436	113.832	122.176	117.824	71.3389	244.636
Spata2	10.1312	12.3929	12.5185	3.79	7.36144
Gm34923	0	0.137367	0.383122	0.029375	0
Coro1c	45.8418	40.6877	43.1569	20.6459	153.125
Tspan9	34.5171	29.3239	30.6469	26.884	52.8309
Stag1	22.206	18.7093	19.2894	12.2159	34.8997
Podn	18.853	15.773	17.4908	9.66563	22.8349
Ahsa1	34.2372	33.7364	39.1585	23.5601	40.2526
Tubb4a	0.679891	0.401772	0.916977	1.45463	5.25422
3110045C21Rik	3.36669	3.77461	4.86787	0.07575	0.162
H4c11	1.09685	0.92637	1.65679	0.77425	0.758444
BB014433	0.102167	0.387077	0.151779	0.029375	0
Gm12953	0.089936	0.366058	0.481783	0.519125	0.701889
Tyw5	7.24586	6.14077	5.13883	2.96587	7.93967
Acsf2	8.20085	6.17586	5.90409	1.05575	0.998778
Atxn7	32.373	33.7514	36.2419	14.6395	20.6144
Gpr146	39.7023	38.9743	33.5623	38.5875	32.4697
Slc25a45	19.8832	20.6576	24.1368	2.10288	12.6433
Lims2	40.5774	40.0945	34.6954	42.0282	17.0032
Slc2a9	12.1028	14.5728	12.1352	0.955625	7.376
Klhdc8b	13.5933	12.5014	10.4985	5.02913	11.1859
Gm9774	52.0393	52.2799	57.3534	56.3784	76.9316
Nat8	269.754	302.015	345.869	0.068625	0
Gm5566	22.2059	22.4175	25.8573	21.3138	26.5053
Aamp	165.03	168.942	172.762	68.1025	124.897
Il7	3.51758	4.74535	3.48504	0.60325	1.02944
Gm25337	0.033014	0.213363	0.423559	0.13725	0.0523333
Gm37510	0.460453	0.163805	0.0436965	0.37475	1.05711
Rps12-ps16	30.1704	33.6786	29.4065	20.2952	110.793
Cd46	1.51043	1.4413	0.663199	2.40462	1.41678
Milr1	1.55228	0.762081	0.635047	0.83875	19.9713
Tspan6	8.79188	7.29757	6.03571	5.45875	50.861
Wdr82	26.6351	28.6842	30.4291	20.2124	48.1413
Adgrl2	18.6727	16.457	19.5044	19.9204	29.498
Nipa1	5.38779	3.83861	4.26977	6.09388	8.00389
Gm12504	0.60784	0.55828	1.17734	0.435875	2.28333
Sorbs2	17.3245	14.8546	13.012	227.213	160.332
Csrp2	224.361	219.541	235.361	27.0321	501.941
Tacc1	61.8228	63.4582	54.2446	43.518	98.3233
Fbln7	13.3583	11.8532	14.4463	0.490375	2.33222
Gm13822	0.653077	1.36628	1.39654	0	0.405333
Klf8	0.239595	0.505184	0.109567	0.117875	0.821667
Gm16998	0.213051	0.478683	0.108083	0.046375	0
Palm3	6.5553	4.56978	5.89062	0.029375	0.310889
Gla	4.38386	3.62561	2.68422	1.53012	25.0826
Rpl5	125.612	134.878	120.721	94.1865	326.22
Sh3gl2	20.5899	21.8723	24.3983	1.041	0.0653333
Gm26244	1.52717	2.43052	2.16542	1.07175	3.03311
Trim45	0.971483	1.72899	1.29288	2.17675	4.27278
Ran	96.2994	87.4423	86.5295	45.5884	141.718
Mtmr12	25.818	28.6459	29.9886	4.43825	12.4409
Sema3a	0.219177	0.414207	0.736281	0.92125	1.86456
Serpinb6b	4.72046	3.91156	5.30993	30.1718	32.9811
Gatd1	22.0339	24.6999	25.5783	11.6444	41.3504
Zswim5	4.91919	5.19648	6.63459	0.679875	0.407333
Rbbp9	31.4861	34.919	30.1663	7.01425	16.9464
Mapk15	12.6777	12.9833	10.0831	0	0.191889
Rpl10	173.353	185.079	178.673	51.9564	293.166
Fam210a	70.9744	63.9574	65.1119	79.3549	60.5896
F3	18.8966	17.2577	20.4426	12.9083	6.53444
Sez6	0.0362731	0.139197	0.41285	0.44625	0.436778
Rpl35a-ps7	2.0823	1.81659	2.81326	2.50038	6.56189
Fbxo28	12.8774	15.2571	14.125	10.5245	20.6337
Tada3	15.4756	13.5818	16.1039	7.55625	16.08
Rpl15-ps5	4.95203	6.60879	6.53928	3.67938	12.9622
Slc25a13	106.797	110.031	119.386	67.8454	16.4002
Tmem218	9.28593	10.1756	7.74438	12.012	12.9836
Etnk2	9.90305	11.8803	9.65348	0.600625	0.833111
Gm12286	1.8345	1.69544	2.75136	2.3205	3.33022
Tst	111.807	129.47	111.257	7.818	5.445
Gnpat	75.1029	66.463	67.3613	102.484	46.9954
Gm47026	0.660646	0.471772	1.02233	0	0.0418889
Gm43560	1.59889	2.58239	1.76352	0.933875	4.96722
Sox5	4.419	3.58621	2.82702	2.0065	7.71111
Zbtb45	7.40221	7.64346	5.75428	4.27575	10.8351
Sgcd	0.265659	0.404207	0.0499141	5.6875	7.80622
Spin4	0.755848	1.03028	0.401375	0.656	4.81211
Asb8	26.0995	23.454	21.2657	53.7134	31.3806
Socs5	13.9472	11.4551	13.7012	13.0691	25.1794
Smad3	15.0086	13.4233	11.4905	3.80675	11.9568
Stum	0.478331	0.0967444	0.0529429	1.79337	0.776222
Rab27b	3.24162	2.99322	1.86302	1.31788	3.74456
Ptk2	27.8347	31.5024	29.9972	13.6273	36.89
[truncated: 28,625 more rows]
