# Supplementary material for: Systems biology approach uncovers candidates for kidney-heart interorgan crosstalk after myocardial infarction
Source: Sci Rep. 2025 Dec 5;15:43267. doi: 10.1038/s41598-025-30712-z (PMC12686400; doi:10.1038/s41598-025-30712-z)
Supplement: Supplementary file 3 — Supplementary Information 3. [file 41598_2025_30712_MOESM3_ESM.xlsx]

## Sheet: Tabelle1
gene_id	gene_symbol	log2fc_Kidney_5d-vs-Kidney_Sham	pvalue_Kidney_5d-vs-Kidney_Sham	fdr_Kidney_5d-vs-Kidney_Sham
ENSMUSG00000021904	Sema3g	0.797306	1.2184e-11	2.19811e-07
ENSMUSG00000026602	Nphs2	0.749809	1.58386e-10	1.42872e-06
ENSMUSG00000069919	Hba-a1	1.40175	2.18342e-07	0.00131304
ENSMUSG00000069917	Hba-a2	1.41094	4.36397e-07	0.00196826
ENSMUSG00000114969	Hba-ps3	1.45432	9.33737e-07	0.00297349
ENSMUSG00000052305	Hbb-bs	1.34425	9.88911e-07	0.00297349
ENSMUSG00000073940	Hbb-bt	1.41859	2.08394e-06	0.0053709
ENSMUSG00000028195	Ccn1	-1.05549	2.68423e-06	0.00605326
ENSMUSG00000031924	Cyb5b	-0.180309	5.92433e-06	0.0118757
ENSMUSG00000026826	Nr4a2	-1.84627	1.00175e-05	0.0180725
ENSMUSG00000095143	Hsd3b4	0.448668	1.47122e-05	0.0241294
ENSMUSG00000060639	H4c9	-0.75486	1.8043e-05	0.0271262
ENSMUSG00000021701	Plk2	-0.836087	2.08753e-05	0.02897
ENSMUSG00000003545	Fosb	-2.59762	2.63578e-05	0.0339658
ENSMUSG00000090817	Gm4450	0.370121	3.26876e-05	0.0368573
ENSMUSG00000029273	Sult1d1	0.305182	3.11756e-05	0.0368573
ENSMUSG00000037868	Egr2	-2.30742	3.4939e-05	0.0370785
ENSMUSG00000052837	Junb	-1.33034	4.98204e-05	0.0499339
ENSMUSG00000033355	Rtp4	-0.888012	5.29406e-05	0.0502685
ENSMUSG00000004328	Hif3a	1.99812	9.08373e-05	0.0682832
ENSMUSG00000037434	Slc30a1	0.292209	8.46357e-05	0.0682832
ENSMUSG00000042659	Arrdc4	-0.597762	8.84033e-05	0.0682832
ENSMUSG00000051517	Arhgef39	-0.628769	8.41166e-05	0.0682832
ENSMUSG00000023034	Nr4a1	-1.51797	9.08095e-05	0.0682832
ENSMUSG00000052684	Jun	-1.0339	0.000104997	0.0757697
ENSMUSG00000015312	Gadd45b	-1.01872	0.000113281	0.0786036
ENSMUSG00000070645	Ren1	0.799472	0.000119611	0.0799223
ENSMUSG00000029380	Cxcl1	-1.10442	0.00012456	0.0802569
ENSMUSG00000044786	Zfp36	-1.0314	0.0001367	0.0850416
ENSMUSG00000039236	Isg20	1.29651	0.000152479	0.0888776
ENSMUSG00000020484	Xbp1	0.415038	0.000156723	0.0888776
ENSMUSG00000083165	Gm11344	-2.47009	0.000157646	0.0888776
ENSMUSG00000027533	Fabp5	-0.914429	0.000163164	0.0892015
ENSMUSG00000038264	Sema7a	0.734757	0.000168393	0.0893521
ENSMUSG00000044468	Tent5c	0.84222	0.000196235	0.0997425
ENSMUSG00000079015	Serpina1c	0.635309	0.000204791	0.0997425
ENSMUSG00000003420	Fcgrt	0.191791	0.000201723	0.0997425
ENSMUSG00000004098	Col5a3	-0.920906	0.000210089	0.0997425
ENSMUSG00000095388	Gm10681	0.420754	0.000215969	0.0999051
ENSMUSG00000037573	Tob1	-0.335114	0.000229696	0.103599
ENSMUSG00000029580	Actb	-0.177248	0.000263569	0.115855
ENSMUSG00000020423	Btg2	-1.27676	0.000269713	0.115855
ENSMUSG00000040128	Pnrc1	-0.367753	0.000293636	0.123197
ENSMUSG00000051510	Mafg	-0.268009	0.000372048	0.15195
ENSMUSG00000064254	Ethe1	-0.36382	0.000381864	0.15195
ENSMUSG00000029135	Fosl2	-0.529553	0.000387435	0.15195
ENSMUSG00000032081	Apoc3	0.457105	0.000512252	0.175559
ENSMUSG00000036814	Slc6a20a	0.435451	0.000491842	0.175559
ENSMUSG00000040964	Arhgef10l	-0.338426	0.000523263	0.175559
ENSMUSG00000024228	Nudt12	-0.391206	0.000476932	0.175559
ENSMUSG00000021957	Tkt	-0.417613	0.000517596	0.175559
ENSMUSG00000022797	Tfrc	-0.488511	0.000469363	0.175559
ENSMUSG00000037211	Spry1	-0.512581	0.000525479	0.175559
ENSMUSG00000038418	Egr1	-1.54768	0.000472119	0.175559
ENSMUSG00000053560	Ier2	-1.26241	0.0005356	0.175686
ENSMUSG00000020917	Acly	-0.730362	0.000577302	0.185984
ENSMUSG00000021081	Serpina1f	0.383832	0.000635756	0.198926
ENSMUSG00000022894	Adamts5	-0.418706	0.000639527	0.198926
ENSMUSG00000026435	Slc45a3	0.657867	0.000661011	0.202124
ENSMUSG00000023944	Hsp90ab1	-0.174559	0.000716201	0.208403
ENSMUSG00000045294	Insig1	-0.348538	0.000701668	0.208403
ENSMUSG00000030409	Dmpk	-0.513311	0.000714915	0.208403
ENSMUSG00000021094	Dhrs7	-0.559238	0.000768061	0.216509
ENSMUSG00000021250	Fos	-1.50514	0.000756393	0.216509
ENSMUSG00000028017	Egf	0.223656	0.000783146	0.216801
ENSMUSG00000050029	Rap2c	-0.387669	0.000798459	0.216801
ENSMUSG00000084186	Rpl36-ps10	-2.24133	0.000805146	0.216801
ENSMUSG00000028645	Slc2a1	0.33265	0.000823596	0.218507
ENSMUSG00000031843	Mphosph6	-0.408613	0.000940156	0.242305
ENSMUSG00000000682	Cd52	-0.494718	0.000932339	0.242305
ENSMUSG00000020218	Wif1	1.61817	0.0009936	0.252472
ENSMUSG00000063931	Pepd	-0.21001	0.0010563	0.254089
ENSMUSG00000062545	Tlr12	-0.373836	0.00102475	0.254089
ENSMUSG00000022528	Hes1	-0.502	0.00105255	0.254089
ENSMUSG00000035356	Nfkbiz	-0.673647	0.00102957	0.254089
ENSMUSG00000030157	Clec2d	0.666686	0.00108223	0.254904
ENSMUSG00000021200	Asb2	-1.0854	0.00108794	0.254904
ENSMUSG00000028369	Svep1	-0.51822	0.00111234	0.257279
ENSMUSG00000023087	Noct	0.98777	0.00112989	0.258029
ENSMUSG00000051839	Gypa	1.72645	0.00125416	0.279337
ENSMUSG00000034248	Slc25a37	0.364703	0.00124564	0.279337
ENSMUSG00000046718	Bst2	-0.387832	0.00127214	0.279887
ENSMUSG00000003528	Slc25a1	-0.3362	0.00129131	0.28068
ENSMUSG00000093789	Methig1	0.357909	0.00133439	0.286593
ENSMUSG00000042379	Esm1	-0.546847	0.00140979	0.299223
ENSMUSG00000033730	Egr3	-2.33965	0.00147056	0.308493
ENSMUSG00000004655	Aqp1	0.293092	0.00153465	0.318237
ENSMUSG00000030096	Slc6a6	0.26656	0.00159698	0.325208
ENSMUSG00000029223	Uchl1	-0.824399	0.00160432	0.325208
ENSMUSG00000028763	Hspg2	-0.23321	0.00167747	0.336259
ENSMUSG00000025950	Idh1	-0.195182	0.00173459	0.341639
ENSMUSG00000041548	Hspb8	-0.630896	0.00174218	0.341639
ENSMUSG00000083899	Gm12346	-0.241326	0.00176403	0.342203
ENSMUSG00000024589	Nedd4l	0.224921	0.00180803	0.347007
ENSMUSG00000028961	Pgd	-0.299391	0.00185094	0.351504
ENSMUSG00000089762	Ier5l	-0.408127	0.00189348	0.355837
ENSMUSG00000033998	Kcnk1	0.454329	0.00201877	0.375471
ENSMUSG00000038541	Srd5a2	-1.73325	0.00206366	0.379902
ENSMUSG00000041653	Pnpla3	-1.21565	0.00214119	0.390195
ENSMUSG00000033326	Kdm4a	-0.285468	0.00218661	0.394487
ENSMUSG00000005447	Pafah1b3	0.363422	0.0023143	0.395203
ENSMUSG00000030963	Umod	0.234567	0.00232202	0.395203
ENSMUSG00000015944	Castor2	-0.190918	0.0022934	0.395203
ENSMUSG00000032046	Abhd12	-0.263393	0.00229299	0.395203
ENSMUSG00000118669		-0.409348	0.00230224	0.395203
ENSMUSG00000034748	Sirt6	-0.607424	0.0022928	0.395203
ENSMUSG00000022949	Clic6	3.2622	0.00238822	0.398943
ENSMUSG00000028559	Osbpl9	0.333336	0.00237382	0.398943
ENSMUSG00000033209	Ttc28	-0.376324	0.0024665	0.40824
ENSMUSG00000066829	Zfp810	0.546827	0.00262041	0.41932
ENSMUSG00000025195	Dnmbp	0.513876	0.00269615	0.41932
ENSMUSG00000036291	Ap5m1	0.346494	0.00261809	0.41932
ENSMUSG00000037235	Mxd4	0.21108	0.0026887	0.41932
ENSMUSG00000115938	Gm17241	0.141752	0.00259469	0.41932
ENSMUSG00000085486	Gm11634	-0.724772	0.00265589	0.41932
ENSMUSG00000039518	Cdsn	-1.52867	0.00262911	0.41932
ENSMUSG00000024097	Srsf7	0.221555	0.00282774	0.436029
ENSMUSG00000045569	Mc2r	-3.83561	0.00291167	0.445165
ENSMUSG00000015405	Ace2	0.243737	0.0029512	0.447417
ENSMUSG00000037805	Rpl10a	0.139135	0.00298963	0.449467
ENSMUSG00000020744	Slc25a19	-0.258612	0.00307184	0.454254
ENSMUSG00000004044	Cavin1	-0.304347	0.00305986	0.454254
ENSMUSG00000020802	Ube2o	0.439246	0.00336203	0.46301
ENSMUSG00000041012	Cmtm8	0.37744	0.00323243	0.46301
ENSMUSG00000020572	Nampt	0.262502	0.00325779	0.46301
ENSMUSG00000031548	Sfrp1	-0.261111	0.00333345	0.46301
ENSMUSG00000040435	Ppp1r15a	-0.531723	0.00328287	0.46301
ENSMUSG00000031673	Cdh11	-0.545166	0.00318015	0.46301
ENSMUSG00000028268	Gbp3	-0.616187	0.0032131	0.46301
ENSMUSG00000024190	Dusp1	-0.811894	0.00336132	0.46301
ENSMUSG00000046182	Gsg1l	-3.19554	0.00331423	0.46301
ENSMUSG00000060317	Acnat2	0.584419	0.00351471	0.46382
ENSMUSG00000006538	Ihh	0.463504	0.00349119	0.46382
ENSMUSG00000022899	Slc15a2	0.216384	0.00346231	0.46382
ENSMUSG00000027706	Sec62	0.124113	0.00357358	0.46382
ENSMUSG00000053641	Dennd4a	-0.269307	0.00346036	0.46382
ENSMUSG00000022197	Pdzd2	-0.310977	0.00346502	0.46382
ENSMUSG00000026051	Ecrg4	-1.57945	0.00353115	0.46382
ENSMUSG00000040856	Dlk1	-2.51926	0.00355853	0.46382
ENSMUSG00000048756	Foxo3	0.293026	0.00371496	0.467386
ENSMUSG00000022353	Mtss1	0.239454	0.0036499	0.467386
ENSMUSG00000028906	Epb41	0.205752	0.00366002	0.467386
ENSMUSG00000015305	Sash1	-0.333983	0.00373059	0.467386
ENSMUSG00000040548	Tex2	-0.360304	0.00372177	0.467386
ENSMUSG00000120623		-0.414264	0.00380905	0.473925
ENSMUSG00000032532	Cck	0.31137	0.00385233	0.475292
ENSMUSG00000087589	D430040D24Rik	-2.38733	0.00387273	0.475292
ENSMUSG00000108268	Gm44187	1.29377	0.00410675	0.481735
ENSMUSG00000021023	Prorp	0.407207	0.00413266	0.481735
ENSMUSG00000030878	Cdr2	0.386254	0.00419226	0.481735
ENSMUSG00000042608	Stk40	0.221872	0.00401233	0.481735
ENSMUSG00000002204	Napsa	0.218134	0.00411341	0.481735
ENSMUSG00000021270	Hsp90aa1	-0.197162	0.00400878	0.481735
ENSMUSG00000032418	Me1	-0.280528	0.00417323	0.481735
ENSMUSG00000025241	Fyco1	-0.309987	0.00417971	0.481735
ENSMUSG00000033114	Slc35d2	-0.328417	0.00398725	0.481735
ENSMUSG00000074604	Mgst2	-1.51191	0.00411646	0.481735
ENSMUSG00000041696	Rasl12	-0.561866	0.00422547	0.482479
ENSMUSG00000036087	Slain2	0.285727	0.00438415	0.494341
ENSMUSG00000023764	Sfi1	-0.320468	0.00435996	0.494341
ENSMUSG00000040860	Crocc	-0.373357	0.00443796	0.4973
ENSMUSG00000103653	Gstp-ps	-0.223808	0.00448824	0.499829
ENSMUSG00000050164	Mchr1	1.41403	0.00456875	0.502566
ENSMUSG00000090698	Apold1	-0.857466	0.00457328	0.502566
ENSMUSG00000043122	A530016L24Rik	-1.55415	0.00459638	0.502566
ENSMUSG00000030880	Polr3e	0.536654	0.00465483	0.504212
ENSMUSG00000060803	Gstp1	-0.229521	0.00472323	0.504212
ENSMUSG00000050556	Kcnb1	-0.468534	0.00467343	0.504212
ENSMUSG00000020707	Rnf135	-0.485928	0.00471811	0.504212
ENSMUSG00000067235	H2-Q10	-0.984609	0.00480622	0.50707
ENSMUSG00000046844	Vat1l	-2.58917	0.00480093	0.50707
ENSMUSG00000033676	Gabrb3	-0.62927	0.00491749	0.515793
ENSMUSG00000033416	Gucd1	-0.20908	0.00496646	0.517919
ENSMUSG00000027820	Mme	0.245853	0.0049975	0.518161
ENSMUSG00000026417	Pigr	0.373144	0.00511763	0.519708
ENSMUSG00000052609	Plekhg3	0.243622	0.00505169	0.519708
ENSMUSG00000019210	Atp6v1e1	0.103618	0.00507429	0.519708
ENSMUSG00000024986	Hhex	-1.11625	0.00512766	0.519708
ENSMUSG00000023915	Tnfrsf21	0.351412	0.00531189	0.532389
ENSMUSG00000020248	Nfyb	0.342142	0.00544676	0.532389
ENSMUSG00000021476	Habp4	-0.196816	0.00537295	0.532389
ENSMUSG00000025203	Scd2	-0.369335	0.00538315	0.532389
ENSMUSG00000026471	Mr1	-0.617897	0.00538375	0.532389
ENSMUSG00000038352	Arl5c	-0.823578	0.00543734	0.532389
ENSMUSG00000034634	Ly6d	-1.69234	0.00545934	0.532389
ENSMUSG00000008136	Fhl2	-0.328948	0.00548904	0.532407
ENSMUSG00000026222	Sp100	-0.41363	0.00560226	0.540483
ENSMUSG00000005483	Dnajb1	-0.535733	0.00564601	0.541806
ENSMUSG00000021061	Sptb	0.769409	0.00570354	0.544432
ENSMUSG00000018339	Gpx3	0.204331	0.00574325	0.545337
ENSMUSG00000039345	Mettl22	0.544025	0.00593142	0.545963
ENSMUSG00000116041	Gm20369	0.502894	0.00588094	0.545963
ENSMUSG00000120224		0.364306	0.0058752	0.545963
ENSMUSG00000056487	Mettl7a2	0.210886	0.00592987	0.545963
ENSMUSG00000088252	Snord13	-0.355875	0.00592822	0.545963
ENSMUSG00000024014	Pim1	-0.52273	0.0058479	0.545963
ENSMUSG00000020100	Slc29a3	-0.243748	0.00600796	0.550201
ENSMUSG00000033039	Micall1	0.308321	0.00608473	0.554417
ENSMUSG00000089712	Gm15889	0.542632	0.00623724	0.56012
ENSMUSG00000022280	Rnf19a	0.378651	0.00618303	0.56012
ENSMUSG00000027162	Lin7c	0.214777	0.00624045	0.56012
ENSMUSG00000022463	Srebf2	-0.230127	0.00628614	0.561427
ENSMUSG00000089774	Slc5a3	0.36901	0.00663817	0.588344
ENSMUSG00000026726	Cubn	0.164205	0.00665275	0.588344
ENSMUSG00000020038	Cry1	0.892003	0.00677553	0.589966
ENSMUSG00000020027	Socs2	0.887047	0.00698238	0.589966
ENSMUSG00000083833	Gm13841	0.818304	0.00722244	0.589966
ENSMUSG00000032786	Alas1	0.638304	0.00691821	0.589966
ENSMUSG00000027550	Lrrcc1	0.433545	0.00674222	0.589966
ENSMUSG00000044768	D1Ertd622e	0.331029	0.00685978	0.589966
ENSMUSG00000056234	Ncoa4	0.319921	0.00722431	0.589966
ENSMUSG00000002504	Slc9a3r2	0.302328	0.00703846	0.589966
ENSMUSG00000040170	Fmo2	0.295096	0.00725972	0.589966
ENSMUSG00000020706	Ftsj3	0.270008	0.00707225	0.589966
ENSMUSG00000026664	Phyh	-0.169757	0.00697808	0.589966
ENSMUSG00000028919	Arhgef19	-0.444593	0.00715999	0.589966
ENSMUSG00000048126	Col6a3	-0.486477	0.0070655	0.589966
ENSMUSG00000031075	Ano1	-0.632624	0.00678793	0.589966
ENSMUSG00000020926	Adam11	-0.769272	0.00700203	0.589966
ENSMUSG00000020532	Acaca	-0.941298	0.00717676	0.589966
ENSMUSG00000058099	Nfam1	-1.13475	0.00725764	0.589966
ENSMUSG00000061816	Myl1	-1.31833	0.00690155	0.589966
ENSMUSG00000043099	Hic1	-0.725158	0.00736251	0.593875
ENSMUSG00000063558	Aox1	-1.04798	0.00737365	0.593875
ENSMUSG00000030036	Mogs	-0.248202	0.00742699	0.595512
ENSMUSG00000032513	Gorasp1	-0.261801	0.00755122	0.602794
ENSMUSG00000085749	Gm12843	2.42702	0.00759813	0.603867
ENSMUSG00000041248	Kcnj1	0.234224	0.00766444	0.604431
ENSMUSG00000009418	Nav1	-0.430584	0.00767223	0.604431
ENSMUSG00000027660	Skil	0.362517	0.00790503	0.61625
ENSMUSG00000031349	Nsdhl	-0.255917	0.00791183	0.61625
ENSMUSG00000082896	Gm5844	-0.300032	0.00802721	0.61625
ENSMUSG00000026043	Col3a1	-0.46435	0.00797128	0.61625
ENSMUSG00000041220	Elovl6	-0.714205	0.00795675	0.61625
ENSMUSG00000110982	Gm48565	-2.327	0.00799964	0.61625
ENSMUSG00000031016	Wee1	0.531919	0.00820721	0.618075
ENSMUSG00000001504	Irx2	0.382309	0.00825355	0.618075
ENSMUSG00000026473	Glul	0.305497	0.00825653	0.618075
ENSMUSG00000020435	Osbp2	-0.346012	0.00810948	0.618075
ENSMUSG00000029664	Tfpi2	-0.596966	0.0082163	0.618075
ENSMUSG00000087231	E230016M11Rik	-0.660319	0.00823458	0.618075
ENSMUSG00000033809	Alg3	-0.327404	0.00829498	0.618388
ENSMUSG00000032127	Vps11	0.246011	0.00837608	0.619315
ENSMUSG00000034981	Parm1	-0.54612	0.00836228	0.619315
ENSMUSG00000055116	Arntl	-1.14793	0.00844041	0.621524
ENSMUSG00000036186	Dipk1b	-0.711184	0.00852376	0.62511
ENSMUSG00000029392	Rilpl1	0.411785	0.00861783	0.626912
ENSMUSG00000055435	Maf	-0.225531	0.00861768	0.626912
ENSMUSG00000046876	Atxn1	-0.262772	0.0086672	0.627972
ENSMUSG00000056411	Gm12500	1.64766	0.0107314	0.629029
ENSMUSG00000054206	Gzmm	1.59766	0.00877404	0.629029
ENSMUSG00000105961	Gm40123	1.543	0.0102292	0.629029
ENSMUSG00000032578	Cish	0.990367	0.0103229	0.629029
ENSMUSG00000106107	Gm43190	0.94628	0.0106091	0.629029
ENSMUSG00000028182	Lrriq3	0.914021	0.0103075	0.629029
ENSMUSG00000101795	Gm5835	0.703073	0.00966238	0.629029
ENSMUSG00000071037	Camkmt	0.660402	0.00917241	0.629029
ENSMUSG00000053303	Slc22a26	0.555018	0.00992708	0.629029
ENSMUSG00000102460	Gm38197	0.536222	0.00888944	0.629029
ENSMUSG00000032860	P2ry2	0.530238	0.00917812	0.629029
ENSMUSG00000031618	Nr3c2	0.491992	0.00957494	0.629029
ENSMUSG00000026283	Ing5	0.375828	0.0104705	0.629029
ENSMUSG00000060969	Irx1	0.333544	0.00927115	0.629029
ENSMUSG00000030621	Me3	0.269782	0.00902075	0.629029
ENSMUSG00000024899	Papss2	0.242451	0.00972826	0.629029
ENSMUSG00000027852	Nras	0.222214	0.00994511	0.629029
ENSMUSG00000071177	Serpina1d	0.221703	0.00883421	0.629029
ENSMUSG00000004040	Stat3	0.200318	0.00927878	0.629029
ENSMUSG00000022453	Naga	0.198604	0.0106682	0.629029
ENSMUSG00000043154	Ppp2r3a	0.196753	0.00905551	0.629029
ENSMUSG00000028563	Tm2d1	0.191404	0.00940204	0.629029
ENSMUSG00000053173	Rpl18-ps2	0.174289	0.00984021	0.629029
ENSMUSG00000081382	Rpl18-ps1	0.173474	0.0105022	0.629029
ENSMUSG00000072664	Ugt3a1	0.169061	0.0101134	0.629029
ENSMUSG00000057738	Sptan1	0.155255	0.0107831	0.629029
ENSMUSG00000031029	Eif3f	0.133859	0.00948914	0.629029
ENSMUSG00000003380	Rabac1	0.13072	0.0102366	0.629029
ENSMUSG00000061904	Slc25a3	-0.0859758	0.0103445	0.629029
ENSMUSG00000030122	Ptms	-0.12267	0.0106212	0.629029
ENSMUSG00000005683	Cs	-0.140955	0.00938161	0.629029
ENSMUSG00000038375	Trp53inp2	-0.183318	0.00992634	0.629029
ENSMUSG00000025138	Sirt7	-0.206534	0.010755	0.629029
ENSMUSG00000024620	Pdgfrb	-0.268898	0.0103161	0.629029
ENSMUSG00000040855	Reps2	-0.271355	0.0100541	0.629029
ENSMUSG00000035783	Acta2	-0.290776	0.0105775	0.629029
ENSMUSG00000036905	C1qb	-0.300656	0.00900866	0.629029
ENSMUSG00000027199	Gatm	-0.312991	0.0088215	0.629029
ENSMUSG00000036887	C1qa	-0.315549	0.00886922	0.629029
ENSMUSG00000091955	Gm9844	-0.327497	0.00932732	0.629029
ENSMUSG00000001918	Slc1a5	-0.342757	0.00924117	0.629029
ENSMUSG00000038195	Rilp	-0.343331	0.00951216	0.629029
ENSMUSG00000039997	Ifi203	-0.43928	0.00952953	0.629029
ENSMUSG00000034957	Cebpa	-0.445116	0.00966179	0.629029
ENSMUSG00000024486	Hbegf	-0.45011	0.0104918	0.629029
ENSMUSG00000038181	Chpf2	-0.463571	0.00945141	0.629029
ENSMUSG00000003948	Mmd	-0.468812	0.0106809	0.629029
ENSMUSG00000041801	Phlda3	-0.528469	0.01075	0.629029
ENSMUSG00000120233		-0.63903	0.0105152	0.629029
ENSMUSG00000090610	Gm3571	-0.689109	0.00972345	0.629029
ENSMUSG00000034795	Ccdc122	-0.733829	0.0103996	0.629029
ENSMUSG00000033585	Ndn	-0.832222	0.00913533	0.629029
ENSMUSG00000055254	Ntrk2	-0.860198	0.00940915	0.629029
ENSMUSG00000010154	Spire2	-0.865751	0.00995624	0.629029
ENSMUSG00000047246	H2bc6	-0.92123	0.0108087	0.629029
ENSMUSG00000028613	Lrp8	-1.05812	0.0102906	0.629029
ENSMUSG00000029442	Wdr66	-1.14535	0.00906998	0.629029
ENSMUSG00000059406	Tmprss9	-1.41133	0.0100049	0.629029
ENSMUSG00000049265	Kcnk3	-1.52423	0.0098745	0.629029
ENSMUSG00000025964	Adam23	-1.6229	0.0106009	0.629029
ENSMUSG00000097451	Rian	-1.67636	0.00900794	0.629029
ENSMUSG00000016559	H3f3b	-0.177802	0.0108455	0.629144
ENSMUSG00000037583	Nr0b2	-0.786744	0.0109038	0.630499
ENSMUSG00000024222	Fkbp5	0.730592	0.0110924	0.630975
ENSMUSG00000030247	Kcnj8	0.452356	0.0110702	0.630975
ENSMUSG00000033960	Jcad	0.422244	0.0110671	0.630975
ENSMUSG00000023150	Ivns1abp	0.0929293	0.0112558	0.630975
ENSMUSG00000006301	Tmbim1	-0.23243	0.0110914	0.630975
ENSMUSG00000008090	Fgfrl1	-0.257576	0.0112094	0.630975
ENSMUSG00000026104	Stat1	-0.350991	0.0113317	0.630975
ENSMUSG00000038146	Notch3	-0.372455	0.0113193	0.630975
ENSMUSG00000019326	Aoc3	-0.760252	0.0111735	0.630975
ENSMUSG00000033576	Apol6	-0.814625	0.01131	0.630975
ENSMUSG00000038390	Gpr162	-0.849843	0.0112872	0.630975
ENSMUSG00000098221	Gm27030	-1.67128	0.0111293	0.630975
ENSMUSG00000046070	Igfals	0.463214	0.0114273	0.63283
ENSMUSG00000042359	Osbpl6	-0.228066	0.0114352	0.63283
ENSMUSG00000068079	Tcf15	-1.01317	0.0117511	0.648325
ENSMUSG00000115970	8430426J06Rik	1.38811	0.0118665	0.648492
ENSMUSG00000006542	Prkag3	0.73016	0.0118238	0.648492
ENSMUSG00000092074	Dynlt1a	0.263209	0.0119925	0.648492
ENSMUSG00000022040	Ephx2	-0.232722	0.0120058	0.648492
ENSMUSG00000090523	Gypc	-0.862283	0.0118553	0.648492
ENSMUSG00000027555	Car13	-0.926005	0.0119705	0.648492
ENSMUSG00000032281	Acsbg1	-2.18892	0.0119788	0.648492
ENSMUSG00000080811	Gm14513	0.130814	0.0120588	0.649394
ENSMUSG00000025503	Taldo1	-0.151505	0.0121187	0.649394
ENSMUSG00000036144	Meox2	-1.33667	0.0121305	0.649394
ENSMUSG00000031438	Rnf128	0.150009	0.0121987	0.651113
ENSMUSG00000021417	Eci2	0.154397	0.012285	0.651863
ENSMUSG00000041737	Tmem45b	-0.320496	0.0122614	0.651863
ENSMUSG00000031696	Vps35	-0.155649	0.0124338	0.65607
ENSMUSG00000024059	Clip4	-0.271577	0.012437	0.65607
ENSMUSG00000029439	Sfswap	0.221472	0.0124761	0.656213
ENSMUSG00000091498	Mpc1-ps	2.32088	0.0126646	0.656555
ENSMUSG00000030257	Srgap3	0.458372	0.0126175	0.656555
ENSMUSG00000026383	Epb41l5	0.203899	0.0126441	0.656555
ENSMUSG00000018548	Trim37	-0.406307	0.0125832	0.656555
ENSMUSG00000020653	Klf11	-0.58917	0.0125568	0.656555
ENSMUSG00000031980	Agt	0.351491	0.0127763	0.658566
ENSMUSG00000028423	Nfx1	0.242412	0.0127542	0.658566
ENSMUSG00000039377	Hlx	-0.771721	0.0128686	0.660298
ENSMUSG00000057191	AB124611	-1.55876	0.0128831	0.660298
ENSMUSG00000057751	Megf6	2.36037	0.0129741	0.661273
ENSMUSG00000070436	Serpinh1	-0.228933	0.0129755	0.661273
ENSMUSG00000089682	Bcl2l2	0.277629	0.0130755	0.664494
ENSMUSG00000001773	Folh1	0.406234	0.0131421	0.665541
ENSMUSG00000034349	Smc4	-0.296903	0.0131699	0.665541
ENSMUSG00000033392	Clasp2	0.325916	0.0132391	0.667169
ENSMUSG00000038068	Rnf144b	-0.75043	0.0134573	0.676278
ENSMUSG00000000531	Grasp	0.556748	0.0135416	0.678624
ENSMUSG00000026305	Lrrfip1	0.255241	0.0136277	0.680934
ENSMUSG00000024776	Stambpl1	-0.916966	0.0136632	0.680934
ENSMUSG00000036992	Nxt1	0.422814	0.0137023	0.681001
ENSMUSG00000026814	Eng	-0.270996	0.0138123	0.684584
ENSMUSG00000066366	Serpina1a	0.518861	0.0143354	0.689247
ENSMUSG00000081431	Gm15483	0.46096	0.014042	0.689247
ENSMUSG00000114003	Gm9616	0.19713	0.0142464	0.689247
ENSMUSG00000061130	Ppm1b	0.144295	0.0141842	0.689247
ENSMUSG00000084131	Rpl3-ps2	0.142834	0.0143258	0.689247
ENSMUSG00000000902	Smarcb1	-0.201701	0.0143649	0.689247
ENSMUSG00000046959	Slc26a1	-0.236682	0.0141676	0.689247
ENSMUSG00000031734	Irx3	-0.238504	0.0139776	0.689247
ENSMUSG00000006469	Slc34a3	-0.253812	0.0142251	0.689247
ENSMUSG00000100615	Gm5511	-0.53338	0.0143119	0.689247
ENSMUSG00000024440	Pcdh12	-0.568785	0.01416	0.689247
ENSMUSG00000035226	Rims4	-2.95101	0.0140177	0.689247
ENSMUSG00000086228	Ubap1l	2.89693	0.0147298	0.694892
ENSMUSG00000103697	Gm38020	0.980006	0.0147304	0.694892
ENSMUSG00000050010	Shisa3	0.531459	0.0150603	0.694892
ENSMUSG00000045314	Sowahb	0.418932	0.0148641	0.694892
ENSMUSG00000028826	Maco1	0.238644	0.0150556	0.694892
ENSMUSG00000022270	Retreg1	0.215556	0.0148229	0.694892
ENSMUSG00000055320	Tead1	0.211602	0.0146647	0.694892
ENSMUSG00000069662	Marcks	-0.282228	0.0147514	0.694892
ENSMUSG00000022206	Npr3	-0.380394	0.0149404	0.694892
ENSMUSG00000028671	Gale	-0.465727	0.0149375	0.694892
ENSMUSG00000029561	Oasl2	-0.535463	0.0149164	0.694892
ENSMUSG00000101122	Gm17971	-0.637564	0.0149557	0.694892
ENSMUSG00000021136	Smoc1	-0.772817	0.015035	0.694892
ENSMUSG00000039126	Prune2	-0.939209	0.0147528	0.694892
ENSMUSG00000079553	Kifc1	-0.9536	0.0149588	0.694892
ENSMUSG00000059305	Vpreb1	0.822895	0.0156546	0.701447
ENSMUSG00000045176	Borcs6	0.30597	0.0153275	0.701447
ENSMUSG00000024780	Cdc37l1	0.280119	0.0153446	0.701447
ENSMUSG00000057228	Aadat	0.201799	0.01538	0.701447
ENSMUSG00000040848	Sft2d2	0.198299	0.0154784	0.701447
ENSMUSG00000055553	Kxd1	0.158198	0.0154571	0.701447
ENSMUSG00000028755	Cda	0.138957	0.0156389	0.701447
ENSMUSG00000019188	H13	0.114871	0.0156834	0.701447
ENSMUSG00000044816	D630023F18Rik	-0.252093	0.0157391	0.701447
ENSMUSG00000038451	Spsb2	-0.384938	0.0155812	0.701447
ENSMUSG00000033377	Palmd	-0.555581	0.0154158	0.701447
ENSMUSG00000054477	Kcnn2	-0.944805	0.0157467	0.701447
ENSMUSG00000026628	Atf3	-0.95461	0.0156648	0.701447
ENSMUSG00000061702	Tmem91	-1.05649	0.0155701	0.701447
ENSMUSG00000031631	Cfap97	0.340104	0.0157863	0.70148
ENSMUSG00000023019	Gpd1	-0.255491	0.0158811	0.703959
ENSMUSG00000033430	Terf2ip	0.332302	0.0161196	0.705859
ENSMUSG00000002985	Apoe	0.226892	0.0160363	0.705859
ENSMUSG00000027087	Itgav	0.147315	0.0160888	0.705859
ENSMUSG00000039542	Ncam1	-0.262841	0.0160927	0.705859
ENSMUSG00000030862	Cpxm2	-0.718336	0.01598	0.705859
ENSMUSG00000032826	Ank2	0.458893	0.016335	0.709134
ENSMUSG00000035247	Hectd1	0.174691	0.016291	0.709134
ENSMUSG00000037894	H2az1	0.126731	0.0163516	0.709134
ENSMUSG00000113669	Gm36723	-1.08031	0.0162974	0.709134
ENSMUSG00000032350	Gclc	0.448675	0.0164543	0.709871
ENSMUSG00000021650	Ptcd2	0.225379	0.0165434	0.709871
ENSMUSG00000031960	Aars	-0.183933	0.0165237	0.709871
ENSMUSG00000024063	Lbh	-0.246014	0.0165414	0.709871
ENSMUSG00000006782	Cnp	-0.477589	0.0165654	0.709871
ENSMUSG00000039246	Lyplal1	0.328357	0.0167475	0.710683
ENSMUSG00000040021	Lats1	0.246007	0.0167293	0.710683
ENSMUSG00000001175	Calm1	-0.0971681	0.016822	0.710683
ENSMUSG00000007458	M6pr	-0.137838	0.0167698	0.710683
ENSMUSG00000000708	Kat2b	-0.192337	0.016897	0.710683
ENSMUSG00000010760	Phlda2	-0.263794	0.0168107	0.710683
ENSMUSG00000054640	Slc8a1	-0.315449	0.0168994	0.710683
ENSMUSG00000029093	Sorcs2	-1.27663	0.0168163	0.710683
ENSMUSG00000033285	Wdr3	0.328188	0.01694	0.710732
ENSMUSG00000036523	Greb1	-1.77176	0.0170741	0.714694
ENSMUSG00000035877	Zhx3	0.229096	0.0171335	0.715523
ENSMUSG00000073400	Trim10	2.56632	0.019038	0.71557
ENSMUSG00000097448	Platr22	2.26633	0.0185604	0.71557
ENSMUSG00000105447	Gm43653	2.18239	0.0198022	0.71557
ENSMUSG00000109508	Gm44956	1.39949	0.0181317	0.71557
ENSMUSG00000091694	Apol11b	1.31953	0.0187539	0.71557
ENSMUSG00000094918	Gm8765	1.12453	0.0198548	0.71557
ENSMUSG00000120167		1.10646	0.0192215	0.71557
ENSMUSG00000058806	Col13a1	1.09351	0.0175638	0.71557
ENSMUSG00000048856	Slc25a47	0.715501	0.0182784	0.71557
ENSMUSG00000066516	Klk1b21	0.701284	0.0188569	0.71557
ENSMUSG00000046694	Tent5b	0.696123	0.0195652	0.71557
ENSMUSG00000038797	Zscan2	0.669716	0.0184102	0.71557
ENSMUSG00000105201	Gm43362	0.659041	0.0183826	0.71557
ENSMUSG00000022639	Dubr	0.65165	0.0173455	0.71557
ENSMUSG00000021670	Hmgcr	0.613324	0.0188632	0.71557
ENSMUSG00000073559	Gm8618	0.543827	0.0197234	0.71557
ENSMUSG00000025889	Snca	0.517724	0.0174071	0.71557
ENSMUSG00000060950	Trmt61a	0.480377	0.0174046	0.71557
ENSMUSG00000012350	Ehf	0.44515	0.0198951	0.71557
ENSMUSG00000038175	Mylip	0.420437	0.0193103	0.71557
ENSMUSG00000021255	Esrrb	0.384127	0.0176055	0.71557
ENSMUSG00000032712	Resf1	0.36497	0.019101	0.71557
ENSMUSG00000053929	Cyhr1	0.32361	0.0175278	0.71557
ENSMUSG00000113151	Gm48690	0.319403	0.0194446	0.71557
ENSMUSG00000054793	Cadm4	0.308624	0.0199165	0.71557
ENSMUSG00000052812	Atad2b	0.306637	0.0171763	0.71557
ENSMUSG00000084235	Gm15421	0.283274	0.0196837	0.71557
ENSMUSG00000061024	Rrs1	0.280509	0.0189936	0.71557
ENSMUSG00000014592	Camta1	0.275404	0.0199253	0.71557
ENSMUSG00000100865	Gm9320	0.264293	0.0177882	0.71557
ENSMUSG00000071379	Hpcal1	0.228929	0.0195893	0.71557
ENSMUSG00000040111	Gramd1b	0.222461	0.0190385	0.71557
ENSMUSG00000056666	Retsat	0.216586	0.0183633	0.71557
ENSMUSG00000011960	Ccnt1	0.209261	0.0179518	0.71557
ENSMUSG00000029817	Tra2a	0.206674	0.0176689	0.71557
ENSMUSG00000033863	Klf9	0.197123	0.0191137	0.71557
ENSMUSG00000015488	Cacfd1	0.193027	0.0190283	0.71557
ENSMUSG00000046532	Ar	0.183997	0.0197973	0.71557
ENSMUSG00000022684	Bfar	0.170611	0.0199295	0.71557
ENSMUSG00000026380	Tfcp2l1	0.167605	0.0195791	0.71557
ENSMUSG00000021850	ccdc198	0.162128	0.0191698	0.71557
ENSMUSG00000026385	Dbi	-0.11523	0.0187904	0.71557
ENSMUSG00000008348	Ubc	-0.125696	0.0186623	0.71557
ENSMUSG00000006390	Elovl1	-0.128853	0.0185007	0.71557
ENSMUSG00000025194	Abcc2	-0.1643	0.0181236	0.71557
ENSMUSG00000019797	Mtres1	-0.164825	0.0198408	0.71557
ENSMUSG00000021236	Entpd5	-0.174585	0.0196842	0.71557
ENSMUSG00000030168	Adipor2	-0.200849	0.0189727	0.71557
ENSMUSG00000044876	Zfp444	-0.225694	0.0193969	0.71557
ENSMUSG00000054676	1600014C10Rik	-0.236159	0.0177416	0.71557
ENSMUSG00000102478	BC085271	-0.261698	0.0198101	0.71557
ENSMUSG00000032812	Arap1	-0.289204	0.0173607	0.71557
ENSMUSG00000018566	Slc2a4	-0.304555	0.018211	0.71557
ENSMUSG00000072235	Tuba1a	-0.306639	0.0182822	0.71557
ENSMUSG00000038642	Ctss	-0.333272	0.0198604	0.71557
ENSMUSG00000020604	Arsg	-0.375639	0.0192169	0.71557
ENSMUSG00000046768	Rhoj	-0.388582	0.0191963	0.71557
ENSMUSG00000026348	Acmsd	-0.389448	0.0175278	0.71557
ENSMUSG00000000184	Ccnd2	-0.45722	0.0180046	0.71557
ENSMUSG00000038508	Gdf15	-0.501297	0.0190619	0.71557
ENSMUSG00000026922	Agpat2	-0.528036	0.019326	0.71557
ENSMUSG00000022220	Adcy4	-0.548225	0.0178145	0.71557
ENSMUSG00000071604	Fam189a2	-0.596272	0.0197848	0.71557
ENSMUSG00000037936	Scarb1	-0.641029	0.0195176	0.71557
ENSMUSG00000017830	Dhx58	-0.747254	0.0183047	0.71557
ENSMUSG00000024990	Rbp4	-0.826933	0.0194987	0.71557
ENSMUSG00000027792	Bche	-0.966067	0.0192813	0.71557
ENSMUSG00000038319	Kcnh2	-1.01062	0.0198366	0.71557
ENSMUSG00000037071	Scd1	-1.01379	0.0182169	0.71557
ENSMUSG00000097746	Gm6225	-1.10357	0.0180068	0.71557
ENSMUSG00000029195	Klb	-1.60796	0.0199508	0.71557
ENSMUSG00000028820	Sfpq	0.242744	0.0199955	0.715752
ENSMUSG00000026971	Itgb6	-0.335192	0.0200839	0.716075
ENSMUSG00000025153	Fasn	-1.02344	0.020064	0.716075
ENSMUSG00000071178	Serpina1b	0.388964	0.0204196	0.723805
ENSMUSG00000030301	Ccdc91	-0.194071	0.0204211	0.723805
ENSMUSG00000100510	Hand2os1	-3.57729	0.0203867	0.723805
ENSMUSG00000089809	Rasgef1b	0.48768	0.0204946	0.72407
ENSMUSG00000053536	Cstf2t	0.266291	0.020617	0.72407
ENSMUSG00000022469	Rapgef3	0.184902	0.0206619	0.72407
ENSMUSG00000061731	Ext1	0.175142	0.0205966	0.72407
ENSMUSG00000045817	Zfp36l2	-0.269525	0.0206694	0.72407
ENSMUSG00000042097	Zfp239	-0.758506	0.0205241	0.72407
ENSMUSG00000022757	Tfg	-0.180812	0.0208851	0.729068
ENSMUSG00000105720	Gm42440	-1.43268	0.0208929	0.729068
ENSMUSG00000098692	Gm28041	2.15891	0.0210829	0.730165
ENSMUSG00000087368	BC065397	0.61057	0.0211427	0.730165
ENSMUSG00000028036	Ptgfr	0.285485	0.0211412	0.730165
ENSMUSG00000045763	Basp1	-0.608148	0.0210808	0.730165
ENSMUSG00000049892	Rasd1	-0.669172	0.0211671	0.730165
ENSMUSG00000037509	Arhgef4	-1.24665	0.0211459	0.730165
ENSMUSG00000054385	Ceacam2	0.425278	0.021566	0.731037
ENSMUSG00000031885	Cbfb	0.338493	0.0216043	0.731037
ENSMUSG00000079179	Rab10os	0.28079	0.0215216	0.731037
ENSMUSG00000047728	Ly6g2	0.237505	0.0214606	0.731037
ENSMUSG00000060679	Mrps9	0.176732	0.0213044	0.731037
ENSMUSG00000006216	Clcnkb	0.164249	0.0214809	0.731037
ENSMUSG00000028180	Zranb2	-0.165286	0.0216229	0.731037
ENSMUSG00000027245	Hypk	-0.211958	0.0214602	0.731037
ENSMUSG00000052512	Nav2	-0.276196	0.0212792	0.731037
ENSMUSG00000061100	Retnla	-0.700026	0.0215411	0.731037
ENSMUSG00000058174	Gm5148	-0.718853	0.0216382	0.731037
ENSMUSG00000062190	Lancl2	-0.282735	0.0216882	0.731259
ENSMUSG00000018169	Mfng	-0.451609	0.0217663	0.731259
ENSMUSG00000121380		-0.744513	0.0217633	0.731259
ENSMUSG00000050921	P2ry10	-2.04249	0.0218737	0.733501
ENSMUSG00000027932	Slc27a3	-0.573434	0.0221481	0.741326
ENSMUSG00000044674	Fzd1	-0.3053	0.0222543	0.743501
ENSMUSG00000037624	Kcnk2	-0.732694	0.0224092	0.74729
ENSMUSG00000031878	Nae1	0.207526	0.0224915	0.747865
ENSMUSG00000017721	Pigt	-0.187011	0.0225093	0.747865
ENSMUSG00000066595	Flvcr1	0.326463	0.022553	0.747939
ENSMUSG00000041235	Chd7	0.307218	0.022637	0.748361
ENSMUSG00000084106	Gm6136	0.10668	0.0227011	0.748361
ENSMUSG00000031871	Cdh5	-0.265022	0.0227317	0.748361
ENSMUSG00000054434	Tmem120b	-0.479586	0.0226563	0.748361
ENSMUSG00000066687	Zbtb16	1.22122	0.0229797	0.749977
ENSMUSG00000037012	Hk1	0.28561	0.0230178	0.749977
ENSMUSG00000030549	Rhcg	0.19935	0.0228821	0.749977
ENSMUSG00000030123	Plxnd1	-0.230179	0.0230302	0.749977
ENSMUSG00000021366	Hivep1	-0.308167	0.0228615	0.749977
ENSMUSG00000046764	A530053G22Rik	-1.26432	0.0229569	0.749977
ENSMUSG00000098424	Gm27202	0.362518	0.0231482	0.750444
ENSMUSG00000114117	Gm48795	-0.300789	0.0231429	0.750444
ENSMUSG00000040918	Slc19a2	-0.356458	0.0231693	0.750444
ENSMUSG00000043144	Aqp6	0.245596	0.0233984	0.754736
ENSMUSG00000024697	Gna14	-0.40429	0.0234273	0.754736
ENSMUSG00000043885	Slc36a4	-0.486331	0.0234058	0.754736
ENSMUSG00000038168	P3h2	0.579551	0.0234942	0.755541
ENSMUSG00000033871	Ppargc1b	-0.317527	0.0236558	0.759385
ENSMUSG00000004032	Gstm5	0.169588	0.023791	0.762368
ENSMUSG00000017969	Ptgis	0.443533	0.0238857	0.763445
ENSMUSG00000027540	Ptpn1	0.252877	0.0239092	0.763445
ENSMUSG00000024827	Gldc	0.612545	0.0242159	0.769459
ENSMUSG00000116622	Gm5221	-1.18595	0.0242255	0.769459
ENSMUSG00000046683	0610025J13Rik	-1.30957	0.0241478	0.769459
ENSMUSG00000020205	Phlda1	-0.272347	0.0243587	0.77077
ENSMUSG00000018217	Pmp22	-0.337059	0.0243713	0.77077
ENSMUSG00000121458		-0.540944	0.024395	0.77077
ENSMUSG00000026987	Baz2b	0.20692	0.0245777	0.774733
ENSMUSG00000010663	Fads1	-0.184305	0.0246492	0.774733
ENSMUSG00000112713	Gm48281	-0.591666	0.0246169	0.774733
ENSMUSG00000029659	Medag	-1.82368	0.0247487	0.776507
ENSMUSG00000042042	Csgalnact2	-0.309611	0.0247919	0.776511
ENSMUSG00000021750	Fam107a	0.212184	0.024885	0.776731
ENSMUSG00000117485	Gm19696	-0.41848	0.0248425	0.776731
ENSMUSG00000117648	Gm32282	0.857429	0.0251454	0.777056
ENSMUSG00000119991		0.804674	0.0249565	0.777056
ENSMUSG00000057762	Gm6169	0.398138	0.0250465	0.777056
ENSMUSG00000025491	Ifitm1	0.353869	0.0253553	0.777056
ENSMUSG00000035540	Gc	0.343622	0.0253503	0.777056
ENSMUSG00000099083	Atf7	0.306846	0.0251448	0.777056
ENSMUSG00000004568	Arhgef18	0.23481	0.0253692	0.777056
ENSMUSG00000029499	Pxmp2	0.191309	0.025275	0.777056
ENSMUSG00000003814	Calr	-0.136757	0.0251521	0.777056
ENSMUSG00000022075	Rhobtb2	-0.278672	0.0252195	0.777056
ENSMUSG00000018651	Tada2a	-0.358331	0.0252432	0.777056
ENSMUSG00000028668	Eloa	-0.261414	0.0254236	0.777402
ENSMUSG00000086714	0610009E02Rik	1.44876	0.0259357	0.781941
ENSMUSG00000054662	Ano9	0.646412	0.0259937	0.781941
ENSMUSG00000021384	Susd3	0.327449	0.0261956	0.781941
ENSMUSG00000031391	L1cam	0.326987	0.025999	0.781941
ENSMUSG00000040943	Tet2	0.285071	0.0259705	0.781941
ENSMUSG00000036225	Kctd1	0.279335	0.0257428	0.781941
ENSMUSG00000074093	Svip	0.20606	0.0263089	0.781941
ENSMUSG00000021286	Zfyve21	0.193192	0.0262319	0.781941
ENSMUSG00000017686	Rhot1	0.159453	0.0257945	0.781941
ENSMUSG00000021361	Tmem14c	-0.110404	0.0258158	0.781941
ENSMUSG00000038745	Nlrp6	-0.191455	0.0256699	0.781941
ENSMUSG00000022965	Ifngr2	-0.244988	0.0261646	0.781941
ENSMUSG00000026821	Ralgds	-0.313836	0.0261297	0.781941
ENSMUSG00000104713	Gbp6	-0.664998	0.0261673	0.781941
ENSMUSG00000001943	Vsig2	-0.79769	0.0258998	0.781941
ENSMUSG00000068860	Gm128	-0.866482	0.0262822	0.781941
ENSMUSG00000084153	Gm12186	-2.10092	0.0261	0.781941
ENSMUSG00002076272		1.80388	0.0265634	0.782664
ENSMUSG00000075420	Smim6	0.387805	0.0265681	0.782664
ENSMUSG00000034708	Grn	0.134941	0.0265126	0.782664
ENSMUSG00000031511	Arhgef7	-0.161982	0.0264645	0.782664
ENSMUSG00000004642	Slbp	-0.306047	0.0266084	0.782664
ENSMUSG00000031490	Eif4ebp1	-0.315173	0.0266775	0.782664
ENSMUSG00000037411	Serpine1	-0.865521	0.0266803	0.782664
ENSMUSG00000095419	Gm14328	-1.20617	0.0265255	0.782664
ENSMUSG00000058624	Gda	0.393546	0.0268325	0.782936
ENSMUSG00000028982	Slc25a33	0.349343	0.0269065	0.782936
ENSMUSG00000032382	Snx1	-0.145737	0.0268362	0.782936
ENSMUSG00000034390	Cmip	-0.300963	0.0268685	0.782936
ENSMUSG00000034459	Ifit1	-0.497339	0.0267646	0.782936
ENSMUSG00000045871	Slitrk6	0.624425	0.0271065	0.787484
ENSMUSG00000024937	Ehbp1l1	-0.345634	0.0275258	0.798381
ENSMUSG00000031337	Mtm1	0.322426	0.0279524	0.803009
ENSMUSG00000029148	Nrbp1	-0.145868	0.0279403	0.803009
ENSMUSG00000039497	Dse	-0.50975	0.0278662	0.803009
ENSMUSG00000109849	Gm45645	-0.520464	0.027888	0.803009
ENSMUSG00000022602	Arc	-0.674612	0.0278526	0.803009
ENSMUSG00000097222	Gata6os	-2.03541	0.0278389	0.803009
ENSMUSG00000069456	Rdh16	0.236662	0.0281057	0.805672
ENSMUSG00000070509	Rgma	-0.541483	0.0281344	0.805672
ENSMUSG00000020063	Sirt1	0.319126	0.0282134	0.806258
ENSMUSG00000028466	Creb3	0.214186	0.0282443	0.806258
ENSMUSG00000116238	Gm49413	0.904373	0.0289856	0.807629
ENSMUSG00000026049	Tex30	0.443296	0.0288082	0.807629
ENSMUSG00000029504	Ddx51	0.442134	0.0286468	0.807629
ENSMUSG00000048787	Dcun1d3	0.303502	0.0285535	0.807629
ENSMUSG00000064344	mt-Tm	0.24392	0.0290086	0.807629
ENSMUSG00000004798	Ulk2	0.241977	0.0285506	0.807629
ENSMUSG00000047368	Abhd17b	0.212831	0.0283923	0.807629
ENSMUSG00000031591	Asah1	0.179378	0.0290028	0.807629
ENSMUSG00000024683	Mrpl16	-0.160745	0.0289804	0.807629
ENSMUSG00000023953	Polh	-0.471737	0.0285762	0.807629
ENSMUSG00000100595	Gm19087	-0.596802	0.0289953	0.807629
ENSMUSG00000094910	D430019H16Rik	-0.849877	0.0285213	0.807629
ENSMUSG00000032226	Gcnt3	-0.952391	0.0288816	0.807629
ENSMUSG00000092035	Peg10	-1.38387	0.0289858	0.807629
ENSMUSG00000026204	Ptprn	-1.61761	0.0287805	0.807629
ENSMUSG00000119838		-1.86016	0.0289463	0.807629
ENSMUSG00000033307	Mif	0.100898	0.0290685	0.808051
ENSMUSG00000101356	Gm28876	1.91475	0.0294704	0.811242
ENSMUSG00000051034	Zfp11	0.625639	0.0295975	0.811242
ENSMUSG00000030800	Prss8	0.128753	0.0292825	0.811242
ENSMUSG00000020189	Osbpl8	-0.223975	0.0296779	0.811242
ENSMUSG00000111128	Gm49338	-0.259477	0.029473	0.811242
ENSMUSG00000017718	Afmid	-0.516221	0.0295454	0.811242
ENSMUSG00000085558	4930412C18Rik	-0.523093	0.0294512	0.811242
ENSMUSG00000091243	Vgll3	-0.743717	0.0295996	0.811242
ENSMUSG00000025887	Casp12	-0.792995	0.0296695	0.811242
ENSMUSG00000030669	Calca	-0.891327	0.0293383	0.811242
ENSMUSG00000011256	Adam19	-0.905342	0.0294582	0.811242
ENSMUSG00000027514	Zbp1	-1.03074	0.0297579	0.812198
ENSMUSG00000038894	Irs2	0.442006	0.0298471	0.812369
ENSMUSG00000031683	Lsm6	-0.160015	0.0298542	0.812369
ENSMUSG00000104369	Gm38082	1.38461	0.0300318	0.814474
ENSMUSG00000071551	Akr1c19	0.29104	0.0300679	0.814474
ENSMUSG00000027663	Zmat3	-0.228466	0.0301122	0.814474
ENSMUSG00000044968	Napepld	-0.467302	0.0300479	0.814474
ENSMUSG00000097994	Gm26982	0.637351	0.0302898	0.817253
ENSMUSG00000117585	Gm5047	0.631154	0.0303055	0.817253
ENSMUSG00000042807	Hecw2	0.472886	0.0305255	0.818292
ENSMUSG00000035505	Cox18	-0.301774	0.0304668	0.818292
ENSMUSG00000085541	Gm16010	-0.479774	0.0304844	0.818292
ENSMUSG00000022508	Bcl6	-0.970675	0.0304263	0.818292
ENSMUSG00000006526	Stimate	-0.284617	0.0306302	0.818667
ENSMUSG00000041779	Tram2	-0.348691	0.0305931	0.818667
ENSMUSG00000081238	Gm15836	1.29527	0.0306773	0.818713
ENSMUSG00000044636	Csrnp2	-0.446951	0.0307505	0.819453
ENSMUSG00000021732	Fgf10	-1.23653	0.0308245	0.820213
ENSMUSG00000084129	Hmgb1-ps1	1.34702	0.0312623	0.823362
ENSMUSG00000021999	Cpb2	1.19427	0.0311688	0.823362
ENSMUSG00000103396	Gm38305	0.425995	0.0312423	0.823362
ENSMUSG00000029570	Lfng	0.328579	0.0311859	0.823362
ENSMUSG00000048424	Ranbp3l	0.291299	0.0310767	0.823362
ENSMUSG00000052040	Klf13	0.276213	0.0311392	0.823362
ENSMUSG00000049115	Agtr1a	-0.218857	0.0312148	0.823362
ENSMUSG00000060093	H4c1	-1.01976	0.0315699	0.830251
ENSMUSG00000039701	Usp53	0.286266	0.031766	0.834193
ENSMUSG00000018697	Aatf	0.192831	0.0319017	0.835323
ENSMUSG00000032085	Tagln	-0.263386	0.0318844	0.835323
ENSMUSG00000108477	Gm44878	0.999281	0.0320471	0.836702
ENSMUSG00000023341	Mx2	-1.1911	0.0320469	0.836702
ENSMUSG00000035062	Zc4h2	0.680931	0.032169	0.837631
ENSMUSG00000121034		0.470896	0.0322083	0.837631
ENSMUSG00000027007	Itprid2	0.195081	0.0322394	0.837631
ENSMUSG00000036499	Eea1	-0.220482	0.0323148	0.837631
ENSMUSG00000060429	Sntb1	-0.520765	0.032298	0.837631
ENSMUSG00000075271	Ttc30a1	-0.609446	0.032433	0.839489
ENSMUSG00000032076	Cadm1	-0.241245	0.0325008	0.840038
ENSMUSG00000111361	Gm47445	0.847502	0.0326645	0.840658
ENSMUSG00000041695	Kcnj2	0.802011	0.0326254	0.840658
ENSMUSG00000021697	Depdc1b	-0.424712	0.0326532	0.840658
ENSMUSG00000118751		1.10648	0.0327609	0.840739
ENSMUSG00000048696	Mex3d	0.427014	0.0327158	0.840739
ENSMUSG00000030727	Rabep2	0.405862	0.0331203	0.841424
ENSMUSG00000047638	Nr1h4	0.257565	0.0330492	0.841424
ENSMUSG00000036114	Rpp25l	0.225166	0.0329579	0.841424
ENSMUSG00000041040	Fam117b	0.217515	0.0329862	0.841424
ENSMUSG00000027613	Eif6	0.162499	0.0328403	0.841424
ENSMUSG00000021490	Slc34a1	-0.144893	0.03308	0.841424
ENSMUSG00000038155	Gstp2	-0.220679	0.0329659	0.841424
ENSMUSG00000092274	Neat1	-0.224091	0.0331607	0.841424
ENSMUSG00000038085	Cnbd2	0.273301	0.0332279	0.841945
ENSMUSG00000058147	Xlr3c	1.3974	0.0341158	0.842646
ENSMUSG00000083097	Gm14494	0.895052	0.0336621	0.842646
ENSMUSG00000117527	Gm50058	0.474671	0.0337143	0.842646
ENSMUSG00000022018	Rgcc	0.412289	0.0343976	0.842646
ENSMUSG00000026888	Grb14	0.322199	0.0343232	0.842646
ENSMUSG00000026384	Ptpn4	0.319346	0.0347041	0.842646
ENSMUSG00000040728	Esrp1	0.305036	0.0336463	0.842646
ENSMUSG00000022875	Kng1	0.297631	0.0346431	0.842646
ENSMUSG00000026889	Rbm18	0.279243	0.0341797	0.842646
ENSMUSG00000027215	Cd82	0.211402	0.0347969	0.842646
ENSMUSG00000000915	Hip1r	0.205708	0.0333547	0.842646
ENSMUSG00000029598	Plbd2	0.154239	0.034103	0.842646
ENSMUSG00000033318	Gstt2	0.145252	0.0340443	0.842646
ENSMUSG00000083716	Gm13436	0.113799	0.0347072	0.842646
ENSMUSG00000083563	Gm13340	-0.0670876	0.033789	0.842646
ENSMUSG00000029017	Pmpcb	-0.129578	0.0343933	0.842646
ENSMUSG00000004530	Coro1c	-0.171877	0.0347612	0.842646
ENSMUSG00000018593	Sparc	-0.207506	0.0340795	0.842646
ENSMUSG00000022180	Slc7a8	-0.220264	0.0343054	0.842646
ENSMUSG00000030352	Tspan9	-0.222673	0.0347694	0.842646
ENSMUSG00000037286	Stag1	-0.242562	0.0347969	0.842646
ENSMUSG00000022426	Josd1	-0.252169	0.0347588	0.842646
ENSMUSG00000030979	Uros	-0.274045	0.033972	0.842646
ENSMUSG00000086868	Gm15883	-0.327229	0.0347374	0.842646
ENSMUSG00000002058	Unc119	-0.330767	0.0335577	0.842646
ENSMUSG00000002250	Ppard	-0.341684	0.0346832	0.842646
ENSMUSG00000026705	Klhl20	-0.360804	0.0342483	0.842646
ENSMUSG00000029838	Ptn	-0.399694	0.0338315	0.842646
ENSMUSG00000040212	Emp3	-0.42697	0.0337355	0.842646
ENSMUSG00000056091	St3gal5	-0.641239	0.0343069	0.842646
ENSMUSG00000023153	Tmem52	-0.650286	0.034143	0.842646
ENSMUSG00000025324	Atp10a	-1.00358	0.0336021	0.842646
ENSMUSG00000089875	Etohd2	-1.23977	0.0341078	0.842646
ENSMUSG00000028600	Podn	-0.263087	0.0348843	0.842879
ENSMUSG00000030359	Pzp	-0.297266	0.0349	0.842879
ENSMUSG00000060377	Rpl36a-ps1	0.115132	0.0349553	0.843087
ENSMUSG00000063445	Nmral1	-0.543368	0.0350122	0.843331
ENSMUSG00000031015	Swap70	0.355433	0.0351387	0.845249
ENSMUSG00000040329	Il7	0.522989	0.0353281	0.845361
ENSMUSG00000005107	Slc2a9	0.292659	0.035268	0.845361
ENSMUSG00000022425	Enpp2	0.186782	0.0354386	0.845361
ENSMUSG00000096437	Rps12-ps16	0.186051	0.0354115	0.845361
ENSMUSG00000015289	Lage3	-0.180886	0.0353754	0.845361
ENSMUSG00000031575	Ash2l	-0.234284	0.035565	0.845361
ENSMUSG00000047037	Nipa1	-0.500858	0.0354937	0.845361
ENSMUSG00000049241	Hcar1	-0.504079	0.0354523	0.845361
ENSMUSG00000114458	Gm47551	-1.13875	0.0355278	0.845361
ENSMUSG00000087477	Gm13822	1.13655	0.0356233	0.845632
ENSMUSG00000033233	Trim45	0.891648	0.035904	0.845865
ENSMUSG00000095616	Gm26244	0.747699	0.0358989	0.845865
ENSMUSG00000108442	Rpl15-ps5	0.427828	0.0361489	0.845865
ENSMUSG00000047539	Fbxo28	0.271571	0.0361237	0.845865
ENSMUSG00000033726	Emx1	0.229494	0.0360852	0.845865
ENSMUSG00000059252	Tpt1-ps5	0.19513	0.0361475	0.845865
ENSMUSG00000008682	Rpl10	0.107726	0.0360621	0.845865
ENSMUSG00000029430	Ran	-0.124127	0.0359041	0.845865
ENSMUSG00000038121	Fam210a	-0.149391	0.0360865	0.845865
ENSMUSG00000028270	Gbp2	-0.411961	0.0357937	0.845865
ENSMUSG00000047986	Palm3	-0.569	0.0356992	0.845865
ENSMUSG00000070644	Etnk2	0.322918	0.0362166	0.846353
ENSMUSG00000044986	Tst	0.242099	0.0362823	0.846417
ENSMUSG00000031985	Gnpat	-0.16507	0.0363132	0.846417
ENSMUSG00000106057	Gm43560	0.744034	0.0364069	0.847505
ENSMUSG00000055900	Tmem69	0.867984	0.0374862	0.848208
ENSMUSG00000037977	6430571L13Rik	0.672278	0.0374737	0.848208
ENSMUSG00000040740	Slc25a34	0.331133	0.0376041	0.848208
ENSMUSG00000022863	Btg3	0.319131	0.0369958	0.848208
ENSMUSG00000040693	Slco4c1	0.272586	0.037091	0.848208
ENSMUSG00000034647	Ankrd12	0.26508	0.0372778	0.848208
ENSMUSG00000019894	Slc6a15	0.264248	0.0371146	0.848208
ENSMUSG00000022490	Ppp1r1a	0.226984	0.0379009	0.848208
ENSMUSG00000022607	Ptk2	0.196692	0.0366244	0.848208
ENSMUSG00000008763	Man1a2	0.194936	0.0379957	0.848208
ENSMUSG00000027428	Rbbp9	0.182508	0.0368414	0.848208
ENSMUSG00000038900	Rpl12	0.139807	0.0376385	0.848208
ENSMUSG00000028234	Rps20	0.0752956	0.0372069	0.848208
ENSMUSG00000021185	Dglucy	-0.148962	0.0378113	0.848208
ENSMUSG00000038178	Slc43a2	-0.158987	0.0379975	0.848208
ENSMUSG00000028944	Prkag2	-0.172792	0.0370947	0.848208
ENSMUSG00000030965	Abraxas2	-0.216354	0.037425	0.848208
ENSMUSG00000098923	Tmem185b	-0.218709	0.0378175	0.848208
ENSMUSG00000020085	Aifm2	-0.261853	0.0366652	0.848208
ENSMUSG00000063268	Parp10	-0.262558	0.0377419	0.848208
ENSMUSG00000027291	Vps39	-0.275111	0.0376551	0.848208
ENSMUSG00000039824	Myl6b	-0.289286	0.0379924	0.848208
ENSMUSG00000074364	Ehd2	-0.297271	0.0365501	0.848208
ENSMUSG00000020941	Map3k14	-0.348801	0.0379435	0.848208
ENSMUSG00000001506	Col1a1	-0.421865	0.0368089	0.848208
ENSMUSG00000015697	Setdb1	-0.467146	0.0372816	0.848208
ENSMUSG00000042616	Oscp1	-0.519	0.0376937	0.848208
ENSMUSG00000003123	Lipe	-0.593187	0.0380356	0.848208
ENSMUSG00000050541	Adra1b	-0.759613	0.0368014	0.848208
ENSMUSG00000046275	Trarg1	-0.792969	0.0376265	0.848208
ENSMUSG00000087382	Ctcflos	-0.925726	0.0366011	0.848208
ENSMUSG00000039533	Mmd2	-1.29223	0.0374483	0.848208
ENSMUSG00000040907	Atp1a3	-1.41111	0.0370289	0.848208
ENSMUSG00000014602	Kif1a	-1.64663	0.03758	0.848208
ENSMUSG00000059970	Hspa2	0.453463	0.0390346	0.849125
ENSMUSG00000032705	Exd2	0.305195	0.0386034	0.849125
ENSMUSG00000035161	Ints6	0.274076	0.0388382	0.849125
ENSMUSG00000037296	Lsm1	0.271064	0.0384202	0.849125
ENSMUSG00000082935	Gm7658	0.217853	0.0389761	0.849125
ENSMUSG00000085208	Brip1os	0.213783	0.0383444	0.849125
ENSMUSG00000018849	Wwc1	0.184079	0.0387231	0.849125
ENSMUSG00000055322	Tns1	0.177232	0.0385061	0.849125
ENSMUSG00000068086	Cyp2d9	0.154369	0.0384548	0.849125
ENSMUSG00000020029	Nudt4	0.101669	0.0383562	0.849125
ENSMUSG00000024758	Rtn3	-0.0856375	0.0385936	0.849125
ENSMUSG00000051343	Rab11fip5	-0.195676	0.0385794	0.849125
ENSMUSG00000058254	Tspan7	-0.202302	0.0388175	0.849125
ENSMUSG00000064105	Cnnm2	-0.206538	0.038176	0.849125
ENSMUSG00000068854	H2bc21	-0.407662	0.0388539	0.849125
ENSMUSG00000104074	Gm37025	-0.567339	0.0390051	0.849125
ENSMUSG00000074916	Chst14	-0.607372	0.0390267	0.849125
ENSMUSG00000045362	Tnfrsf26	-0.756887	0.0390651	0.849125
ENSMUSG00000041476	Smpx	-0.89261	0.0382938	0.849125
ENSMUSG00000037580	Gch1	-0.900994	0.0385386	0.849125
ENSMUSG00000049420	Tmem200a	-2.00963	0.038766	0.849125
ENSMUSG00000056220	Pla2g4a	0.40534	0.0394366	0.850006
ENSMUSG00000037953	A4gnt	0.398241	0.0394006	0.850006
ENSMUSG00000045394	Epcam	0.212615	0.0392088	0.850006
ENSMUSG00000059851	Kmt5c	0.176793	0.0395768	0.850006
ENSMUSG00000002233	Rhoc	-0.156659	0.039522	0.850006
ENSMUSG00000038056	Kmt2c	-0.16031	0.0394308	0.850006
ENSMUSG00000026395	Ptprc	-0.47878	0.0393442	0.850006
ENSMUSG00000041523	Upk2	-0.889751	0.0391803	0.850006
ENSMUSG00000034059	Ypel4	-1.05822	0.0395739	0.850006
ENSMUSG00000042750	Bex2	-1.07458	0.0394116	0.850006
ENSMUSG00000002910	Arrdc2	0.825476	0.0397211	0.850031
ENSMUSG00000042498	Radx	0.757501	0.0396553	0.850031
ENSMUSG00000039294	Cybc1	0.476476	0.0398134	0.850031
ENSMUSG00000021009	Ptpn21	0.259416	0.0398135	0.850031
ENSMUSG00000026127	Imp4	0.181133	0.0397946	0.850031
ENSMUSG00000022051	Bnip3l	0.137941	0.0399675	0.852309
ENSMUSG00000039163	Cmc1	0.180547	0.0401312	0.852777
ENSMUSG00000060636	Rpl35a	0.131214	0.0400902	0.852777
ENSMUSG00000043029	Trpv3	-0.715749	0.0401297	0.852777
ENSMUSG00000027322	Siglec1	-1.5358	0.0401881	0.852981
ENSMUSG00000105509	C130013H08Rik	0.503052	0.0409253	0.854084
ENSMUSG00000050493	Fam167b	0.408597	0.0410245	0.854084
ENSMUSG00000106838	1810017P11Rik	0.380287	0.0407753	0.854084
ENSMUSG00000059325	Hopx	0.332146	0.0410674	0.854084
ENSMUSG00000020801	Med31	0.267726	0.0404177	0.854084
ENSMUSG00000042535	Gtpbp1	0.248912	0.0405221	0.854084
ENSMUSG00000023966	Rsph9	0.245076	0.0409856	0.854084
ENSMUSG00000024188	Luc7l	0.224318	0.0404034	0.854084
ENSMUSG00000002395	Use1	0.122597	0.0411543	0.854084
ENSMUSG00000056204	Pgpep1	-0.138615	0.0410098	0.854084
ENSMUSG00000024665	Fads2	-0.144293	0.0411336	0.854084
ENSMUSG00000063455	D630045J12Rik	-0.195532	0.0406936	0.854084
ENSMUSG00000018166	Erbb3	-0.283945	0.0405134	0.854084
ENSMUSG00000037104	Socs5	-0.287607	0.040568	0.854084
ENSMUSG00000027963	Extl2	-0.297302	0.0411114	0.854084
ENSMUSG00000035472	Slc25a21	-0.380044	0.0408445	0.854084
ENSMUSG00000097487	Ptges3l	-0.410773	0.0408578	0.854084
ENSMUSG00000040528	Milr1	-0.969468	0.0411869	0.854084
ENSMUSG00000002633	Shh	-1.06088	0.0410491	0.854084
ENSMUSG00000020848	Doc2b	-1.17875	0.0410488	0.854084
ENSMUSG00000058638	Zfp110	0.280243	0.0414628	0.854891
ENSMUSG00000031736	Crnde	-0.924997	0.0413871	0.854891
ENSMUSG00000081076	Rpsa-ps4	-1.30461	0.0414474	0.854891
ENSMUSG00000106590	Gm42879	-1.42245	0.0414144	0.854891
ENSMUSG00000110239	Gm45620	-1.7818	0.0413791	0.854891
ENSMUSG00000028413	B4galt1	0.223857	0.0417348	0.858035
ENSMUSG00000030539	Sema4b	0.183325	0.0417304	0.858035
ENSMUSG00000023828	Slc22a3	-0.844876	0.0417579	0.858035
ENSMUSG00000037266	Rsrp1	-0.120154	0.0418258	0.858452
ENSMUSG00000020546	Stxbp4	0.275449	0.0419167	0.859339
ENSMUSG00000026956	Uap1l1	0.179594	0.0420199	0.860479
ENSMUSG00000047657	Crry-ps	0.656765	0.0421788	0.861775
ENSMUSG00000023073	Slc10a2	0.324968	0.0421604	0.861775
ENSMUSG00000058558	Rpl5	0.126344	0.0423317	0.862945
ENSMUSG00000024248	Cox7a2l	0.119548	0.0422938	0.862945
ENSMUSG00000110914	Gm48611	1.24442	0.0428497	0.863816
ENSMUSG00000055022	Cntn1	0.927284	0.0426011	0.863816
ENSMUSG00000053985	Zfp14	0.748331	0.0426228	0.863816
ENSMUSG00000083481	Rps8-ps2	0.252811	0.0428616	0.863816
ENSMUSG00000027598	Itch	0.206126	0.0427963	0.863816
ENSMUSG00000031446	Cul4a	0.158784	0.0429883	0.863816
ENSMUSG00000066629	Rpl36-ps3	0.112953	0.0425634	0.863816
ENSMUSG00000022792	Yars2	-0.229587	0.0429969	0.863816
ENSMUSG00000007655	Cav1	-0.308265	0.0429356	0.863816
ENSMUSG00000052248	Zeb2os	-0.387555	0.0428829	0.863816
ENSMUSG00000037166	Ppp1r14a	-0.391393	0.0425664	0.863816
ENSMUSG00000078887	Gm6710	-0.676525	0.0427722	0.863816
ENSMUSG00000074657	Kif5a	-1.31068	0.0426077	0.863816
ENSMUSG00000080877	Rpl22-ps1	0.878801	0.0431471	0.86587
ENSMUSG00000038092	Hsd3b5	0.350095	0.0436613	0.867505
ENSMUSG00000039756	Dnttip2	0.27347	0.0435008	0.867505
ENSMUSG00000017493	Igfbp4	0.218754	0.0436461	0.867505
ENSMUSG00000031785	Adgrg1	0.154403	0.0436083	0.867505
ENSMUSG00000071711	Mpst	0.15405	0.0434964	0.867505
ENSMUSG00000045767	B230219D22Rik	0.14669	0.0434849	0.867505
ENSMUSG00000086922	Gm13835	-0.151004	0.0435053	0.867505
ENSMUSG00000021598	Med10	-0.177527	0.0433021	0.867505
ENSMUSG00000002280	Ciao3	-0.189739	0.0436125	0.867505
ENSMUSG00000032083	Apoa1	0.817311	0.0437623	0.868523
ENSMUSG00000074028	Slc22a13	0.157832	0.0438089	0.868523
ENSMUSG00000030695	Aldoa	-0.0957243	0.0439155	0.86873
ENSMUSG00000020868	Xylt2	-0.240764	0.0439933	0.86873
ENSMUSG00000030107	Usp18	-0.482888	0.0439635	0.86873
ENSMUSG00000022440	C1qtnf6	-0.523414	0.0440119	0.86873
ENSMUSG00000014547	Wdfy2	0.276354	0.0442808	0.872226
ENSMUSG00000038602	Slc35f1	-0.454734	0.0442857	0.872226
ENSMUSG00000031812	Map1lc3b	0.0920344	0.0444185	0.873887
ENSMUSG00000040936	Ulk4	0.619479	0.0444711	0.873968
ENSMUSG00000028106	Rprd2	0.208666	0.0447032	0.877574
ENSMUSG00000026991	Pkp4	0.111353	0.0448823	0.877637
ENSMUSG00000038489	Polr2l	-0.115541	0.0449418	0.877637
ENSMUSG00000108207	1810059H22Rik	-0.215242	0.0450111	0.877637
ENSMUSG00000121096		-0.393254	0.04495	0.877637
ENSMUSG00000097445	Gm26631	-0.714627	0.0448757	0.877637
ENSMUSG00000031489	Adrb3	-0.951621	0.0447649	0.877637
ENSMUSG00000107499	Ccdc142	-1.68989	0.045047	0.877637
ENSMUSG00000095762	Gm16378	0.793189	0.0452585	0.878214
ENSMUSG00000037643	Prkci	0.21707	0.0454605	0.878214
ENSMUSG00000030160	Tmem52b	0.182871	0.0454261	0.878214
ENSMUSG00000026434	Nucks1	0.129346	0.0453505	0.878214
ENSMUSG00000121141		-0.160641	0.0455378	0.878214
ENSMUSG00000089704	Galnt2	-0.179417	0.0453649	0.878214
ENSMUSG00000015357	Clpx	-0.212909	0.0453009	0.878214
ENSMUSG00000005413	Hmox1	-0.23665	0.0454871	0.878214
ENSMUSG00000001155	Ftcd	-0.463368	0.0453207	0.878214
ENSMUSG00000041617	Ccdc74a	-1.51655	0.0455633	0.878214
ENSMUSG00000038848	Ythdf1	0.201507	0.0456946	0.878865
ENSMUSG00000040124	Gorab	-0.578425	0.0456882	0.878865
ENSMUSG00000058567	Gm2531	1.40056	0.0493358	0.8791
ENSMUSG00000073405	H2-T-ps	1.12889	0.0479377	0.8791
ENSMUSG00000105679	Gm43338	1.12513	0.0478489	0.8791
ENSMUSG00000032186	Tmod2	1.05776	0.0492435	0.8791
ENSMUSG00000104560	Gm8115	1.04404	0.0479415	0.8791
ENSMUSG00000098002	Gm9658	0.990125	0.0495091	0.8791
ENSMUSG00000115362	Gm49088	0.977496	0.0483173	0.8791
ENSMUSG00000110159	Gm45501	0.934933	0.046496	0.8791
ENSMUSG00000108984	Gm44916	0.882638	0.0478368	0.8791
ENSMUSG00000055866	Per2	0.723247	0.0459824	0.8791
ENSMUSG00000006850	Tmco6	0.618953	0.0469244	0.8791
ENSMUSG00000035121	Neil2	0.502562	0.0460814	0.8791
ENSMUSG00000083394	Gm11703	0.450616	0.0462532	0.8791
ENSMUSG00000121028		0.445989	0.0462643	0.8791
ENSMUSG00000028865	Cd164l2	0.440716	0.0478903	0.8791
ENSMUSG00000044991	Shld1	0.423534	0.0489111	0.8791
ENSMUSG00000023236	Scg5	0.351025	0.0495036	0.8791
ENSMUSG00000079434	Neu2	0.35073	0.0488054	0.8791
ENSMUSG00000034258	Flvcr2	0.335556	0.0459498	0.8791
ENSMUSG00000061607	Mdc1	0.27848	0.0491497	0.8791
ENSMUSG00000081629	Eif3s6-ps1	0.262284	0.049158	0.8791
ENSMUSG00000014791	Elmo3	0.254951	0.0470895	0.8791
ENSMUSG00000032952	Ap4b1	0.242665	0.0477554	0.8791
ENSMUSG00000040697	Dnajc16	0.236346	0.0478375	0.8791
ENSMUSG00000039018	Mtg1	0.23277	0.0488214	0.8791
ENSMUSG00000028986	Klhl7	0.226151	0.0459233	0.8791
ENSMUSG00000062410	Hsd3b3	0.225691	0.0475299	0.8791
ENSMUSG00000041570	Camsap2	0.211667	0.047009	0.8791
ENSMUSG00000020669	Sh3yl1	0.197171	0.0470511	0.8791
ENSMUSG00000038065	Mturn	0.193956	0.0492651	0.8791
ENSMUSG00000063875	Rps6-ps1	0.1904	0.0485401	0.8791
ENSMUSG00000020780	Srp68	0.188094	0.0472636	0.8791
ENSMUSG00000051469	Zfp24	0.176644	0.0488042	0.8791
ENSMUSG00000096215	Smim22	0.176532	0.0484356	0.8791
ENSMUSG00000037370	Enpp1	0.175408	0.0494801	0.8791
ENSMUSG00000030340	Scnn1a	0.174882	0.0494898	0.8791
ENSMUSG00000017747	Ghdc	0.17221	0.0478855	0.8791
ENSMUSG00000035168	Tanc1	0.164479	0.0493906	0.8791
ENSMUSG00000109933	Gm7600	0.163376	0.0489055	0.8791
ENSMUSG00000038400	Pmepa1	0.159027	0.049603	0.8791
ENSMUSG00000001467	Cyp51	0.14998	0.0488271	0.8791
ENSMUSG00000016921	Srsf6	0.148076	0.0489176	0.8791
ENSMUSG00000057605	Gm6807	0.146973	0.0472633	0.8791
ENSMUSG00000031483	Erlin2	0.144021	0.0479657	0.8791
ENSMUSG00000010406	Mrpl52	0.142993	0.0461482	0.8791
ENSMUSG00000085342	Gm12254	0.128947	0.0465359	0.8791
ENSMUSG00000062611	Rps3a2	0.115798	0.0463436	0.8791
ENSMUSG00000022836	Mylk	-0.112731	0.0481707	0.8791
ENSMUSG00000044308	Ubr3	-0.125326	0.0468988	0.8791
ENSMUSG00000041720	Pi4ka	-0.131473	0.0480158	0.8791
ENSMUSG00000018293	Pfn1	-0.158218	0.0474082	0.8791
ENSMUSG00000018395	Kif3a	-0.18779	0.0480341	0.8791
ENSMUSG00000025492	Ifitm3	-0.205377	0.0486841	0.8791
ENSMUSG00000029363	Rfc5	-0.225229	0.0491525	0.8791
ENSMUSG00000034832	Tet3	-0.22694	0.0464323	0.8791
ENSMUSG00000016758	Bik	-0.227718	0.049605	0.8791
ENSMUSG00000011263	Exoc3l2	-0.230011	0.0485553	0.8791
ENSMUSG00000025583	Rptor	-0.240044	0.0491643	0.8791
ENSMUSG00000030990	Pgap2	-0.24915	0.0479661	0.8791
ENSMUSG00000041577	Prelp	-0.286685	0.0489776	0.8791
ENSMUSG00000024579	Pcyox1l	-0.290826	0.0492336	0.8791
ENSMUSG00000035845	Alg12	-0.296645	0.0487302	0.8791
ENSMUSG00000038188	Scarf1	-0.365833	0.0480584	0.8791
ENSMUSG00000087095	Emx2os	-0.38586	0.0479682	0.8791
ENSMUSG00000054072	Iigp1	-0.386479	0.046836	0.8791
ENSMUSG00000050953	Gja1	-0.391854	0.0494086	0.8791
ENSMUSG00000054400	Cklf	-0.571336	0.0480372	0.8791
ENSMUSG00000051255	Gm6563	-0.600542	0.0486412	0.8791
ENSMUSG00000098113	Gm2445	-0.607466	0.0478486	0.8791
ENSMUSG00000018861	Fdxr	-0.748442	0.0478161	0.8791
ENSMUSG00000029605	Oas1b	-0.765545	0.0492147	0.8791
ENSMUSG00000037731	Themis2	-0.777054	0.0470392	0.8791
ENSMUSG00000037921	Ddx60	-0.798205	0.048722	0.8791
ENSMUSG00000107277	Gm10461	-0.840363	0.0466383	0.8791
ENSMUSG00000016763	Scube1	-0.983192	0.0482594	0.8791
ENSMUSG00000110547	Gm29773	-1.01464	0.046119	0.8791
ENSMUSG00000086156	Gm15354	-1.06343	0.0463305	0.8791
ENSMUSG00000037129	Tmprss13	-1.55076	0.0463569	0.8791
ENSMUSG00000032890	Rims3	-1.73984	0.0468066	0.8791
ENSMUSG00000033419	Snap91	-1.81762	0.0459649	0.8791
ENSMUSG00000043895	S1pr2	-0.503108	0.0497003	0.879924
ENSMUSG00000118670		1.81698	0.0514727	0.881219
ENSMUSG00000104262	Gm37747	1.43787	0.0507102	0.881219
ENSMUSG00000038578	Susd1	1.41996	0.0522534	0.881219
ENSMUSG00000048644	Ctxn1	0.651619	0.0515135	0.881219
ENSMUSG00000023336	Wfdc1	0.644328	0.0517051	0.881219
ENSMUSG00000087658	Hotairm1	0.522283	0.0518364	0.881219
ENSMUSG00000062209	Erbb4	0.404642	0.0525576	0.881219
ENSMUSG00000121505		0.371869	0.0523665	0.881219
ENSMUSG00000018740	Slc25a35	0.314621	0.049965	0.881219
ENSMUSG00000047649	Cd3eap	0.297601	0.0514697	0.881219
ENSMUSG00000063889	Crem	0.275458	0.0520195	0.881219
ENSMUSG00000032305	Fam219b	0.265126	0.0509135	0.881219
ENSMUSG00000030780	BC017158	0.25643	0.0524314	0.881219
ENSMUSG00000037847	Nmrk1	0.25585	0.0499097	0.881219
ENSMUSG00000047139	Cd24a	0.250704	0.0512197	0.881219
ENSMUSG00000066058	Cldn19	0.246753	0.0508363	0.881219
ENSMUSG00000051817	Sox12	0.233084	0.0524327	0.881219
ENSMUSG00000033671	Cep350	0.23181	0.0506034	0.881219
ENSMUSG00000005553	Atp4a	0.231126	0.0522803	0.881219
ENSMUSG00000040659	Efhd2	0.2218	0.0515997	0.881219
ENSMUSG00000063410	Stk24	0.201698	0.0522004	0.881219
ENSMUSG00000042599	Kdm7a	0.177481	0.0517786	0.881219
ENSMUSG00000075376	Rc3h2	0.162269	0.0505426	0.881219
ENSMUSG00000025495	Ptdss2	0.158136	0.0498518	0.881219
ENSMUSG00000009927	Rps25	0.149798	0.0520764	0.881219
ENSMUSG00000105408	Gm7285	0.147336	0.0518146	0.881219
ENSMUSG00000031402	Mpp1	0.145508	0.0525104	0.881219
ENSMUSG00000073481	Mtarc2	0.116587	0.05117	0.881219
ENSMUSG00000034108	Ccs	0.095487	0.0505866	0.881219
ENSMUSG00000038648	Creb3l2	-0.148642	0.0508631	0.881219
ENSMUSG00000048154	Kmt2d	-0.149953	0.0503331	0.881219
ENSMUSG00000006517	Mvd	-0.163091	0.0504238	0.881219
ENSMUSG00000028636	Ppcs	-0.164844	0.0525409	0.881219
ENSMUSG00000045482	Trrap	-0.183181	0.0523714	0.881219
ENSMUSG00000075025	Gm10804	-0.214256	0.0500188	0.881219
ENSMUSG00000041688	Amot	-0.217749	0.052422	0.881219
ENSMUSG00000029624	Ptcd1	-0.219991	0.051257	0.881219
ENSMUSG00000024070	Prkd3	-0.227832	0.0519372	0.881219
ENSMUSG00000001750	Tcirg1	-0.236475	0.0514806	0.881219
ENSMUSG00000063590	Slc22a28	-0.239665	0.0505025	0.881219
ENSMUSG00000037344	Slc12a9	-0.286651	0.0501163	0.881219
ENSMUSG00000096727	Psmb9	-0.326333	0.0525414	0.881219
ENSMUSG00000055200	Sertad3	-0.334312	0.0514466	0.881219
ENSMUSG00000032902	Slc16a1	-0.335077	0.0522207	0.881219
ENSMUSG00000047407	Tgif1	-0.370725	0.0502938	0.881219
ENSMUSG00000030256	Bhlhe41	-0.456569	0.0524462	0.881219
ENSMUSG00000036611	Eepd1	-0.489711	0.0503152	0.881219
ENSMUSG00000050930	Map10	-0.556657	0.051396	0.881219
ENSMUSG00000075296	Aldh3b2	-0.755843	0.0514856	0.881219
ENSMUSG00000031737	Irx5	-0.780663	0.0514924	0.881219
ENSMUSG00000082308	Gm15770	-0.802254	0.0500719	0.881219
ENSMUSG00000068732	Tmem167b	-0.873477	0.0523775	0.881219
ENSMUSG00000027398	Il1b	-0.901154	0.0507221	0.881219
ENSMUSG00000039196	Orm1	-1.06935	0.0501974	0.881219
ENSMUSG00000108925	Gm19880	-1.56205	0.0520082	0.881219
ENSMUSG00000096010	H4f16	-1.6018	0.0516009	0.881219
ENSMUSG00000023011	Faim2	-1.65421	0.0507916	0.881219
ENSMUSG00000107002	0610012G03Rik	0.111131	0.0526882	0.88177
ENSMUSG00000029475	Kdm2b	-0.653789	0.052667	0.88177
ENSMUSG00000047030	Spata2	0.319688	0.0528852	0.883699
ENSMUSG00000032440	Tgfbr2	-0.149739	0.0529015	0.883699
ENSMUSG00000036086	Zranb3	-0.665879	0.052978	0.883761
ENSMUSG00000012705	Retn	-0.755613	0.0530031	0.883761
ENSMUSG00000083793	Gm14274	0.598217	0.0532067	0.885686
ENSMUSG00000074646	6430550D23Rik	-0.774206	0.0532168	0.885686
ENSMUSG00000031760	Mt3	0.677851	0.0533899	0.886932
ENSMUSG00000025332	Kdm5c	0.192245	0.0533495	0.886932
ENSMUSG00000020810	Cygb	0.302521	0.0536108	0.887332
ENSMUSG00000048706	Lurap1l	0.212862	0.0535586	0.887332
ENSMUSG00000038967	Pdk2	0.107602	0.0535622	0.887332
ENSMUSG00000082729	Gm14845	-1.09518	0.0534678	0.887332
ENSMUSG00000113743	Gm8712	1.40163	0.053768	0.887535
ENSMUSG00000084983	Gm11789	0.439575	0.053738	0.887535
ENSMUSG00000117831	Gm6995	-0.554597	0.0537706	0.887535
ENSMUSG00000015961	Adss	0.133618	0.0538337	0.887764
ENSMUSG00000040723	Rcsd1	0.311627	0.053971	0.888529
ENSMUSG00000039485	Tspyl4	-0.380664	0.0539786	0.888529
ENSMUSG00000014402	Tsg101	0.143038	0.0540366	0.888674
ENSMUSG00000052373	Mpp3	-0.600632	0.0540871	0.888693
ENSMUSG00000016664	Pacsin2	0.150212	0.0541825	0.889382
ENSMUSG00000024646	Cyb5a	-0.128408	0.0542276	0.889382
ENSMUSG00000027078	Ube2l6	0.617373	0.0546404	0.89006
ENSMUSG00000118382	Gm8373	0.328149	0.0547187	0.89006
ENSMUSG00000117924	Tmem223	0.151043	0.0546722	0.89006
ENSMUSG00000084349	Rpl3-ps1	0.126359	0.0546137	0.89006
ENSMUSG00000118264	Rps15-ps3	0.124054	0.0545903	0.89006
ENSMUSG00000029465	Arpc3	-0.120655	0.0543677	0.89006
ENSMUSG00000022565	Plec	-0.147421	0.05444	0.89006
ENSMUSG00000058927	Gm10053	-0.165179	0.0543664	0.89006
ENSMUSG00000001052	Sec24b	-0.180245	0.0548028	0.89006
ENSMUSG00000092564	BC051226	-0.298917	0.0548116	0.89006
ENSMUSG00000116720	Gm31641	-0.418617	0.0547872	0.89006
ENSMUSG00000003309	Ap1m2	0.284055	0.0549151	0.890137
ENSMUSG00000037784	Dzip1l	0.264522	0.0548749	0.890137
ENSMUSG00000086596	Susd5	-0.914303	0.054985	0.890471
ENSMUSG00000021461	Fancc	0.331095	0.0551025	0.890925
ENSMUSG00000041609	Bicdl1	0.220102	0.0551118	0.890925
ENSMUSG00000055216	9430025C20Rik	1.1612	0.0552228	0.891919
ENSMUSG00000027680	Fxr1	0.157508	0.0554838	0.892414
ENSMUSG00000021612	Slc6a18	0.126999	0.0554805	0.892414
ENSMUSG00000068220	Lgals1	-0.205961	0.0554942	0.892414
ENSMUSG00000016637	Ift27	-0.221263	0.0556491	0.892414
ENSMUSG00000041920	Slc16a6	-0.269363	0.055628	0.892414
ENSMUSG00000064215	Ifi27	-0.354182	0.0553663	0.892414
ENSMUSG00000087142	Gm12454	-0.493856	0.0555651	0.892414
ENSMUSG00000052949	Rnf157	-0.650106	0.0555238	0.892414
ENSMUSG00000024269	Tpgs2	-0.285999	0.0557048	0.892514
ENSMUSG00000030451	Herc2	-0.188451	0.0560149	0.895891
ENSMUSG00000064350	mt-Ty	-0.2456	0.0559984	0.895891
ENSMUSG00000020988	L2hgdh	0.162558	0.0560697	0.895974
ENSMUSG00000106120	Gm42697	1.23516	0.0562654	0.896018
ENSMUSG00000010538	Tsacc	0.404534	0.0562123	0.896018
ENSMUSG00000025436	Atp23	0.384921	0.0563275	0.896018
ENSMUSG00000021830	Txndc16	0.291299	0.0563381	0.896018
ENSMUSG00000047045	Tmem164	-0.354896	0.0563705	0.896018
ENSMUSG00000076435	Acsf2	-0.385395	0.0562544	0.896018
ENSMUSG00000029344	Tpst2	-0.234168	0.0565469	0.89803
ENSMUSG00000120800		0.757754	0.0567654	0.899108
ENSMUSG00000066407	Gm10263	0.149786	0.0568141	0.899108
ENSMUSG00000041119	Pde9a	-0.238671	0.0567236	0.899108
ENSMUSG00000042436	Mfap4	-1.03936	0.0568075	0.899108
ENSMUSG00000029106	Add1	-0.117581	0.0568681	0.899174
ENSMUSG00000037169	Mycn	0.588492	0.0569771	0.900108
ENSMUSG00000114354	Gm34961	0.786307	0.0573268	0.900526
ENSMUSG00000030772	Dkk3	0.293375	0.0574632	0.900526
ENSMUSG00000006288	Ttc5	0.271553	0.0572623	0.900526
ENSMUSG00000034157	Cipc	0.187669	0.0571799	0.900526
ENSMUSG00000030218	Mgp	0.17292	0.0574932	0.900526
ENSMUSG00000031059	Ndufb11	0.0818288	0.0575027	0.900526
ENSMUSG00000043252	Tmem64	-0.159407	0.0573806	0.900526
ENSMUSG00000070327	Rnf213	-0.2458	0.0573888	0.900526
ENSMUSG00000113951	Gm2001	-0.529338	0.0571357	0.900526
ENSMUSG00000084950	Gm5577	-1.70884	0.0572154	0.900526
ENSMUSG00000110960	Supt4b	1.47316	0.0576916	0.901138
ENSMUSG00000029675	Eln	-0.37719	0.0576282	0.901138
ENSMUSG00000121195		-1.32209	0.0576829	0.901138
ENSMUSG00000062825	Actg1	-0.0909538	0.0578262	0.902459
ENSMUSG00000033578	Tmem35a	-0.453125	0.0579336	0.902573
ENSMUSG00000120970		-0.736219	0.0578884	0.902573
ENSMUSG00000024391	Apom	0.250807	0.0580485	0.903583
ENSMUSG00000043153	Crppa	0.448309	0.0581825	0.904889
ENSMUSG00000029338	Antxr2	-0.401458	0.0582883	0.905753
ENSMUSG00000116617	Gm49767	1.30403	0.0584916	0.90692
ENSMUSG00000057554	Lgals8	-0.141114	0.0585645	0.90692
ENSMUSG00000057143	Trim12c	-0.351276	0.0584225	0.90692
ENSMUSG00000066861	Oas1g	-0.653232	0.0585536	0.90692
ENSMUSG00000049305	Ccdc71	0.23815	0.058625	0.907078
ENSMUSG00000097891	Gm3650	0.754157	0.0587659	0.908479
ENSMUSG00000101320	Gm28529	1.78147	0.0599204	0.9094
ENSMUSG00000095234	Gm21586	1.27846	0.0604369	0.9094
ENSMUSG00000030074	Gxylt2	1.04049	0.0597438	0.9094
ENSMUSG00000023873	1700010I14Rik	0.967031	0.0608901	0.9094
ENSMUSG00000104476	Gm38211	0.892266	0.0596423	0.9094
ENSMUSG00000087397	Rapgef3os2	0.685471	0.0596753	0.9094
ENSMUSG00000079056	Kcnip3	0.671651	0.0598043	0.9094
ENSMUSG00000091985	Gm17354	0.52215	0.0591773	0.9094
ENSMUSG00000025610	Map3k7cl	0.390872	0.0604122	0.9094
ENSMUSG00000037536	Fbxo34	0.383306	0.0588901	0.9094
ENSMUSG00000028990	Lzic	0.382228	0.0596481	0.9094
ENSMUSG00000044609	Gm9294	0.354913	0.0605137	0.9094
ENSMUSG00000085099	Gm16288	0.309188	0.0598238	0.9094
ENSMUSG00000015757	Ppil4	0.231209	0.0608517	0.9094
ENSMUSG00000018211	Wfdc15b	0.224583	0.059233	0.9094
ENSMUSG00000019433	Gipc1	0.221716	0.0601459	0.9094
ENSMUSG00000000078	Klf6	0.21348	0.0609281	0.9094
ENSMUSG00000043131	Mob1a	0.199545	0.0600685	0.9094
ENSMUSG00000058709	Egln2	0.175358	0.0593085	0.9094
ENSMUSG00000030059	Tmf1	0.161807	0.0592708	0.9094
ENSMUSG00000033701	Acbd6	0.157992	0.0590266	0.9094
ENSMUSG00000000827	Tpd52l2	0.15073	0.0604483	0.9094
ENSMUSG00000004558	Ndrg2	0.12101	0.0590314	0.9094
ENSMUSG00000081051	Gm15427	0.120798	0.0600833	0.9094
ENSMUSG00000057863	Rpl36	0.104247	0.0606985	0.9094
ENSMUSG00000028756	Pink1	0.103378	0.0595993	0.9094
ENSMUSG00000070394	Tmem256	0.0836733	0.0595073	0.9094
ENSMUSG00000024772	Ehd1	-0.10526	0.0604807	0.9094
ENSMUSG00000006273	Atp6v1b2	-0.112894	0.0607066	0.9094
ENSMUSG00000028357	Kif12	-0.140034	0.0606098	0.9094
ENSMUSG00000024750	Zfand5	-0.174598	0.0606543	0.9094
ENSMUSG00000021820	Camk2g	-0.199016	0.060131	0.9094
ENSMUSG00000021418	Rpp40	-0.254093	0.0604147	0.9094
ENSMUSG00000054414	Slc30a7	-0.25798	0.060896	0.9094
ENSMUSG00000090110	Cmc4	-0.267753	0.0590933	0.9094
ENSMUSG00000031844	Hsd17b2	-0.287607	0.0608807	0.9094
ENSMUSG00000067586	S1pr3	-0.309888	0.060371	0.9094
ENSMUSG00000046470	Sox18	-0.465	0.0596473	0.9094
ENSMUSG00000038567	Cyp24a1	-0.476286	0.0599223	0.9094
ENSMUSG00000029638	Glcci1	-0.579423	0.0601622	0.9094
ENSMUSG00000035686	Thrsp	-0.964511	0.0609426	0.9094
ENSMUSG00000041202	Pla2g2d	-1.37514	0.0598907	0.9094
ENSMUSG00000120826		1.80481	0.0624855	0.910919
ENSMUSG00000073406	H2-Bl	1.08398	0.062712	0.910919
ENSMUSG00000085012	Gm15492	0.814323	0.0643997	0.910919
ENSMUSG00000116116	Gm671	0.728114	0.0641227	0.910919
ENSMUSG00000120154		0.721566	0.0643051	0.910919
ENSMUSG00000046185	Zfp84	0.553927	0.0619845	0.910919
ENSMUSG00000024500	Ppp2r2b	0.552198	0.0636328	0.910919
ENSMUSG00000097804	Gm16685	0.420554	0.0617539	0.910919
ENSMUSG00000067942	Zfp160	0.324793	0.0635032	0.910919
ENSMUSG00000027513	Pck1	0.312216	0.06134	0.910919
ENSMUSG00000000776	Polr3d	0.295141	0.0643801	0.910919
ENSMUSG00000039725	Trp53rka	0.277729	0.0632312	0.910919
ENSMUSG00000026048	Ercc5	0.271329	0.0640564	0.910919
ENSMUSG00000046139	Patl1	0.270255	0.0616128	0.910919
ENSMUSG00000052395	Rft1	0.256312	0.0634146	0.910919
ENSMUSG00000026670	Uap1	0.222085	0.064143	0.910919
ENSMUSG00000020482	Ccdc117	0.209238	0.0635468	0.910919
ENSMUSG00000038871	Bpgm	0.189864	0.0642303	0.910919
ENSMUSG00000053897	Slc39a8	0.176485	0.0635089	0.910919
ENSMUSG00000018377	Vezf1	0.173143	0.0641807	0.910919
ENSMUSG00000108290	Gm44120	0.168159	0.0637467	0.910919
ENSMUSG00000054387	Mdm4	0.156328	0.0644043	0.910919
ENSMUSG00000001663	Gstt1	0.1511	0.0626392	0.910919
ENSMUSG00000036256	Igfbp7	0.145647	0.0617446	0.910919
ENSMUSG00000047040	Prr15l	0.137861	0.0617075	0.910919
ENSMUSG00000020954	Strn3	0.12884	0.0632186	0.910919
ENSMUSG00000079435	Rpl36a	0.122635	0.0618649	0.910919
ENSMUSG00000032387	Rbpms2	0.105644	0.0632691	0.910919
ENSMUSG00000084416	Rpl10a-ps1	0.08761	0.0644778	0.910919
ENSMUSG00000068290	Ddrgk1	0.0870495	0.0624367	0.910919
ENSMUSG00000052712	BC004004	-0.0761978	0.0625243	0.910919
ENSMUSG00000018411	Mapt	-0.113464	0.0638504	0.910919
ENSMUSG00000107470	Gm3375	-0.134885	0.0638717	0.910919
ENSMUSG00000021707	Dhfr	-0.137063	0.0640028	0.910919
ENSMUSG00000025403	Shmt2	-0.152976	0.061642	0.910919
ENSMUSG00000022048	Dpysl2	-0.166555	0.0623896	0.910919
ENSMUSG00000024981	Acsl5	-0.168847	0.0614718	0.910919
ENSMUSG00000034613	Ppm1h	-0.178237	0.0642313	0.910919
ENSMUSG00000016510	Mtif3	-0.200604	0.0615125	0.910919
ENSMUSG00000062038	Gm10108	-0.206406	0.0634735	0.910919
ENSMUSG00000038872	Zfhx3	-0.209213	0.0644296	0.910919
ENSMUSG00000020427	Igfbp3	-0.213343	0.0627333	0.910919
ENSMUSG00000095304	Plac9a	-0.214313	0.0633106	0.910919
ENSMUSG00000029193	Cckar	-0.216989	0.0621341	0.910919
ENSMUSG00000036330	Slc18a1	-0.239072	0.0643545	0.910919
ENSMUSG00000063714	Sp3os	-0.251733	0.0638062	0.910919
ENSMUSG00000038774	Ascc3	-0.276353	0.0635911	0.910919
ENSMUSG00000025366	Esyt1	-0.28238	0.0630677	0.910919
ENSMUSG00000024747	Aldh1a7	-0.301754	0.061165	0.910919
ENSMUSG00000037070	Rbmxl1	-0.317089	0.0622593	0.910919
ENSMUSG00000028463	Car9	-0.325308	0.0630367	0.910919
ENSMUSG00000036181	H1f2	-0.343643	0.0623768	0.910919
ENSMUSG00000038370	Pcp4l1	-0.360735	0.0626652	0.910919
ENSMUSG00000038028	Tigar	-0.369975	0.0617227	0.910919
ENSMUSG00000028487	Bnc2	-0.37677	0.0642135	0.910919
ENSMUSG00000039899	Fgl2	-0.477158	0.0641724	0.910919
ENSMUSG00000042851	Zc3h6	-0.486585	0.0629953	0.910919
ENSMUSG00000000555	Itga5	-0.489252	0.0642576	0.910919
ENSMUSG00000051506	Wdfy4	-0.555673	0.0626577	0.910919
ENSMUSG00000045679	Pqlc3	-0.583128	0.0639445	0.910919
ENSMUSG00000084978	Gm11655	-0.603572	0.0631802	0.910919
ENSMUSG00000043687	1190005I06Rik	-0.607256	0.0622885	0.910919
ENSMUSG00000114194	Gm3800	-0.656905	0.0644282	0.910919
ENSMUSG00000068394	Cep152	-0.696472	0.0633263	0.910919
ENSMUSG00000035509	Fbxl21	-0.743132	0.0636626	0.910919
ENSMUSG00000071347	C1qtnf9	-0.760697	0.0613962	0.910919
ENSMUSG00000036856	Wnt4	-0.830491	0.0615727	0.910919
ENSMUSG00000056418	BC043934	-1.36884	0.0640067	0.910919
ENSMUSG00000106617	Gm36266	0.662832	0.0646838	0.911687
ENSMUSG00000059810	Rgs3	0.417129	0.0646338	0.911687
ENSMUSG00000024140	Epas1	-0.123348	0.0646754	0.911687
ENSMUSG00000025357	Dgka	0.792145	0.0650376	0.913627
ENSMUSG00000121213		0.474646	0.0649634	0.913627
ENSMUSG00000039456	Morc3	0.261539	0.0650098	0.913627
ENSMUSG00000023106	Denr	-0.150805	0.0649265	0.913627
ENSMUSG00000001741	Il16	-0.472566	0.0650746	0.913627
ENSMUSG00000074922	Fam122a	0.3244	0.0651319	0.913721
ENSMUSG00000035834	Polr3g	-0.528446	0.0652522	0.914696
ENSMUSG00000043832	Clec4a3	1.01464	0.0655119	0.916202
ENSMUSG00000070803	Cited4	0.445182	0.0654668	0.916202
ENSMUSG00000005057	Sh2b2	-0.634629	0.0654595	0.916202
ENSMUSG00000074489	Bglap3	1.7102	0.0693505	0.916308
ENSMUSG00000109877	Gm45609	1.28154	0.0708116	0.916308
ENSMUSG00000079502	Cfap77	1.26106	0.0674695	0.916308
ENSMUSG00000027661	Slc2a10	1.2316	0.0699907	0.916308
ENSMUSG00000082836	Gm13612	1.08181	0.0674273	0.916308
ENSMUSG00000041660	Bbox1	1.05079	0.0714111	0.916308
ENSMUSG00000044827	Tlr1	1.02009	0.0664155	0.916308
ENSMUSG00000020904	Cfap52	0.874613	0.0683673	0.916308
ENSMUSG00000112690	Gm2446	0.787806	0.0696463	0.916308
ENSMUSG00000094437	Gm9830	0.738023	0.0708239	0.916308
ENSMUSG00000042743	Sgtb	0.711106	0.0696757	0.916308
ENSMUSG00000027908	Tchhl1	0.691832	0.0690456	0.916308
ENSMUSG00000025317	Car5a	0.650907	0.0674111	0.916308
ENSMUSG00000036167	Pphln1	0.641807	0.0698394	0.916308
ENSMUSG00000041323	Ak7	0.569014	0.065602	0.916308
ENSMUSG00000093677	Gm20712	0.554402	0.0676374	0.916308
ENSMUSG00000042766	Trim46	0.546587	0.067307	0.916308
ENSMUSG00000099338	2810030D12Rik	0.503313	0.070068	0.916308
ENSMUSG00000022064	Pibf1	0.45506	0.0713033	0.916308
ENSMUSG00000032740	Ccdc88a	0.452234	0.0661811	0.916308
ENSMUSG00000113894	Gm48838	0.449713	0.0694397	0.916308
ENSMUSG00000024561	Mbd1	0.434753	0.0682401	0.916308
ENSMUSG00000015093	Clic3	0.422606	0.0700003	0.916308
ENSMUSG00000053390	Zfp952	0.365179	0.0659237	0.916308
ENSMUSG00000108884	Gm45792	0.341571	0.0687205	0.916308
ENSMUSG00000035852	Misp	0.336728	0.0710344	0.916308
ENSMUSG00000027534	Snx16	0.331834	0.0669774	0.916308
ENSMUSG00000114295	Gm2534	0.283322	0.0702992	0.916308
ENSMUSG00000110386	Gm42031	0.278538	0.0700333	0.916308
ENSMUSG00000030249	Abcc9	0.271792	0.0714103	0.916308
ENSMUSG00000028937	Acot7	0.257168	0.066351	0.916308
ENSMUSG00000006574	Slc4a1	0.238689	0.0704628	0.916308
ENSMUSG00000003848	Nob1	0.233827	0.0684752	0.916308
ENSMUSG00000039976	Tbc1d16	0.229171	0.0685802	0.916308
ENSMUSG00000020781	Tsen54	0.223146	0.0712266	0.916308
ENSMUSG00000099881	2810013P06Rik	0.220887	0.0713443	0.916308
ENSMUSG00000020137	Thap2	0.208474	0.066271	0.916308
ENSMUSG00000031979	Cog2	0.208252	0.0687099	0.916308
ENSMUSG00000036106	Prr5	0.205913	0.0709258	0.916308
ENSMUSG00000113368	Gm10054	0.194855	0.071145	0.916308
ENSMUSG00000041445	Mmrn2	0.194719	0.0683573	0.916308
ENSMUSG00000050697	Prkaa1	0.186578	0.0711077	0.916308
ENSMUSG00000029700	Slc13a1	0.185797	0.070285	0.916308
ENSMUSG00000070426	Rnf121	0.185512	0.0665859	0.916308
ENSMUSG00000024483	Ankhd1	0.178748	0.0677467	0.916308
ENSMUSG00000024843	Chka	0.165721	0.0687739	0.916308
ENSMUSG00000029004	Kmt2e	0.147779	0.0689386	0.916308
ENSMUSG00000005846	Rsl1d1	0.135996	0.0672064	0.916308
ENSMUSG00000029030	Tprgl	0.120942	0.0678099	0.916308
ENSMUSG00000032978	Guca2b	0.118851	0.0680326	0.916308
ENSMUSG00000006024	Napa	0.117988	0.0692149	0.916308
ENSMUSG00000008575	Nfib	0.116274	0.0689699	0.916308
ENSMUSG00000052915	Msl1	0.114625	0.0713891	0.916308
ENSMUSG00000022283	Pabpc1	0.0841288	0.0685036	0.916308
ENSMUSG00000085939	Cd63-ps	0.0832141	0.0689051	0.916308
ENSMUSG00000022110	Sucla2	-0.093571	0.0706177	0.916308
ENSMUSG00000021474	Sfxn1	-0.104455	0.0670824	0.916308
ENSMUSG00000057315	Arhgap24	-0.109823	0.0686391	0.916308
ENSMUSG00000029560	Snx8	-0.11247	0.06965	0.916308
ENSMUSG00000007564	Ppp2r1a	-0.120831	0.0660148	0.916308
ENSMUSG00000037542	Aldh8a1	-0.124171	0.0710959	0.916308
ENSMUSG00000025940	Tmem70	-0.129033	0.0701967	0.916308
ENSMUSG00000022812	Gsk3b	-0.135043	0.0661342	0.916308
ENSMUSG00000022479	Vdr	-0.135734	0.0665339	0.916308
ENSMUSG00000023030	Slc11a2	-0.136308	0.0676646	0.916308
ENSMUSG00000071076	Jund	-0.140107	0.0699531	0.916308
ENSMUSG00000039062	Anpep	-0.144154	0.069746	0.916308
ENSMUSG00000038970	Lmtk2	-0.147508	0.070172	0.916308
ENSMUSG00000063694	Cycs	-0.150101	0.0665638	0.916308
ENSMUSG00000060657	Marf1	-0.153098	0.0678697	0.916308
ENSMUSG00000005373	Mlxipl	-0.156722	0.066423	0.916308
ENSMUSG00000028760	Eif4g3	-0.183376	0.0669936	0.916308
ENSMUSG00000002881	Nab1	-0.188366	0.069336	0.916308
ENSMUSG00000031609	Sap30	-0.193019	0.0709174	0.916308
ENSMUSG00000070372	Capza1	-0.202073	0.0663544	0.916308
ENSMUSG00000053460	Ggcx	-0.204161	0.0704539	0.916308
ENSMUSG00000036432	Siah2	-0.215964	0.065801	0.916308
ENSMUSG00000020441	2310033P09Rik	-0.220006	0.068395	0.916308
ENSMUSG00000056493	Foxk1	-0.239118	0.065683	0.916308
ENSMUSG00000074829	2010315B03Rik	-0.239938	0.0693393	0.916308
ENSMUSG00000016757	Ttll12	-0.242843	0.0694096	0.916308
ENSMUSG00000056209	Npm3	-0.245294	0.0700432	0.916308
ENSMUSG00000037552	Plekhg2	-0.252374	0.0687736	0.916308
ENSMUSG00000035172	Plekhh3	-0.263079	0.0690446	0.916308
ENSMUSG00000041515	Irf8	-0.285106	0.0674452	0.916308
ENSMUSG00000069516	Lyz2	-0.28845	0.0675349	0.916308
ENSMUSG00000021998	Lcp1	-0.29041	0.0680557	0.916308
ENSMUSG00000024800	Rpp30	-0.322376	0.0667689	0.916308
ENSMUSG00000020377	Ltc4s	-0.333412	0.0689723	0.916308
ENSMUSG00000061863	Gm6822	-0.337041	0.0706589	0.916308
ENSMUSG00000027204	Fbn1	-0.342924	0.0701864	0.916308
ENSMUSG00000000957	Mmp14	-0.352962	0.0711251	0.916308
ENSMUSG00000019899	Lama2	-0.373249	0.0668144	0.916308
ENSMUSG00000032128	Robo3	-0.374029	0.070938	0.916308
ENSMUSG00000029185	Fam114a1	-0.399266	0.0659256	0.916308
ENSMUSG00000083826	Gm13039	-0.466107	0.0684142	0.916308
ENSMUSG00000040987	Mill2	-0.495395	0.0663503	0.916308
ENSMUSG00000078648	Gm17546	-0.528502	0.066614	0.916308
ENSMUSG00000000440	Pparg	-0.581557	0.0704039	0.916308
ENSMUSG00000040747	Cd53	-0.632104	0.0673152	0.916308
ENSMUSG00000029417	Cxcl9	-0.652927	0.069307	0.916308
ENSMUSG00000104852	Gm43201	-0.752012	0.0693274	0.916308
ENSMUSG00000006313	Upk1a	-0.772721	0.0711967	0.916308
ENSMUSG00000038738	Shank1	-0.832855	0.0699914	0.916308
ENSMUSG00000031340	Gabre	-0.842169	0.0686823	0.916308
ENSMUSG00000027985	Lef1	-0.904479	0.0669608	0.916308
ENSMUSG00000101655	2310040G24Rik	-0.910643	0.0675519	0.916308
ENSMUSG00000040287	Stac3	-0.99695	0.0711258	0.916308
ENSMUSG00000015467	Egfl8	-1.00861	0.0693119	0.916308
ENSMUSG00000070690	Albfm1	-1.01192	0.0686936	0.916308
ENSMUSG00000085457	1110046J04Rik	-1.14998	0.065969	0.916308
ENSMUSG00000097074	4833428L15Rik	-1.15257	0.0691648	0.916308
ENSMUSG00000031616	Ednra	-1.15849	0.0703156	0.916308
ENSMUSG00000022103	Gfra2	-1.55306	0.0694581	0.916308
ENSMUSG00000062296	Trank1	-2.76379	0.0712633	0.916308
ENSMUSG00000105870	7330423F06Rik	-3.32033	0.0704951	0.916308
ENSMUSG00000110652	Gm33023	0.431666	0.0717449	0.916949
ENSMUSG00000096438	Gapdh-ps15	0.343162	0.0721219	0.916949
ENSMUSG00000108084	Gm7932	0.333466	0.0721038	0.916949
ENSMUSG00000025981	Coq10b	0.267603	0.0716202	0.916949
ENSMUSG00000040785	Ttc3	0.152372	0.0719614	0.916949
ENSMUSG00000024354	Slc23a1	0.137124	0.0719849	0.916949
ENSMUSG00000024026	Glo1	-0.0899176	0.0716273	0.916949
ENSMUSG00000026356	Dars	-0.133772	0.0719627	0.916949
ENSMUSG00000040249	Lrp1	-0.183101	0.0719778	0.916949
ENSMUSG00000050737	Ptges	-0.256047	0.0720994	0.916949
ENSMUSG00000026669	Mcm10	-0.491344	0.0721118	0.916949
ENSMUSG00000097183	Gm17501	-0.567871	0.0716909	0.916949
ENSMUSG00000033491	Prss35	-1.61273	0.0715507	0.916949
ENSMUSG00000025931	Paqr8	-0.909853	0.0722986	0.918549
ENSMUSG00000040209	Zfp704	0.18163	0.0725612	0.920375
ENSMUSG00000074890	Lcmt2	-0.265984	0.0724956	0.920375
ENSMUSG00000041559	Fmod	-0.300279	0.0725954	0.920375
ENSMUSG00000027239	Mdk	0.293588	0.0728353	0.922768
ENSMUSG00000034758	Tle6	-0.769008	0.0729403	0.92345
ENSMUSG00000015971	Actr8	0.187972	0.0730112	0.923699
ENSMUSG00002075551		0.380936	0.0730745	0.923853
ENSMUSG00000109093	Gm19950	0.111566	0.0731882	0.924642
ENSMUSG00000014039	Prdm15	0.37918	0.0732447	0.924708
ENSMUSG00000049755	Zfp672	0.200413	0.0734166	0.925583
ENSMUSG00000047409	Ctdspl	-0.141273	0.0733687	0.925583
ENSMUSG00000057551	Zfp317	0.25031	0.0736635	0.925815
ENSMUSG00000055531	Cpsf6	0.185568	0.0736476	0.925815
ENSMUSG00000021748	Pdhb	-0.112993	0.0736787	0.925815
ENSMUSG00000025034	Trim8	-0.128173	0.0737429	0.925815
ENSMUSG00000048440	Cyp4f16	-0.340709	0.0735894	0.925815
ENSMUSG00000120174		-0.47229	0.0737315	0.925815
ENSMUSG00000100033	Gm8337	0.419403	0.0740413	0.928418
ENSMUSG00000033047	Eif3l	0.0939532	0.0741038	0.928418
ENSMUSG00000027832	Ptx3	-0.72233	0.0741046	0.928418
ENSMUSG00000028843	Sh3bgrl3	0.500924	0.0742527	0.928982
ENSMUSG00000005501	Usp40	0.310551	0.0742449	0.928982
ENSMUSG00000036819	Jmjd4	0.431972	0.0743605	0.929043
ENSMUSG00000034881	Tbxa2r	0.411041	0.0743214	0.929043
ENSMUSG00000039367	Sec24c	0.118397	0.0745929	0.931301
ENSMUSG00000019732	Calr3	0.766758	0.0752664	0.931981
ENSMUSG00000042523	Dnal1	0.39108	0.0749324	0.931981
ENSMUSG00000068014	Gm14648	0.268742	0.0752192	0.931981
ENSMUSG00000026986	Hnmt	0.227625	0.0747926	0.931981
ENSMUSG00000028073	Pear1	0.192826	0.0751106	0.931981
ENSMUSG00000039473	Ubn1	-0.146996	0.0752043	0.931981
ENSMUSG00000062960	Kdr	-0.225756	0.0749773	0.931981
ENSMUSG00000024521	Pmaip1	-0.348018	0.0748266	0.931981
ENSMUSG00000050640	Tmem150c	-0.411242	0.0749513	0.931981
ENSMUSG00000027016	Zfp385b	-0.491144	0.0748558	0.931981
ENSMUSG00000050022	Amz1	-0.492408	0.0752673	0.931981
ENSMUSG00000040147	Maob	-0.530274	0.0750815	0.931981
ENSMUSG00000100850	4930434B07Rik	0.776043	0.0758471	0.932787
ENSMUSG00000045775	Slc16a5	0.234261	0.0757331	0.932787
ENSMUSG00000074994	Qser1	0.23022	0.0754381	0.932787
ENSMUSG00000022023	Wbp4	0.179313	0.0759011	0.932787
ENSMUSG00000035401	Emsy	0.154542	0.0757145	0.932787
ENSMUSG00000025868	Higd2a	-0.0849147	0.0758332	0.932787
ENSMUSG00000004451	Ralb	-0.130266	0.075785	0.932787
ENSMUSG00000046352	Gjb2	-0.14546	0.0758732	0.932787
ENSMUSG00000029822	Osbpl3	-0.161594	0.075779	0.932787
ENSMUSG00000027210	Meis2	-0.191692	0.0758484	0.932787
ENSMUSG00000051596	Otop1	-0.694993	0.0756851	0.932787
ENSMUSG00000029445	Hpd	0.55391	0.075981	0.93307
ENSMUSG00000020009	Ifngr1	0.145344	0.0760276	0.93307
ENSMUSG00000023328	Ache	0.632588	0.0762168	0.933132
ENSMUSG00000022292	Rrm2b	0.209795	0.0762395	0.933132
ENSMUSG00000015202	Cnksr3	0.193518	0.0761061	0.933132
ENSMUSG00000051159	Cited1	-1.64731	0.0762175	0.933132
ENSMUSG00000022211	Carmil3	0.550992	0.0764493	0.933359
ENSMUSG00000023826	Prkn	0.344098	0.0763754	0.933359
ENSMUSG00000062248	Cks2	-0.198614	0.0763379	0.933359
ENSMUSG00000078920	Ifi47	-0.545211	0.076465	0.933359
ENSMUSG00000020566	Atp6v1c2	0.339442	0.0766149	0.933942
ENSMUSG00000040247	Tbc1d10c	-0.85806	0.0766163	0.933942
ENSMUSG00000029291	Rufy3	-0.132281	0.0766939	0.934257
ENSMUSG00000028519	Dab1	0.54036	0.0768271	0.934738
ENSMUSG00000073678	Pgap1	0.243808	0.076938	0.934738
ENSMUSG00000027012	Dync1i2	0.117379	0.077013	0.934738
ENSMUSG00000020460	Rps27a	0.0906352	0.0769718	0.934738
ENSMUSG00000029422	Rsrc2	-0.16588	0.077096	0.934738
ENSMUSG00000008226	Scrn3	-0.186257	0.0769312	0.934738
ENSMUSG00000062488	Ifit3b	-0.396811	0.0770497	0.934738
ENSMUSG00000080851	Gm12094	0.806643	0.0775724	0.935512
ENSMUSG00000117202	Gm9349	0.663643	0.0776458	0.935512
ENSMUSG00000055652	Klhl25	0.452077	0.0782888	0.935512
ENSMUSG00000050471	Fam118b	0.302263	0.0781634	0.935512
ENSMUSG00000115882	Gm5481	0.282696	0.0786939	0.935512
ENSMUSG00000037904	Ankrd9	0.276497	0.0788668	0.935512
ENSMUSG00000004341	Gpx6	0.274365	0.078059	0.935512
ENSMUSG00000097333	Zfp87	0.259404	0.0784384	0.935512
ENSMUSG00000036686	Cc2d1a	0.228224	0.0785319	0.935512
ENSMUSG00000032549	Rab6b	0.199246	0.0775119	0.935512
ENSMUSG00000074749	Kiz	0.173707	0.0773795	0.935512
ENSMUSG00000086583	Gm15500	0.115777	0.07874	0.935512
ENSMUSG00000030541	Idh2	0.0923953	0.0788643	0.935512
ENSMUSG00000034994	Eef2	0.078863	0.0773013	0.935512
ENSMUSG00000019428	Fkbp8	0.0758475	0.0779514	0.935512
ENSMUSG00000057880	Abat	-0.0887814	0.0784412	0.935512
ENSMUSG00000003660	Snrnp200	-0.11666	0.0788711	0.935512
ENSMUSG00000027248	Pdia3	-0.150579	0.0785693	0.935512
ENSMUSG00000022556	Hsf1	-0.209223	0.0778719	0.935512
ENSMUSG00000020737	Jpt1	-0.225439	0.0785262	0.935512
ENSMUSG00000021368	Tbc1d7	-0.233582	0.0773269	0.935512
ENSMUSG00000028550	Atg4c	-0.261801	0.0783995	0.935512
ENSMUSG00000078735	Il11ra2	-0.282982	0.0787731	0.935512
ENSMUSG00000039934	Gsap	-0.292784	0.0776135	0.935512
ENSMUSG00000086370	Ftx	-0.408842	0.0785358	0.935512
ENSMUSG00000081143	Gm15823	-0.414575	0.0781296	0.935512
ENSMUSG00000034926	Dhcr24	-0.451179	0.0782814	0.935512
ENSMUSG00000074676	Foxs1	-0.799504	0.078242	0.935512
ENSMUSG00000046410	Kcnk6	-0.814876	0.0782834	0.935512
ENSMUSG00000039956	Mrap	-0.899921	0.0775317	0.935512
ENSMUSG00000045007	Tubg2	-1.10091	0.0782609	0.935512
ENSMUSG00000108608	Gm6916	-1.15907	0.0787044	0.935512
ENSMUSG00000036412	Arsi	-1.4109	0.078742	0.935512
ENSMUSG00000105233	Gm20568	0.0929342	0.0789273	0.935563
ENSMUSG00000000317	Bcl6b	0.419523	0.079119	0.936605
ENSMUSG00000085169	Gm10785	-0.918588	0.0791042	0.936605
ENSMUSG00000047371	Zfp768	0.148361	0.0791983	0.936928
ENSMUSG00000084403	Rps15a-ps8	1.38349	0.0820466	0.937396
ENSMUSG00000090564	A430057M04Rik	1.20675	0.0803511	0.937396
ENSMUSG00000083392	Gm6335	1.1461	0.0819115	0.937396
ENSMUSG00000052821	Cysltr1	1.1087	0.0794992	0.937396
ENSMUSG00000101037	Gm28424	0.976948	0.0797546	0.937396
ENSMUSG00000043102	Qrfp	0.874216	0.0816345	0.937396
ENSMUSG00000016356	Col20a1	0.831146	0.0816741	0.937396
ENSMUSG00000108400	Klk1b14-ps	0.755592	0.0828749	0.937396
ENSMUSG00000106951	5930430L01Rik	0.721654	0.0819145	0.937396
ENSMUSG00000103983	Gm20045	0.460897	0.0817278	0.937396
ENSMUSG00000040387	Klhl32	0.453106	0.082779	0.937396
ENSMUSG00000102562	Gm37694	0.448466	0.0827409	0.937396
ENSMUSG00000006649	Nphs1	0.398661	0.0798213	0.937396
ENSMUSG00000031174	Rpgr	0.396834	0.0824834	0.937396
ENSMUSG00000068686	Cd59b	0.362125	0.0803816	0.937396
ENSMUSG00000039154	Shd	0.354879	0.0825992	0.937396
ENSMUSG00000030922	Lyrm1	0.291278	0.0802817	0.937396
ENSMUSG00000035021	Baz1a	0.28779	0.0827279	0.937396
ENSMUSG00000059588	Calcrl	0.273234	0.082707	0.937396
ENSMUSG00000020593	Lpin1	0.257981	0.0827216	0.937396
ENSMUSG00000021635	Rad17	0.245642	0.0821451	0.937396
ENSMUSG00000026832	Cytip	0.240978	0.079366	0.937396
ENSMUSG00000003452	Bicd1	0.239266	0.0807974	0.937396
ENSMUSG00000092358	Gm20430	0.21848	0.0811317	0.937396
ENSMUSG00000049106	Dcaf5	0.215639	0.0803499	0.937396
ENSMUSG00000025277	Abhd6	0.214788	0.0812453	0.937396
ENSMUSG00000086914	Gm16124	0.208888	0.0828243	0.937396
ENSMUSG00000009545	Kcnq1	0.207095	0.0823728	0.937396
ENSMUSG00000035614	Togaram1	0.202354	0.0802425	0.937396
ENSMUSG00000025939	Ube2w	0.187581	0.0817993	0.937396
ENSMUSG00000031770	Herpud1	0.182668	0.0824872	0.937396
ENSMUSG00000010392	Gosr1	0.179357	0.0814785	0.937396
ENSMUSG00000027351	Spred1	0.169345	0.0828301	0.937396
ENSMUSG00000018900	Slc22a5	0.133162	0.0814409	0.937396
ENSMUSG00000024887	Asah2	0.132404	0.080051	0.937396
ENSMUSG00000035133	Arhgap5	0.129961	0.0802455	0.937396
ENSMUSG00000036323	Srp72	0.129418	0.0805934	0.937396
ENSMUSG00000031813	Mvb12a	0.123646	0.0810417	0.937396
ENSMUSG00000028759	Hp1bp3	0.117528	0.0795744	0.937396
ENSMUSG00000025544	Tm9sf2	0.107907	0.0799015	0.937396
ENSMUSG00000024205	Rpl36-ps2	0.0948881	0.0810173	0.937396
ENSMUSG00000020372	Rack1	0.0737793	0.0815897	0.937396
ENSMUSG00000041168	Lonp1	-0.102986	0.0821379	0.937396
ENSMUSG00000019872	Smpdl3a	-0.10984	0.0802517	0.937396
ENSMUSG00000062762	Ei24	-0.112889	0.0807627	0.937396
ENSMUSG00000022235	Cmbl	-0.115819	0.0800055	0.937396
ENSMUSG00000028988	Ctnnbip1	-0.163687	0.0823484	0.937396
ENSMUSG00000032018	Sc5d	-0.16396	0.0801717	0.937396
ENSMUSG00000027835	Pdcd10	-0.165005	0.082722	0.937396
ENSMUSG00000026421	Csrp1	-0.169565	0.0819586	0.937396
ENSMUSG00000025921	Rdh10	-0.178755	0.0823855	0.937396
ENSMUSG00000028443	Nudt2	-0.19429	0.0805276	0.937396
ENSMUSG00000040044	Orc3	-0.205876	0.0825663	0.937396
ENSMUSG00000029014	Dnajc2	-0.2076	0.0807908	0.937396
ENSMUSG00000070972	Dnajc25	-0.260508	0.0801596	0.937396
ENSMUSG00000004562	Arhgef40	-0.262657	0.0826365	0.937396
ENSMUSG00000037251	Pomk	-0.310844	0.0824713	0.937396
ENSMUSG00000021069	Pygl	-0.36058	0.0817483	0.937396
ENSMUSG00000034936	Arl4d	-0.365482	0.0799598	0.937396
ENSMUSG00000021572	Cep72	-0.4482	0.0807541	0.937396
ENSMUSG00000085334	Gm12940	-0.561656	0.0807855	0.937396
ENSMUSG00000029685	Asb15	-0.607517	0.0805161	0.937396
ENSMUSG00000024331	Dsc2	-0.667508	0.0812734	0.937396
ENSMUSG00000038037	Socs1	-0.715024	0.0799514	0.937396
ENSMUSG00000036777	Anln	-0.744037	0.0795774	0.937396
ENSMUSG00000024672	Ms4a7	-0.795788	0.0823763	0.937396
ENSMUSG00000114932	Gm4936	-0.903718	0.081581	0.937396
ENSMUSG00000091421	Gm4202	-1.18475	0.0818718	0.937396
ENSMUSG00000074461	Gm10699	-1.48961	0.0792918	0.937396
ENSMUSG00000120026		-1.64422	0.0826926	0.937396
ENSMUSG00000036748	Cuedc2	0.150778	0.0832135	0.938185
ENSMUSG00000021629	Slc30a5	0.149254	0.0832247	0.938185
ENSMUSG00000001827	Folr1	0.0912165	0.0832567	0.938185
ENSMUSG00000024191	Bnip1	-0.183904	0.0832316	0.938185
ENSMUSG00000050721	Plekho2	-0.314538	0.0832134	0.938185
ENSMUSG00000074469	Gm15348	-0.460542	0.0831123	0.938185
ENSMUSG00000027180	Fbxo3	0.119871	0.0835639	0.939299
ENSMUSG00000038533	Cbfa2t2	-0.211405	0.0835226	0.939299
ENSMUSG00000054717	Hmgb2	-0.249565	0.0834418	0.939299
ENSMUSG00000064061	Dzip3	-0.400563	0.0835102	0.939299
ENSMUSG00000020723	Cacng4	1.07418	0.0837384	0.939464
ENSMUSG00000059912	Rpl21-ps6	0.245815	0.083943	0.939464
ENSMUSG00000040865	Ino80d	0.206149	0.0836534	0.939464
ENSMUSG00000002769	Gnmt	0.145913	0.0838309	0.939464
ENSMUSG00000028646	Rragc	0.11844	0.0839142	0.939464
ENSMUSG00000047126	Cltc	-0.0710384	0.0838108	0.939464
ENSMUSG00000046671	Mtfr1l	-0.0858449	0.0839422	0.939464
ENSMUSG00000055421	Pcdh9	0.821808	0.0842464	0.93974
ENSMUSG00000025724	Sec11a	0.207403	0.0841768	0.93974
ENSMUSG00000031622	Sin3b	0.116529	0.0841971	0.93974
ENSMUSG00000021190	Lgmn	0.109673	0.0842802	0.93974
ENSMUSG00000039197	Adk	0.0981596	0.0841539	0.93974
ENSMUSG00000018774	Cd68	-0.417361	0.0841572	0.93974
ENSMUSG00000016458	Wt1	0.344674	0.0845162	0.940047
ENSMUSG00000022967	Ifnar1	0.214299	0.0844098	0.940047
ENSMUSG00000041926	Rnpep	-0.166145	0.0844924	0.940047
ENSMUSG00000027168	Pax6	-0.619416	0.0844511	0.940047
ENSMUSG00000031558	Slit2	0.177963	0.0846448	0.940897
ENSMUSG00000118243	Gm50203	0.890885	0.0848192	0.941585
ENSMUSG00000073002	Vamp5	-0.223433	0.0848632	0.941585
ENSMUSG00000007783	Cpt1c	-0.525469	0.0847654	0.941585
ENSMUSG00000032511	Scn5a	1.72622	0.0853871	0.942559
ENSMUSG00000078862	Gm14326	0.668515	0.0853966	0.942559
ENSMUSG00000120443		0.396882	0.085125	0.942559
ENSMUSG00000037260	Hgsnat	0.183846	0.0855949	0.942559
ENSMUSG00000026958	Dpp7	0.164383	0.0854368	0.942559
ENSMUSG00000027198	Ext2	0.160314	0.085592	0.942559
ENSMUSG00000078193	Gm2000	0.0710069	0.0855755	0.942559
ENSMUSG00000025980	Hspd1	-0.129545	0.0850758	0.942559
ENSMUSG00000029207	Apbb2	-0.13035	0.0855982	0.942559
ENSMUSG00000022124	Fbxl3	-0.13438	0.0855893	0.942559
ENSMUSG00000010914	Pdhx	-0.154743	0.0855657	0.942559
ENSMUSG00000095959	Gm10845	-0.535029	0.085275	0.942559
ENSMUSG00000074738	Fndc10	-0.539413	0.0856302	0.942559
ENSMUSG00000059089	Fcgr4	0.584733	0.0857795	0.943627
ENSMUSG00000029123	Stk32b	0.269049	0.0859945	0.944265
ENSMUSG00000032261	Sh3bgrl2	0.25452	0.0859886	0.944265
ENSMUSG00000018899	Irf1	-0.313853	0.0859909	0.944265
ENSMUSG00000082778	Gm15191	0.938283	0.0863282	0.944712
ENSMUSG00000036395	Glb1l2	0.201555	0.0865605	0.944712
ENSMUSG00000035278	Plekhj1	0.167932	0.0865836	0.944712
ENSMUSG00000024503	Spink1	0.0833105	0.0866113	0.944712
ENSMUSG00000050552	Lamtor4	-0.0918964	0.0862099	0.944712
ENSMUSG00000029458	Brap	-0.0922415	0.0864605	0.944712
ENSMUSG00000028041	Adam15	-0.110892	0.0865187	0.944712
ENSMUSG00000004446	Bid	-0.175404	0.0861299	0.944712
ENSMUSG00000021079	Timm9	-0.216291	0.0865194	0.944712
ENSMUSG00000002668	Dennd1c	-0.531367	0.0865294	0.944712
ENSMUSG00000121424		-1.12285	0.086413	0.944712
ENSMUSG00000086075	Gm15728	-0.446058	0.0867364	0.945506
ENSMUSG00000079445	B3gnt7	0.424715	0.0868738	0.945603
ENSMUSG00000071151	Gm4799	0.195178	0.0872527	0.945603
ENSMUSG00000029173	Sepsecs	0.187378	0.0870728	0.945603
ENSMUSG00000000876	Pxmp4	0.109489	0.0872695	0.945603
ENSMUSG00000027775	Mfsd1	0.0828828	0.0872238	0.945603
ENSMUSG00000033910	Gucy1a1	-0.230307	0.0868143	0.945603
ENSMUSG00000002227	Mov10	-0.234245	0.0871064	0.945603
ENSMUSG00000031242	2610002M06Rik	-0.243093	0.0870146	0.945603
ENSMUSG00000031592	Pcm1	-0.2563	0.0870774	0.945603
ENSMUSG00000036281	Snapc4	-0.261351	0.0871655	0.945603
ENSMUSG00000030789	Itgax	-0.641699	0.0873746	0.946122
ENSMUSG00000054932	Afp	-0.642458	0.0874223	0.946122
ENSMUSG00000115389	Gm48936	0.516502	0.0875933	0.946945
ENSMUSG00000059070	Rpl18	0.0840752	0.0876033	0.946945
ENSMUSG00000032913	Lrig2	0.255871	0.0876656	0.947051
ENSMUSG00000020955	Ap4s1	0.150425	0.0879105	0.947994
ENSMUSG00000019996	Map7	-0.122479	0.0878331	0.947994
ENSMUSG00000097217	Gm26549	-0.385643	0.0878998	0.947994
ENSMUSG00000041351	Rap1gap	0.204678	0.0880871	0.948742
ENSMUSG00000048285	Frmd6	-0.468428	0.0881376	0.948742
ENSMUSG00000028457	Atp8b5	-0.807234	0.0880911	0.948742
ENSMUSG00000021127	Zfp36l1	-0.138071	0.0882847	0.949758
ENSMUSG00000121223		1.35577	0.0901609	0.950068
ENSMUSG00000036030	Prtg	1.3149	0.0892004	0.950068
ENSMUSG00000106078	Gm43697	1.23877	0.0884206	0.950068
ENSMUSG00000050069	Grem2	0.635219	0.0895869	0.950068
ENSMUSG00000106720	Gm43795	0.589846	0.0903489	0.950068
ENSMUSG00000026725	Tnn	0.48219	0.0888189	0.950068
ENSMUSG00000030170	Wnt5b	0.35887	0.0900176	0.950068
ENSMUSG00000035314	Gdpd5	0.334603	0.0896009	0.950068
ENSMUSG00000009585	Apobec3	0.334017	0.0899334	0.950068
ENSMUSG00000028150	Rorc	0.319636	0.0897063	0.950068
ENSMUSG00000083596	Rpl21-ps15	0.265658	0.0895013	0.950068
ENSMUSG00000079037	Prnp	0.238585	0.0890465	0.950068
ENSMUSG00000026377	Nifk	0.224471	0.0901387	0.950068
ENSMUSG00000032253	Phip	0.146271	0.0902041	0.950068
ENSMUSG00000068551	Zfp467	0.144505	0.0895398	0.950068
ENSMUSG00000059461	Gm7331	0.141387	0.0890238	0.950068
ENSMUSG00000024393	Prrc2a	-0.112098	0.0893659	0.950068
ENSMUSG00000038084	Opa1	-0.112334	0.0903226	0.950068
ENSMUSG00000084111	Gm15710	-0.119643	0.0902426	0.950068
ENSMUSG00000030852	Tacc2	-0.125125	0.08934	0.950068
ENSMUSG00000002329	Mdp1	-0.125386	0.0896188	0.950068
ENSMUSG00000035621	Midn	-0.13372	0.0903448	0.950068
ENSMUSG00000021252	Erg28	-0.138202	0.0886756	0.950068
ENSMUSG00000047735	Samd9l	-0.15058	0.0889851	0.950068
ENSMUSG00000024650	Slc22a6	-0.151595	0.0904726	0.950068
ENSMUSG00000027848	Olfml3	-0.207972	0.0895853	0.950068
ENSMUSG00000063382	Bcl9l	-0.23716	0.0901904	0.950068
ENSMUSG00000034121	Mks1	-0.246993	0.0886803	0.950068
ENSMUSG00000019734	Tmc4	-0.253542	0.088431	0.950068
ENSMUSG00000047945	Marcksl1	-0.270269	0.0885811	0.950068
ENSMUSG00000002325	Irf9	-0.273758	0.0894207	0.950068
ENSMUSG00000038393	Txnip	-0.305604	0.089838	0.950068
ENSMUSG00000002983	Relb	-0.323074	0.0899718	0.950068
ENSMUSG00000031639	Tlr3	-0.325122	0.090447	0.950068
ENSMUSG00000032507	Fbxl2	-0.399093	0.0900913	0.950068
ENSMUSG00000051978	Erich1	-0.421107	0.0887854	0.950068
ENSMUSG00000027710	Acad9	-0.516586	0.0886244	0.950068
ENSMUSG00000104340	Gm10522	-0.557109	0.0904568	0.950068
ENSMUSG00000038663	Fsd2	-0.944763	0.0896658	0.950068
ENSMUSG00000101337	Dnah7c	-1.1249	0.0888353	0.950068
ENSMUSG00000080914	Gm7129	-1.3349	0.0897417	0.950068
ENSMUSG00000085958	A930019D19Rik	1.38376	0.091542	0.950116
ENSMUSG00000003410	Elavl3	0.666796	0.0911025	0.950116
ENSMUSG00000118537	Shld3	0.647768	0.0918586	0.950116
ENSMUSG00000093606	B130034C11Rik	0.453025	0.0912191	0.950116
ENSMUSG00000073557	Ppp1r12b	0.29178	0.0916904	0.950116
ENSMUSG00000040661	Rad54l2	0.235937	0.0918539	0.950116
ENSMUSG00000060424	Pantr1	0.231388	0.0918494	0.950116
ENSMUSG00000037174	Elf2	0.200302	0.0914776	0.950116
ENSMUSG00000078377	Gm4294	0.187095	0.0920045	0.950116
ENSMUSG00000025736	Jmjd8	0.170334	0.091595	0.950116
ENSMUSG00000044252	Osbpl1a	0.12013	0.0907186	0.950116
ENSMUSG00000022517	Mgrn1	-0.0967036	0.0909522	0.950116
ENSMUSG00000044748	Defb1	-0.12907	0.0914597	0.950116
ENSMUSG00000027652	Ralgapb	-0.130959	0.0915852	0.950116
ENSMUSG00000025041	Nt5c2	-0.138613	0.0918963	0.950116
ENSMUSG00000078784	Rbis	-0.147718	0.0910714	0.950116
ENSMUSG00000020661	Dnmt3a	-0.1614	0.091541	0.950116
ENSMUSG00000061589	Dot1l	-0.166158	0.0909026	0.950116
ENSMUSG00000029428	Stx2	-0.27174	0.0909401	0.950116
ENSMUSG00000021943	Gdf10	-0.310075	0.0910234	0.950116
ENSMUSG00000078606	Gm4070	-0.333537	0.0914416	0.950116
ENSMUSG00000052595	A1cf	-0.348454	0.0906343	0.950116
ENSMUSG00000055305	Zfp93	-0.349568	0.0908032	0.950116
ENSMUSG00000030921	Trim30a	-0.364117	0.0913593	0.950116
ENSMUSG00000040711	Sh3pxd2b	-0.465435	0.0917336	0.950116
ENSMUSG00000078889	Gm14288	-0.568698	0.0919906	0.950116
ENSMUSG00000046618	Olfml2a	-0.743328	0.0914607	0.950116
ENSMUSG00000048965	Mrgpre	-0.848459	0.0919825	0.950116
ENSMUSG00000097163	BC051077	-1.20326	0.0918641	0.950116
ENSMUSG00000027890	Gstm4	-0.226533	0.0921054	0.950614
ENSMUSG00000120062		0.703186	0.0930078	0.951929
ENSMUSG00000101567	Txn-ps1	0.236428	0.0931826	0.951929
ENSMUSG00000086881	Gm13594	0.226326	0.0930308	0.951929
ENSMUSG00000041297	Cdk13	0.169825	0.0924518	0.951929
ENSMUSG00000023791	Pigx	0.160022	0.0931354	0.951929
ENSMUSG00000092014	Gm4468	0.140396	0.0923671	0.951929
ENSMUSG00000006941	Eif1b	0.133697	0.0929151	0.951929
ENSMUSG00000035325	Sec31a	-0.0944371	0.0929801	0.951929
ENSMUSG00000023031	Cela1	-0.153227	0.0930554	0.951929
ENSMUSG00000037526	Atg14	-0.214774	0.0928735	0.951929
ENSMUSG00000022951	Rcan1	-0.257261	0.0928325	0.951929
ENSMUSG00000028274	Rngtt	-0.276984	0.0930201	0.951929
ENSMUSG00000083344	Gm7363	-0.282209	0.0928592	0.951929
ENSMUSG00000029038	Ssu72	-0.378333	0.093129	0.951929
ENSMUSG00000043993	2900052L18Rik	-0.40936	0.0923901	0.951929
ENSMUSG00000086826	Gm11739	-0.468523	0.0927939	0.951929
ENSMUSG00000015981	Stk32c	-0.596861	0.0930816	0.951929
ENSMUSG00000074280	Gm6166	-0.905206	0.0931139	0.951929
ENSMUSG00000112090	Gm48231	0.9225	0.0934892	0.952903
ENSMUSG00000074358	Ccdc61	0.283331	0.0933982	0.952903
ENSMUSG00000039065	Atpsckmt	-0.187699	0.0934786	0.952903
ENSMUSG00000060441	Trim5	-0.585681	0.0933809	0.952903
ENSMUSG00000110928	Gm48114	0.424565	0.0938589	0.953858
ENSMUSG00000056492	Adgrf5	0.192498	0.0939928	0.953858
ENSMUSG00000066568	Lsm14a	0.14703	0.0938557	0.953858
ENSMUSG00000001666	Ddt	-0.105565	0.0939365	0.953858
ENSMUSG00000015536	Mocs2	-0.114135	0.0938735	0.953858
ENSMUSG00000067194	Eif1ax	-0.117356	0.0939429	0.953858
ENSMUSG00000048647	Exd1	-0.700978	0.0941116	0.953858
ENSMUSG00000087222	E030042O20Rik	-0.707701	0.0940531	0.953858
ENSMUSG00000036223	Ska1	-0.8449	0.0938911	0.953858
ENSMUSG00000108500	Gm45033	-0.949821	0.0940847	0.953858
ENSMUSG00000038481	Cdk19	0.20477	0.0944217	0.956464
ENSMUSG00000074217	Misp3	-0.327949	0.0944768	0.956485
ENSMUSG00000072258	Taf1a	0.403376	0.094687	0.957349
ENSMUSG00000087119	Atg4a-ps	-0.576497	0.0947213	0.957349
ENSMUSG00000000120	Ngfr	-0.848924	0.0946972	0.957349
ENSMUSG00000036873	2410004B18Rik	0.227789	0.0950181	0.958737
ENSMUSG00000113902	Ndufb1-ps	-0.082699	0.0949563	0.958737
ENSMUSG00000052131	Akr1b7	-1.01503	0.0949805	0.958737
ENSMUSG00000043300	B3galnt1	0.258524	0.0951466	0.958961
ENSMUSG00000004814	Ccl24	-1.30396	0.0951351	0.958961
ENSMUSG00000106115	Gm43420	1.14886	0.0959478	0.959054
ENSMUSG00000097895	Gm18709	0.893075	0.0960522	0.959054
ENSMUSG00000114212	Gm47985	0.563231	0.0955047	0.959054
ENSMUSG00000020893	Per1	0.453492	0.0957791	0.959054
ENSMUSG00000025104	Hdgfl3	0.421065	0.0956522	0.959054
ENSMUSG00000059820	Nkapd1	0.293479	0.0964316	0.959054
ENSMUSG00000022583	Ly6f	0.263368	0.0959209	0.959054
ENSMUSG00000021959	Lats2	0.190055	0.0962231	0.959054
ENSMUSG00000005621	Zfp592	0.185308	0.0963686	0.959054
ENSMUSG00000042729	Wdr74	0.175575	0.0957814	0.959054
ENSMUSG00000036585	Fgf1	0.141462	0.0956743	0.959054
ENSMUSG00000022779	Top3b	0.141283	0.0963872	0.959054
ENSMUSG00000039477	Tnrc18	-0.163676	0.0961576	0.959054
ENSMUSG00000018322	Tomm34	-0.167827	0.096046	0.959054
ENSMUSG00000102252	Snrpn	-0.245241	0.0959244	0.959054
ENSMUSG00000034422	Parp14	-0.27145	0.0953664	0.959054
ENSMUSG00000024087	Cyp1b1	-0.276022	0.0960348	0.959054
ENSMUSG00000058258	Idi1	-0.353951	0.0963018	0.959054
ENSMUSG00000054622	D730045B01Rik	-0.738636	0.0962694	0.959054
ENSMUSG00000024033	Rsph1	-0.857904	0.0963344	0.959054
ENSMUSG00000094786	Gm14403	-0.880798	0.0956533	0.959054
ENSMUSG00000021135	Slc10a1	-1.07885	0.0962162	0.959054
ENSMUSG00000061013	Mkx	-1.18308	0.0962927	0.959054
ENSMUSG00000074813	Morrbid	-1.20734	0.0955863	0.959054
ENSMUSG00000080860	Gm13815	0.305549	0.096507	0.959065
ENSMUSG00000023961	Enpp4	0.23056	0.0966986	0.959065
ENSMUSG00000029366	Dck	-0.430887	0.0966604	0.959065
ENSMUSG00000094392	Gm3788	-0.671078	0.0966906	0.959065
ENSMUSG00000018507	Trpv2	-0.673754	0.0965862	0.959065
ENSMUSG00000057409	Zfp53	-0.57508	0.0967658	0.959204
ENSMUSG00000029072	Tas1r3	1.54818	0.0981059	0.959599
ENSMUSG00000015127	Unkl	1.42984	0.100075	0.959599
ENSMUSG00000034906	Ncaph	1.02504	0.100841	0.959599
ENSMUSG00000109305	Smim38	0.917603	0.100526	0.959599
ENSMUSG00000038304	Cd160	0.875558	0.0997021	0.959599
ENSMUSG00000005470	Asf1b	0.790191	0.101063	0.959599
ENSMUSG00000078444	Gm10941	0.783255	0.0993821	0.959599
ENSMUSG00000065799	Gm25517	0.758958	0.100048	0.959599
ENSMUSG00000119163		0.746482	0.0973538	0.959599
ENSMUSG00000074865	Zfp934	0.689169	0.100614	0.959599
ENSMUSG00000069763	Tmem100	0.685688	0.0975509	0.959599
ENSMUSG00000105327	Gm9409	0.657056	0.0998477	0.959599
ENSMUSG00000046213	Cym	0.493688	0.098542	0.959599
ENSMUSG00000048478	Spata33	0.414319	0.0986688	0.959599
ENSMUSG00000037016	Frem2	0.334444	0.0995001	0.959599
ENSMUSG00000027905	Ddx20	0.29306	0.0972589	0.959599
ENSMUSG00000055491	Pprc1	0.29297	0.0993723	0.959599
ENSMUSG00000047242	Taf9b	0.291052	0.100614	0.959599
ENSMUSG00000097482	Gm17634	0.27915	0.100152	0.959599
ENSMUSG00000022020	Naa16	0.269521	0.0972191	0.959599
ENSMUSG00000024694	Keg1	0.232329	0.0981009	0.959599
ENSMUSG00000056383	AI987944	0.21447	0.0972246	0.959599
ENSMUSG00000031858	Mau2	0.212241	0.100833	0.959599
ENSMUSG00000079020	Slc45a4	0.206336	0.0980537	0.959599
ENSMUSG00000115457	Gm2387	0.198979	0.100128	0.959599
ENSMUSG00000000378	Ccm2	0.196545	0.100238	0.959599
ENSMUSG00000033715	Akr1c14	0.195647	0.0998146	0.959599
ENSMUSG00000078671	Chd2	0.187997	0.098095	0.959599
ENSMUSG00000057367	Birc2	0.187948	0.0970168	0.959599
ENSMUSG00000031508	Ankrd10	0.166009	0.0969036	0.959599
ENSMUSG00000022853	Ehhadh	0.159355	0.0999524	0.959599
ENSMUSG00000026510	Trp53bp2	0.132279	0.100064	0.959599
ENSMUSG00000019961	Tmpo	0.125731	0.100161	0.959599
ENSMUSG00000038600	Atp6v0a4	0.111752	0.100907	0.959599
ENSMUSG00000027618	Nfs1	0.111676	0.100045	0.959599
ENSMUSG00000091845	Rpl36-ps12	0.0902674	0.0996887	0.959599
ENSMUSG00000058443	Rpl10-ps3	0.0843515	0.0982457	0.959599
ENSMUSG00000040462	Os9	0.0788506	0.0988593	0.959599
ENSMUSG00000038274	Fau	0.0700746	0.0976228	0.959599
ENSMUSG00000020315	Sptbn1	0.0652253	0.0993459	0.959599
ENSMUSG00000028691	Prdx1	-0.0776545	0.0981359	0.959599
ENSMUSG00000058230	Arhgap35	-0.115387	0.0982245	0.959599
ENSMUSG00000028343	Erp44	-0.118615	0.0996154	0.959599
ENSMUSG00000019278	Dpep1	-0.119988	0.0982261	0.959599
ENSMUSG00000039031	Arhgap18	-0.121419	0.100138	0.959599
ENSMUSG00000027455	Nsfl1c	-0.132496	0.0989048	0.959599
ENSMUSG00000014355	Anapc1	-0.147194	0.0970003	0.959599
ENSMUSG00000031479	Vps36	-0.154206	0.0988271	0.959599
ENSMUSG00000030870	Ubfd1	-0.159253	0.0994048	0.959599
ENSMUSG00000052139	Babam2	-0.159815	0.0975592	0.959599
ENSMUSG00000035139	Secisbp2	-0.160806	0.0993513	0.959599
ENSMUSG00000030213	Atf7ip	-0.182717	0.100155	0.959599
ENSMUSG00000004221	Ikbkg	-0.185726	0.100929	0.959599
ENSMUSG00000026153	Fam135a	-0.193635	0.0978948	0.959599
ENSMUSG00000025747	Tyms	-0.218531	0.100578	0.959599
ENSMUSG00000059278	Naa38	-0.220979	0.100446	0.959599
ENSMUSG00000034320	Slc26a2	-0.223151	0.101114	0.959599
ENSMUSG00000048924	Ccdc125	-0.252179	0.0991814	0.959599
ENSMUSG00000116993	Gm32461	-0.264198	0.100072	0.959599
ENSMUSG00000024011	Pi16	-0.268167	0.100593	0.959599
ENSMUSG00000076617	Ighm	-0.361079	0.0997057	0.959599
ENSMUSG00000026360	Rgs2	-0.382726	0.0988293	0.959599
ENSMUSG00000041134	Cyyr1	-0.40316	0.0991151	0.959599
ENSMUSG00000031343	Gabra3	-0.404338	0.100059	0.959599
ENSMUSG00000040563	Plppr2	-0.40814	0.100493	0.959599
ENSMUSG00000097772	5430416N02Rik	-0.438585	0.100625	0.959599
ENSMUSG00000112189	C730027H18Rik	-0.455845	0.0992053	0.959599
ENSMUSG00000052889	Prkcb	-0.493542	0.100845	0.959599
ENSMUSG00000079470	Utp14b	-0.506455	0.100273	0.959599
ENSMUSG00000051022	Hs3st1	-0.565053	0.0983269	0.959599
ENSMUSG00000085085	1700086P04Rik	-0.608406	0.0982666	0.959599
ENSMUSG00000020120	Plek	-0.654935	0.0977004	0.959599
ENSMUSG00000083365	Gm12895	-0.661253	0.0999903	0.959599
ENSMUSG00000057135	Scimp	-0.688804	0.0988884	0.959599
ENSMUSG00000117071	Gm9598	-0.719348	0.101099	0.959599
ENSMUSG00000054901	Arhgef33	-0.735928	0.0999175	0.959599
ENSMUSG00000078915	Hsp25-ps1	-0.778293	0.101091	0.959599
ENSMUSG00000027323	Rad51	-0.814261	0.100946	0.959599
ENSMUSG00000069515	Lyz1	-1.0233	0.100075	0.959599
ENSMUSG00000121125		-1.32493	0.0971499	0.959599
ENSMUSG00000022696	Sidt1	-1.46635	0.0983738	0.959599
ENSMUSG00000080316	Spaca6	0.212821	0.101274	0.960612
ENSMUSG00000002055	Spag5	0.43576	0.101347	0.960796
ENSMUSG00000112237	D630033A02Rik	0.341237	0.101456	0.96093
ENSMUSG00000021661	Ankra2	0.229146	0.101467	0.96093
ENSMUSG00000103102	Gm37049	1.14315	0.101601	0.961595
ENSMUSG00000055632	Hmcn2	-0.351281	0.101644	0.961595
ENSMUSG00000040726	Hesx1	1.16052	0.101701	0.961632
ENSMUSG00000006221	Hspb7	0.560755	0.102145	0.962601
ENSMUSG00000087022	9130024F11Rik	0.443755	0.102548	0.962601
ENSMUSG00000027166	Dnajc24	0.29256	0.102152	0.962601
ENSMUSG00000031352	Hccs	0.185424	0.102333	0.962601
ENSMUSG00000063015	Ccni	0.0851792	0.101898	0.962601
ENSMUSG00000050299	Gm9843	0.0766753	0.102608	0.962601
ENSMUSG00000026112	Coa5	-0.094951	0.102258	0.962601
ENSMUSG00000024197	Plin3	-0.115051	0.102501	0.962601
ENSMUSG00000040525	Cblc	-0.180354	0.102482	0.962601
ENSMUSG00000035399	Oser1	-0.239943	0.102082	0.962601
ENSMUSG00000026837	Col5a1	-0.341124	0.102468	0.962601
ENSMUSG00000030116	Mfap5	-0.571877	0.102658	0.962601
ENSMUSG00000112023	Lilr4b	-0.732834	0.102483	0.962601
ENSMUSG00000071456	1110002L01Rik	-0.906521	0.102076	0.962601
ENSMUSG00000050243	Gm5446	-1.11388	0.102613	0.962601
ENSMUSG00000046593	Tmem215	-1.39668	0.102119	0.962601
ENSMUSG00000121347		0.30903	0.102786	0.963117
ENSMUSG00000022445	Cyp2d26	0.207181	0.102819	0.963117
ENSMUSG00000084014	Gm7209	1.17225	0.10296	0.963932
ENSMUSG00000006219	Fblim1	0.294054	0.103254	0.96431
ENSMUSG00000074746	Pdzd8	0.218304	0.103395	0.96431
ENSMUSG00000052921	Arhgef15	0.191402	0.103132	0.96431
ENSMUSG00000024900	Cpt1a	0.106968	0.103369	0.96431
ENSMUSG00000066839	Ecsit	-0.106874	0.103248	0.96431
ENSMUSG00000025224	Gbf1	-0.116397	0.103346	0.96431
ENSMUSG00000064043	Trerf1	-0.280978	0.103179	0.96431
ENSMUSG00000026303	Mlph	-0.32545	0.103428	0.96431
ENSMUSG00000081712	Gm12096	1.38592	0.104312	0.964343
ENSMUSG00000080783	Gm8250	1.17726	0.105331	0.964343
ENSMUSG00000074219	Gm10644	1.02806	0.104713	0.964343
ENSMUSG00000120765		0.947162	0.106721	0.964343
ENSMUSG00000039628	Hs3st6	0.519701	0.106876	0.964343
ENSMUSG00000105866	Gm6745	0.487403	0.106201	0.964343
ENSMUSG00000000958	Slc7a7	0.477135	0.104488	0.964343
ENSMUSG00000075514	Gm13375	0.386737	0.104032	0.964343
ENSMUSG00000118866		0.386659	0.104753	0.964343
ENSMUSG00000070368	Prok1	0.343812	0.105808	0.964343
ENSMUSG00000044156	Hepacam2	0.317815	0.104135	0.964343
ENSMUSG00000032010	Usp2	0.28366	0.107098	0.964343
ENSMUSG00000094191	Rpl31-ps14	0.277847	0.104625	0.964343
ENSMUSG00000105655	Gm42659	0.273	0.106502	0.964343
ENSMUSG00000079042	Apela	0.272222	0.103922	0.964343
ENSMUSG00000028974	Dffa	0.272002	0.104836	0.964343
ENSMUSG00000030888	Rrp8	0.251826	0.10694	0.964343
ENSMUSG00000026042	Col5a2	0.24115	0.104791	0.964343
ENSMUSG00000051671	Coa6	0.201031	0.106417	0.964343
ENSMUSG00000069495	Epc2	0.199024	0.1064	0.964343
ENSMUSG00000037443	Cep85	0.186819	0.10561	0.964343
ENSMUSG00000003526	Prodh	0.182765	0.105079	0.964343
ENSMUSG00000035890	Rnf126	0.179769	0.103974	0.964343
ENSMUSG00000051007	Gatd1	0.168999	0.104406	0.964343
ENSMUSG00000020282	Rhbdf1	0.16385	0.106185	0.964343
ENSMUSG00000109324	Prmt1	0.160693	0.105107	0.964343
ENSMUSG00000034485	Uaca	0.1593	0.10702	0.964343
ENSMUSG00000045515	Pou3f3	0.140412	0.10576	0.964343
ENSMUSG00000026368	F13b	0.133909	0.10712	0.964343
ENSMUSG00000045316	Fahd1	0.101564	0.106988	0.964343
ENSMUSG00000083621	Gm14586	0.073297	0.106086	0.964343
ENSMUSG00000015837	Sqstm1	-0.0916914	0.10627	0.964343
ENSMUSG00000021207	Akr1c21	-0.099122	0.106987	0.964343
ENSMUSG00000033128	Gga1	-0.105171	0.104106	0.964343
ENSMUSG00000037098	Rab11fip3	-0.123173	0.104546	0.964343
ENSMUSG00000003847	Nfat5	-0.151624	0.105379	0.964343
ENSMUSG00000024594	Prrc1	-0.152263	0.105386	0.964343
ENSMUSG00000026304	Rab17	-0.16226	0.106851	0.964343
ENSMUSG00000002496	Tsc2	-0.16875	0.104573	0.964343
ENSMUSG00000028494	Plin2	-0.179689	0.104462	0.964343
ENSMUSG00000047454	Gphn	-0.179946	0.104317	0.964343
ENSMUSG00000020258	Glyctk	-0.179984	0.10528	0.964343
ENSMUSG00000028713	Cyp4b1	-0.180892	0.104681	0.964343
ENSMUSG00000020961	Ston2	-0.184893	0.105573	0.964343
ENSMUSG00000026355	Mcm6	-0.18975	0.105716	0.964343
ENSMUSG00000030956	Fam53b	-0.19402	0.106066	0.964343
ENSMUSG00000002870	Mcm2	-0.226588	0.105996	0.964343
ENSMUSG00000045519	Zfp560	-0.242752	0.105044	0.964343
ENSMUSG00000020778	Ten1	-0.248598	0.106077	0.964343
ENSMUSG00000040283	Btnl9	-0.252716	0.106842	0.964343
ENSMUSG00000025498	Irf7	-0.259787	0.10693	0.964343
ENSMUSG00000038305	Spats2l	-0.265629	0.103829	0.964343
ENSMUSG00000036854	Hspb6	-0.295366	0.107062	0.964343
ENSMUSG00000027300	Ubox5	-0.33945	0.105481	0.964343
ENSMUSG00000031357	Syap1	-0.344706	0.104312	0.964343
ENSMUSG00000051977	Prdm9	-0.359623	0.106939	0.964343
ENSMUSG00000042010	Acacb	-0.382581	0.104389	0.964343
ENSMUSG00000001493	Meox1	-0.424382	0.105549	0.964343
ENSMUSG00000015484	Fam163a	-0.442509	0.106308	0.964343
ENSMUSG00000116348	Gm18722	-0.568544	0.104141	0.964343
ENSMUSG00000032122	Slc37a2	-0.624784	0.103844	0.964343
ENSMUSG00000104491	Gm32340	-0.627594	0.105153	0.964343
ENSMUSG00000045215	Asxl3	-0.631641	0.105452	0.964343
ENSMUSG00000035934	Pknox2	-0.640496	0.106953	0.964343
[truncated: 24,155 more rows]
