# Supplementary material for: Systems biology approach uncovers candidates for kidney-heart interorgan crosstalk after myocardial infarction
Source: Sci Rep. 2025 Dec 5;15:43267. doi: 10.1038/s41598-025-30712-z (PMC12686400; doi:10.1038/s41598-025-30712-z)
Supplement: Supplementary file 4 — Supplementary Information 4. [file 41598_2025_30712_MOESM4_ESM.xlsx]

## Sheet: Tabelle1
gene_id	gene_symbol	log2fc_5d_heart_IZ_vs_heart_sham	pvalue_5d_heart_IZ_vs_heart_sham	fdr_5d_heart_IZ_vs_heart_sham
ENSMUSG00000036905	C1qb	3.3429	1.51809e-104	3.03451e-100
ENSMUSG00000024672	Ms4a7	4.49079	6.68398e-95	6.68031e-91
ENSMUSG00000069516	Lyz2	3.41836	2.33736e-90	1.55738e-86
ENSMUSG00000038642	Ctss	4.47441	2.84995e-84	1.42419e-80
ENSMUSG00000002985	Apoe	2.97428	2.37546e-83	9.49663e-80
ENSMUSG00000030579	Tyrobp	3.88007	2.94689e-81	9.81757e-78
ENSMUSG00000018920	Cxcl16	3.39661	4.18954e-81	1.19635e-77
ENSMUSG00000036887	C1qa	2.75387	4.81181e-81	1.20229e-77
ENSMUSG00000046805	Mpeg1	4.50596	6.76012e-76	1.50142e-72
ENSMUSG00000026042	Col5a2	3.91215	1.40719e-75	2.81283e-72
ENSMUSG00000000682	Cd52	3.69286	1.5028e-74	2.73086e-71
ENSMUSG00000031375	Bgn	2.90971	4.58866e-74	7.64356e-71
ENSMUSG00000021242	Npc2	2.35559	1.01689e-70	1.56358e-67
ENSMUSG00000018593	Sparc	2.94732	1.86049e-70	2.65638e-67
ENSMUSG00000076137	Gm26384	2.01997	2.84045e-70	3.78518e-67
ENSMUSG00000022440	C1qtnf6	3.14463	2.89251e-69	3.61365e-66
ENSMUSG00000015340	Cybb	3.32721	3.44062e-69	4.04557e-66
ENSMUSG00000021998	Lcp1	3.33579	1.01526e-68	1.12744e-65
ENSMUSG00000020186	Csrp2	3.13846	2.45961e-68	2.58764e-65
ENSMUSG00000036908	Unc93b1	2.6173	2.68814e-68	2.68666e-65
ENSMUSG00000028843	Sh3bgrl3	2.92735	1.0625e-67	1.01135e-64
ENSMUSG00000026728	Vim	2.51204	1.12617e-67	1.02323e-64
ENSMUSG00000032231	Anxa2	2.75268	2.03081e-67	1.76495e-64
ENSMUSG00000026837	Col5a1	3.31974	1.73608e-66	1.44594e-63
ENSMUSG00000079523	Tmsb10	2.6624	2.56474e-66	2.05067e-63
ENSMUSG00000039168	Dap	2.67845	9.92583e-66	7.63106e-63
ENSMUSG00000016256	Ctsz	3.22537	2.77461e-65	2.05414e-62
ENSMUSG00000059498	Fcgr3	3.27451	6.16027e-65	4.39777e-62
ENSMUSG00000028581	Laptm5	3.15341	2.20151e-64	1.51745e-61
ENSMUSG00000021939	Ctsb	2.5943	3.14699e-64	2.09684e-61
ENSMUSG00000015143	Actn1	2.90812	4.25955e-64	2.74659e-61
ENSMUSG00000003363	Pld3	2.79963	1.56025e-63	9.7462e-61
ENSMUSG00000044811	Cd300c2	4.6139	8.55435e-63	5.1816e-60
ENSMUSG00000036256	Igfbp7	2.03497	1.37403e-62	8.07809e-60
ENSMUSG00000030208	Emp1	2.72938	2.23421e-62	1.27599e-59
ENSMUSG00000068220	Lgals1	2.31204	2.54344e-62	1.41224e-59
ENSMUSG00000032334	Loxl1	2.78754	6.56207e-62	3.54511e-59
ENSMUSG00000022816	Fstl1	3.39617	6.90767e-62	3.63362e-59
ENSMUSG00000040552	C3ar1	3.82199	2.54722e-61	1.30555e-58
ENSMUSG00000018774	Cd68	4.10377	8.54163e-61	4.26847e-58
ENSMUSG00000068874	Selenbp1	-2.60335	2.50898e-60	1.22322e-57
ENSMUSG00000024621	Csf1r	2.32714	2.99061e-60	1.42332e-57
ENSMUSG00000017466	Timp2	1.83571	3.40766e-60	1.58409e-57
ENSMUSG00000091955	Gm9844	2.50609	8.62321e-60	3.91749e-57
ENSMUSG00000032353	Tmed3	2.13089	9.88815e-60	4.39232e-57
ENSMUSG00000019539	Rcn3	2.76656	2.28892e-59	9.94636e-57
ENSMUSG00000045763	Basp1	4.14223	3.02706e-59	1.2874e-56
ENSMUSG00000058715	Fcer1g	3.39057	7.28451e-59	3.03354e-56
ENSMUSG00000021665	Hexb	2.76124	9.58731e-59	3.91103e-56
ENSMUSG00000036545	Adamts2	2.86755	1.22267e-58	4.888e-56
ENSMUSG00000032383	Ppib	1.94672	1.55227e-58	6.08398e-56
ENSMUSG00000021190	Lgmn	2.75587	1.76966e-58	6.80265e-56
ENSMUSG00000041736	Tspo	2.06198	3.07342e-58	1.15915e-55
ENSMUSG00000018819	Lsp1	2.50322	3.58915e-58	1.32858e-55
ENSMUSG00000021486	Prelid1	2.0466	4.69547e-58	1.7065e-55
ENSMUSG00000031827	Cotl1	3.63466	6.33382e-58	2.26084e-55
ENSMUSG00000040659	Efhd2	2.77088	7.25211e-58	2.5432e-55
ENSMUSG00000039652	Cpeb3	-3.63902	1.42771e-57	4.92045e-55
ENSMUSG00000024909	Efemp2	3.19288	1.56146e-57	5.29019e-55
ENSMUSG00000056737	Capg	3.61739	2.33662e-57	7.78446e-55
ENSMUSG00000062382	Ftl1-ps1	2.87347	2.3908e-57	7.83437e-55
ENSMUSG00000052160	Pld4	3.18858	2.21982e-56	7.15678e-54
ENSMUSG00000026043	Col3a1	3.42989	3.95253e-56	1.23449e-53
ENSMUSG00000085939	Cd63-ps	2.20861	3.91881e-56	1.23449e-53
ENSMUSG00000063856	Gpx1	2.1793	5.50239e-56	1.69211e-53
ENSMUSG00000024359	Hspa9	-2.2348	9.57527e-56	2.9e-53
ENSMUSG00000029718	Pcolce	2.12216	1.12486e-55	3.35595e-53
ENSMUSG00000050335	Lgals3	5.42342	2.47033e-55	7.26169e-53
ENSMUSG00000068196	Col8a1	3.68246	3.27327e-55	9.48251e-53
ENSMUSG00000039670	Oxld1	-2.91335	3.47153e-55	9.9132e-53
ENSMUSG00000070436	Serpinh1	2.51948	4.11042e-55	1.15723e-52
ENSMUSG00000026193	Fn1	4.26177	6.97525e-55	1.9365e-52
ENSMUSG00000029661	Col1a2	3.80109	9.99947e-55	2.73808e-52
ENSMUSG00000069792	Wfdc17	3.40546	1.78706e-54	4.82724e-52
ENSMUSG00000026879	Gsn	-2.41034	2.50102e-54	6.66572e-52
ENSMUSG00000022488	Nckap1l	3.65561	3.50197e-54	9.21065e-52
ENSMUSG00000029198	Grpel1	-2.98461	4.3612e-54	1.13216e-51
ENSMUSG00000048234	Rnf149	2.70076	1.1617e-53	2.97707e-51
ENSMUSG00000005973	Rcn1	2.21513	1.58472e-53	4.00975e-51
ENSMUSG00000004730	Adgre1	3.20805	1.72906e-53	4.32027e-51
ENSMUSG00000037902	Sirpa	2.55029	2.38201e-53	5.87828e-51
ENSMUSG00000020473	Aebp1	3.20892	2.5889e-53	6.31092e-51
ENSMUSG00000029580	Actb	2.51483	3.40439e-53	8.19883e-51
ENSMUSG00000009687	Fxyd5	2.77919	5.05948e-53	1.20397e-50
ENSMUSG00000025232	Hexa	2.29042	5.72586e-53	1.34652e-50
ENSMUSG00000068823	Csde1	-1.20344	7.87594e-53	1.80957e-50
ENSMUSG00000074064	Mlycd	-3.03429	7.84975e-53	1.80957e-50
ENSMUSG00000034708	Grn	2.37358	9.00296e-53	2.045e-50
ENSMUSG00000023992	Trem2	4.55662	1.10327e-52	2.4779e-50
ENSMUSG00000046402	Rbp1	2.95993	1.4983e-52	3.32773e-50
ENSMUSG00000020695	Mrc2	2.79087	1.52312e-52	3.34568e-50
ENSMUSG00000021764	Ndufs4	-2.33677	1.92283e-52	4.17776e-50
ENSMUSG00000000753	Serpinf1	2.51396	3.18401e-52	6.84358e-50
ENSMUSG00000006519	Cyba	2.29945	5.21131e-52	1.10818e-49
ENSMUSG00000052688	Rab7b	3.57738	9.34301e-52	1.96587e-49
ENSMUSG00000001750	Tcirg1	3.26006	1.3376e-51	2.78513e-49
ENSMUSG00000038991	Txndc5	2.22185	1.44916e-51	2.98631e-49
ENSMUSG00000024659	Anxa1	2.70087	2.51899e-51	5.13796e-49
ENSMUSG00000031958	Ldhd	-4.00031	3.01008e-51	6.07762e-49
ENSMUSG00000002660	Clpp	-1.72406	3.35976e-51	6.71582e-49
ENSMUSG00000024538	Ppic	2.21921	4.00175e-51	7.91991e-49
ENSMUSG00000056201	Cfl1	2.13253	4.62233e-51	9.01514e-49
ENSMUSG00000084883	Ccdc85c	-2.42786	4.64535e-51	9.01514e-49
ENSMUSG00000020390	Ube2b	-1.68743	5.70748e-51	1.09699e-48
ENSMUSG00000029484	Anxa3	1.95521	6.31636e-51	1.20245e-48
ENSMUSG00000064080	Fbln2	2.58444	6.60128e-51	1.24484e-48
ENSMUSG00000038084	Opa1	-1.96217	1.15924e-50	2.16561e-48
ENSMUSG00000022217	Emc9	-2.263	1.44807e-50	2.68013e-48
ENSMUSG00000022283	Pabpc1	1.8963	1.68796e-50	3.09547e-48
ENSMUSG00000044308	Ubr3	-1.80168	1.86074e-50	3.38131e-48
ENSMUSG00000042198	Chchd7	-2.33911	1.88975e-50	3.40309e-48
ENSMUSG00000026547	Tagln2	2.46743	3.17497e-50	5.66647e-48
ENSMUSG00000028459	Cd72	3.90022	3.23206e-50	5.71732e-48
ENSMUSG00000028108	Ecm1	2.19162	3.46259e-50	6.07138e-48
ENSMUSG00000022500	Litaf	2.74465	4.15532e-50	7.22268e-48
ENSMUSG00000048612	Myof	3.23749	4.26035e-50	7.34139e-48
ENSMUSG00000005054	Cstb	2.83695	4.48348e-50	7.65986e-48
ENSMUSG00000040690	Col16a1	3.54419	5.28206e-50	8.94772e-48
ENSMUSG00000031659	Adcy7	2.46139	5.57549e-50	9.36541e-48
ENSMUSG00000029622	Arpc1b	2.20774	6.81692e-50	1.13553e-47
ENSMUSG00000000278	Scpep1	2.56812	7.1943e-50	1.18849e-47
ENSMUSG00000014313	Cox6c	-2.58664	7.43081e-50	1.2175e-47
ENSMUSG00000060063	Alox5ap	3.42441	1.98848e-49	3.23152e-47
ENSMUSG00000112148 /// ENSMUSG00000062593	Lilrb4a	4.02533	3.62739e-49	5.84742e-47
ENSMUSG00000031328	Flna	2.37017	5.02132e-49	8.0297e-47
ENSMUSG00000070493	Chchd2	-1.82487	5.09791e-49	8.05489e-47
ENSMUSG00000002416	Ndufb2	-2.64251	5.11767e-49	8.05489e-47
ENSMUSG00000025534	Gusb	2.69117	5.41151e-49	8.45083e-47
ENSMUSG00000004655	Aqp1	-2.29899	5.86701e-49	9.09114e-47
ENSMUSG00000019997	Ctgf	3.43468	6.01748e-49	9.25256e-47
ENSMUSG00000037032	Apbb1	-3.25532	1.53286e-48	2.33896e-46
ENSMUSG00000028223	Decr1	-2.91998	2.16755e-48	3.28237e-46
ENSMUSG00000073412	Lst1	3.63674	2.38981e-48	3.59173e-46
ENSMUSG00000027422	Rrbp1	1.73329	2.51063e-48	3.74514e-46
ENSMUSG00000029061	Mmp23	3.00625	2.80637e-48	4.12474e-46
ENSMUSG00000023015	Racgap1	-2.27935	2.79187e-48	4.12474e-46
ENSMUSG00000001506	Col1a1	4.01216	4.56622e-48	6.66235e-46
ENSMUSG00000027177	Hipk3	-1.57619	6.1902e-48	8.96637e-46
ENSMUSG00000028597	Gpx7	2.61106	6.58804e-48	9.47399e-46
ENSMUSG00000076135	Gm24276	2.11149	6.88477e-48	9.82998e-46
ENSMUSG00000027848	Olfml3	2.6006	7.19596e-48	1.02014e-45
ENSMUSG00000022371	Col14a1	3.1571	9.59671e-48	1.35091e-45
ENSMUSG00000026223	Itm2c	1.39795	1.00536e-47	1.40532e-45
ENSMUSG00000004610	Etfb	-3.13431	1.262e-47	1.75181e-45
ENSMUSG00000027165	B230118H07Rik	-2.25084	1.38894e-47	1.91473e-45
ENSMUSG00000024997	Prdx3	-2.19827	1.91579e-47	2.62292e-45
ENSMUSG00000046603	Tcaim	-2.78452	1.98214e-47	2.69531e-45
ENSMUSG00000030560	Ctsc	2.52966	2.15872e-47	2.91559e-45
ENSMUSG00000060376	Bckdha	-2.8171	2.27814e-47	3.05622e-45
ENSMUSG00000032330	Cox7a2	-2.21172	2.74608e-47	3.65943e-45
ENSMUSG00000027907	S100a11	2.9282	3.18686e-47	4.21869e-45
ENSMUSG00000004665	Cnn2	2.22799	3.36194e-47	4.42117e-45
ENSMUSG00000041355	Ssr2	1.52041	4.67196e-47	6.10378e-45
ENSMUSG00000086841	2410006H16Rik	1.87975	5.16402e-47	6.70283e-45
ENSMUSG00000023913	Pla2g7	3.75596	5.57355e-47	7.18772e-45
ENSMUSG00000020053	Igf1	2.53903	8.56168e-47	1.09705e-44
ENSMUSG00000027204	Fbn1	3.11526	1.15467e-46	1.47011e-44
ENSMUSG00000053898	Ech1	-3.82223	1.24276e-46	1.57225e-44
ENSMUSG00000034205	Loxl2	3.16459	1.625e-46	2.04289e-44
ENSMUSG00000004266	Ptpn6	3.30068	1.90602e-46	2.38122e-44
ENSMUSG00000003809	Gcdh	-2.47525	2.24341e-46	2.78531e-44
ENSMUSG00000027984	Hadh	-3.25185	2.41089e-46	2.97477e-44
ENSMUSG00000020547	Bzw2	-1.96358	2.52965e-46	3.10216e-44
ENSMUSG00000032047	Acat1	-3.02536	2.63485e-46	3.21147e-44
ENSMUSG00000026126	Ptpn18	2.38447	2.70287e-46	3.2744e-44
ENSMUSG00000030647	Ndufc2	-1.69676	3.6193e-46	4.35821e-44
ENSMUSG00000010830	Kdelr3	2.85992	6.10722e-46	7.31001e-44
ENSMUSG00000029469	Ift81	-2.46262	7.62978e-46	9.07808e-44
ENSMUSG00000034947	Tmem106a	3.0627	1.00987e-45	1.19445e-43
ENSMUSG00000025743	Sdc3	1.93448	1.21368e-45	1.42707e-43
ENSMUSG00000027227	Sord	-2.74054	1.45283e-45	1.69828e-43
ENSMUSG00000034993	Vat1	2.30235	1.58536e-45	1.84243e-43
ENSMUSG00000112023	Lilr4b	4.4905	1.70464e-45	1.9696e-43
ENSMUSG00000037742	Eef1a1	1.81198	2.13918e-45	2.45748e-43
ENSMUSG00000034675	Dbn1	3.15157	2.17686e-45	2.48647e-43
ENSMUSG00000048175	Asb8	-1.81588	2.63041e-45	2.98745e-43
ENSMUSG00000026853	Crat	-3.03986	3.08735e-45	3.48661e-43
ENSMUSG00000000594	Gm2a	1.93051	3.84164e-45	4.31408e-43
ENSMUSG00000029070	Mxra8	1.95348	4.24765e-45	4.74337e-43
ENSMUSG00000031799	Tpm4	1.89556	4.4378e-45	4.92818e-43
ENSMUSG00000028756	Pink1	-2.86861	4.68119e-45	5.16974e-43
ENSMUSG00000026032	Ndufb3	-2.30455	5.51412e-45	6.05614e-43
ENSMUSG00000015947	Fcgr1	3.87907	5.62157e-45	6.14041e-43
ENSMUSG00000062825	Actg1	2.10381	5.69707e-45	6.18907e-43
ENSMUSG00000024955	Esrra	-2.19178	6.01886e-45	6.5033e-43
ENSMUSG00000025968	Ndufs1	-2.82507	7.76816e-45	8.34827e-43
ENSMUSG00000000693	Loxl3	4.10459	1.00872e-44	1.07825e-42
ENSMUSG00000024617	Camk2a	-3.27026	1.17555e-44	1.2499e-42
ENSMUSG00000020955	Ap4s1	-1.91289	1.19587e-44	1.26477e-42
ENSMUSG00000030748	Il4ra	2.63582	1.29321e-44	1.36053e-42
ENSMUSG00000057914	Cacnb2	-2.89041	1.44329e-44	1.51047e-42
ENSMUSG00000001211	Agpat3	-1.60365	1.53591e-44	1.59902e-42
ENSMUSG00000046516	Cox17	-1.90268	2.0853e-44	2.15974e-42
ENSMUSG00000022214	Dcaf11	-2.01546	2.40275e-44	2.4757e-42
ENSMUSG00000000563	Atp5f1	-2.48237	2.47335e-44	2.53537e-42
ENSMUSG00000031253	Srpx2	3.25322	2.60491e-44	2.65661e-42
ENSMUSG00000022754	Tmem45a	3.40679	3.23367e-44	3.2811e-42
ENSMUSG00000036896	C1qc	2.66311	3.4276e-44	3.46032e-42
ENSMUSG00000030652	Coq7	-2.77031	3.89521e-44	3.91263e-42
ENSMUSG00000037152	Ndufc1	-2.58411	4.3053e-44	4.30293e-42
ENSMUSG00000030707	Coro1a	2.95304	4.57591e-44	4.55064e-42
ENSMUSG00000026656	Fcgr2b	3.12772	5.87205e-44	5.81072e-42
ENSMUSG00000113902	AC121965.1	-2.09364	6.07815e-44	5.98504e-42
ENSMUSG00000022265	Ank	-2.33442	8.50094e-44	8.32967e-42
ENSMUSG00000014294	Ndufa2	-2.05119	9.88688e-44	9.64043e-42
ENSMUSG00000001435	Col18a1	2.80311	1.05183e-43	1.02063e-41
ENSMUSG00000019689	Fmc1	-2.95221	1.06375e-43	1.02721e-41
ENSMUSG00000060216	Arrb2	2.54047	1.07828e-43	1.03624e-41
ENSMUSG00000018428	Akap1	-2.85936	1.38107e-43	1.32087e-41
ENSMUSG00000058818	Pirb	4.3617	1.49422e-43	1.42228e-41
ENSMUSG00000002944	Cd36	-2.30812	1.68871e-43	1.5998e-41
ENSMUSG00000021477	Ctsl	2.11038	2.27592e-43	2.14592e-41
ENSMUSG00000024397	Aif1	2.66712	2.55801e-43	2.40057e-41
ENSMUSG00000045382	Cxcr4	3.71463	2.68472e-43	2.5077e-41
ENSMUSG00000027750	Postn	3.9602	2.92612e-43	2.72047e-41
ENSMUSG00000022820	Ndufb4	-2.25482	3.46224e-43	3.20401e-41
ENSMUSG00000021948	Prkcd	2.40008	3.87759e-43	3.57185e-41
ENSMUSG00000036257	Pnpla8	-1.52638	4.17424e-43	3.82747e-41
ENSMUSG00000053964	Lgals4	-4.16291	4.68979e-43	4.28056e-41
ENSMUSG00000024300	Myo1f	3.6606	4.86856e-43	4.42353e-41
ENSMUSG00000022546	Gpt	-3.23726	5.17061e-43	4.67671e-41
ENSMUSG00000036880	Acaa2	-3.5782	6.86613e-43	6.1823e-41
ENSMUSG00000001525	Tubb5	1.8524	7.25068e-43	6.49927e-41
ENSMUSG00000025351	Cd63	2.18284	7.41454e-43	6.61648e-41
ENSMUSG00000029632	Ndufa4	-2.88	8.51215e-43	7.56219e-41
ENSMUSG00000024442	0610009O20Rik	-2.83186	8.93423e-43	7.90205e-41
ENSMUSG00000021226	Acot2	-2.9995	1.02153e-42	8.99535e-41
ENSMUSG00000096956	Snhg18	2.06491	1.07068e-42	9.38675e-41
ENSMUSG00000032812	Arap1	2.00618	1.19987e-42	1.04735e-40
ENSMUSG00000000340	Dbt	-2.30003	1.23807e-42	1.07599e-40
ENSMUSG00000061838	Suclg2	-2.15317	1.30857e-42	1.13234e-40
ENSMUSG00000103476	Gm34302	-5.82273	1.44999e-42	1.24931e-40
ENSMUSG00000005124	Wisp1	4.28693	1.50552e-42	1.29158e-40
ENSMUSG00000026494	Kif26b	4.09699	2.39147e-42	2.04287e-40
ENSMUSG00000022013	Dnajc15	-2.05456	3.01213e-42	2.56211e-40
ENSMUSG00000021238	Aldh6a1	-2.88513	3.05194e-42	2.58496e-40
ENSMUSG00000023020	Cox14	-1.997	3.24673e-42	2.73835e-40
ENSMUSG00000020458	Rtn4	1.86363	3.3185e-42	2.78712e-40
ENSMUSG00000040112	Mrps35	-2.67465	3.85076e-42	3.22062e-40
ENSMUSG00000025733	Rhot2	-2.68106	4.35502e-42	3.62719e-40
ENSMUSG00000036860	Mrpl55	-2.44534	5.49034e-42	4.55379e-40
ENSMUSG00000033161	Atp1a1	-1.55619	5.62726e-42	4.64807e-40
ENSMUSG00000025745	Hadha	-2.93734	6.23004e-42	5.12478e-40
ENSMUSG00000060679	Mrps9	-1.99506	8.48939e-42	6.95469e-40
ENSMUSG00000024132	Eci1	-3.69886	8.98868e-42	7.33366e-40
ENSMUSG00000037022	Mmaa	-2.15928	9.04859e-42	7.35253e-40
ENSMUSG00000016427	Ndufa1	-2.24911	9.19115e-42	7.43813e-40
ENSMUSG00000048779	P2ry6	3.00438	9.92267e-42	7.99775e-40
ENSMUSG00000026177	Slc11a1	3.71301	1.0833e-41	8.69643e-40
ENSMUSG00000105814	Mir703	1.82326	1.14129e-41	9.12529e-40
ENSMUSG00000090841	Myl6	1.70732	1.19877e-41	9.53285e-40
ENSMUSG00000023939	Mrpl14	-1.71161	1.2018e-41	9.53285e-40
ENSMUSG00000054675	Tmem119	3.37286	1.20776e-41	9.54225e-40
ENSMUSG00000030541	Idh2	-3.73018	1.25281e-41	9.85919e-40
ENSMUSG00000049775	Tmsb4x	1.91128	1.35601e-41	1.06295e-39
ENSMUSG00000022098	Bmp1	2.27811	1.51701e-41	1.18451e-39
ENSMUSG00000064302	Clasp1	-2.1811	1.68331e-41	1.30925e-39
ENSMUSG00000038717	Atp5l	-2.1749	1.93868e-41	1.50202e-39
ENSMUSG00000041921	Metap1d	-1.45494	2.11018e-41	1.62859e-39
ENSMUSG00000019791	Hint3	-2.0611	2.28649e-41	1.75787e-39
ENSMUSG00000040212	Emp3	2.60993	2.60636e-41	1.99612e-39
ENSMUSG00000020664	Dld	-2.62357	3.01195e-41	2.29744e-39
ENSMUSG00000025190	Got1	-3.36083	3.0228e-41	2.29744e-39
ENSMUSG00000021731	Mrps30	-1.52437	3.54233e-41	2.67199e-39
ENSMUSG00000022450	Ndufa6	-2.24378	3.53212e-41	2.67199e-39
ENSMUSG00000031299	Pdha1	-2.68492	4.57275e-41	3.43627e-39
ENSMUSG00000080823	Atp5l-ps2	-2.15912	4.59731e-41	3.44179e-39
ENSMUSG00000024529	Lox	4.64351	4.83239e-41	3.59088e-39
ENSMUSG00000027940	Tpm3	1.80289	4.82968e-41	3.59088e-39
ENSMUSG00000021388	Aspn	3.04657	5.22185e-41	3.86591e-39
ENSMUSG00000032497	Lrrfip2	-1.35331	5.64667e-41	4.16499e-39
ENSMUSG00000021236	Entpd5	-2.575	6.3231e-41	4.64678e-39
ENSMUSG00000024679	Ms4a6d	4.71878	6.38984e-41	4.67464e-39
ENSMUSG00000038319	Kcnh2	-3.0028	6.40779e-41	4.67464e-39
ENSMUSG00000060036	Rpl3	1.70769	6.57145e-41	4.77661e-39
ENSMUSG00000069662	Marcks	1.89489	6.87018e-41	4.97566e-39
ENSMUSG00000021253	Tgfb3	2.60733	8.11845e-41	5.85847e-39
ENSMUSG00000044734	Serpinb1a	4.55545	8.31129e-41	5.97606e-39
ENSMUSG00000025268	Maged2	2.29614	8.46488e-41	6.06468e-39
ENSMUSG00000047205	Dusp18	-3.02718	8.65247e-41	6.17694e-39
ENSMUSG00000058126	Tpm3-rs7	2.08008	8.83735e-41	6.28647e-39
ENSMUSG00000031985	Gnpat	-2.14428	8.90741e-41	6.31384e-39
ENSMUSG00000037060	Cavin3	1.66882	1.00142e-40	7.07331e-39
ENSMUSG00000027673	Ndufb5	-2.71745	1.03117e-40	7.25775e-39
ENSMUSG00000060923	Acyp2	-2.90177	1.11381e-40	7.81189e-39
ENSMUSG00000051890	Klhdc1	-3.00307	1.13515e-40	7.93374e-39
ENSMUSG00000021290	2010107E04Rik	-2.16662	1.22831e-40	8.55496e-39
ENSMUSG00000022437	Samm50	-1.73663	1.27854e-40	8.8739e-39
ENSMUSG00000020741	Cluh	-2.56682	1.44227e-40	9.9756e-39
ENSMUSG00000081278	Gm13186	-2.47145	1.56688e-40	1.08001e-38
ENSMUSG00000027010	Slc25a12	-2.32873	1.57474e-40	1.0817e-38
ENSMUSG00000037370	Enpp1	3.50211	1.63208e-40	1.11725e-38
ENSMUSG00000040269	Mrps28	-1.62892	1.92861e-40	1.31573e-38
ENSMUSG00000071984	Fndc1	2.83303	2.02894e-40	1.37484e-38
ENSMUSG00000001555	Fkbp10	2.35993	2.029e-40	1.37484e-38
ENSMUSG00000034595	Ppp1r18	2.14241	2.44624e-40	1.65195e-38
ENSMUSG00000038400	Pmepa1	2.4723	2.50135e-40	1.67783e-38
ENSMUSG00000029776	Hibadh	-2.44471	2.50079e-40	1.67783e-38
ENSMUSG00000020777	Acox1	-2.21078	2.70147e-40	1.80601e-38
ENSMUSG00000032602	Slc25a20	-2.43632	2.7853e-40	1.85584e-38
ENSMUSG00000025911	Adhfe1	-4.58858	3.11552e-40	2.06898e-38
ENSMUSG00000036452	Arhgap26	-2.0981	3.15522e-40	2.0884e-38
ENSMUSG00000018770	Atp5g3	-2.98441	3.22507e-40	2.12759e-38
ENSMUSG00000022443	Myh9	1.76927	3.39593e-40	2.23294e-38
ENSMUSG00000035493	Tgfbi	3.06154	4.06121e-40	2.66163e-38
ENSMUSG00000029432	Nipsnap2	-3.23278	4.26936e-40	2.7889e-38
ENSMUSG00000073557	Ppp1r12b	-2.49945	4.56244e-40	2.97064e-38
ENSMUSG00000023861	Mpc1	-2.60041	4.82121e-40	3.12893e-38
ENSMUSG00000063694	Cycs	-2.9651	4.87917e-40	3.1563e-38
ENSMUSG00000043895	S1pr2	2.73676	5.41448e-40	3.49129e-38
ENSMUSG00000026895	Ndufa8	-2.51415	5.91068e-40	3.79899e-38
ENSMUSG00000015852	Fcrls	2.7018	6.02784e-40	3.86187e-38
ENSMUSG00000029163	Emilin1	2.61898	6.258e-40	3.99652e-38
ENSMUSG00000058927	Gm10053	-2.80092	6.72111e-40	4.27861e-38
ENSMUSG00000028480	Glipr2	3.12001	7.35374e-40	4.66647e-38
ENSMUSG00000044337	Ackr3	-2.08664	8.16619e-40	5.16563e-38
ENSMUSG00000050708	Ftl1	3.0948	9.18376e-40	5.79098e-38
ENSMUSG00000030536	Iqgap1	2.29788	9.60015e-40	6.03451e-38
ENSMUSG00000062691	Cebpzos	-1.69746	1.24003e-39	7.77019e-38
ENSMUSG00000085853	Gm12167	-4.5619	1.30363e-39	8.1432e-38
ENSMUSG00000020120	Plek	3.31207	1.31412e-39	8.18319e-38
ENSMUSG00000018008	Cyth4	2.87939	1.60154e-39	9.94198e-38
ENSMUSG00000030335	Mrpl51	-1.90512	1.67045e-39	1.03377e-37
ENSMUSG00000031767	Nudt7	-2.5139	1.73874e-39	1.07271e-37
ENSMUSG00000033220	Rac2	3.25296	1.82514e-39	1.12254e-37
ENSMUSG00000032263	Bckdhb	-2.76309	1.87463e-39	1.14945e-37
ENSMUSG00000068335	Dok1	3.59028	1.89722e-39	1.15974e-37
ENSMUSG00000020571	Pdia6	1.79692	2.03122e-39	1.23787e-37
ENSMUSG00000031548	Sfrp1	3.52182	2.0551e-39	1.24861e-37
ENSMUSG00000032011	Thy1	2.4371	2.43657e-39	1.4759e-37
ENSMUSG00000079111	Kdelr2	1.89341	2.52372e-39	1.52407e-37
ENSMUSG00000027668	Mfn1	-2.9476	2.58488e-39	1.5563e-37
ENSMUSG00000114196	AC154597.1	-4.29233	3.1554e-39	1.8941e-37
ENSMUSG00000038463	Olfml2b	2.72078	3.29837e-39	1.97399e-37
ENSMUSG00000026749	Nek6	3.21635	3.48028e-39	2.07664e-37
ENSMUSG00000072235	Tuba1a	1.73228	4.1459e-39	2.46644e-37
ENSMUSG00000008682	Rpl10	1.42041	4.36528e-39	2.58925e-37
ENSMUSG00000025980	Hspd1	-1.61806	4.60682e-39	2.72443e-37
ENSMUSG00000000088	Cox5a	-2.88144	4.90393e-39	2.89158e-37
ENSMUSG00000008475	Arpc5	1.84912	5.38677e-39	3.16694e-37
ENSMUSG00000057580	Gm10012	-2.40934	5.41501e-39	3.17421e-37
ENSMUSG00000069682	Gm10275	1.21524	5.64971e-39	3.3021e-37
ENSMUSG00000031838	Ifi30	3.27662	5.68126e-39	3.31087e-37
ENSMUSG00000036026	Tmem63b	-2.212	5.91401e-39	3.43649e-37
ENSMUSG00000024781	Lipa	2.2965	6.09232e-39	3.52984e-37
ENSMUSG00000062284	Gm6030	3.11339	8.06668e-39	4.66026e-37
ENSMUSG00000028737	Aldh4a1	-2.92417	8.59156e-39	4.94919e-37
ENSMUSG00000022956	Atp5o	-2.75971	9.20724e-39	5.2886e-37
ENSMUSG00000001025	S100a6	2.47613	9.48168e-39	5.43064e-37
ENSMUSG00000032314	Etfa	-3.02823	9.71555e-39	5.54869e-37
ENSMUSG00000021577	Sdha	-2.59437	1.01061e-38	5.75528e-37
ENSMUSG00000045312	Lhfpl2	3.90074	1.09185e-38	6.20026e-37
ENSMUSG00000000957	Mmp14	3.5398	1.1885e-38	6.72999e-37
ENSMUSG00000025647	Shisa5	1.89537	1.22813e-38	6.93478e-37
ENSMUSG00000027656	Wisp2	3.64081	1.32702e-38	7.47208e-37
ENSMUSG00000016252	Atp5e	-2.1123	1.3656e-38	7.66767e-37
ENSMUSG00000036594	H2-Aa	3.00459	1.41795e-38	7.93936e-37
ENSMUSG00000025428	Atp5a1	-2.85381	1.43077e-38	7.98872e-37
ENSMUSG00000025130	P4hb	1.71659	1.57206e-38	8.75317e-37
ENSMUSG00000020372	Rack1	1.03756	1.62427e-38	9.01874e-37
ENSMUSG00000020747	Tmem94	-1.81806	1.8743e-38	1.03782e-36
ENSMUSG00000026664	Phyh	-3.29766	2.00944e-38	1.10958e-36
ENSMUSG00000053317	Sec61b	2.31996	2.33036e-38	1.28324e-36
ENSMUSG00000036565	Ttyh3	2.26795	2.59696e-38	1.42612e-36
ENSMUSG00000026202	Tuba4a	-3.582	3.31584e-38	1.8159e-36
ENSMUSG00000004789	Dlst	-2.29279	3.41155e-38	1.86321e-36
ENSMUSG00000079419	Ms4a6c	3.2097	4.17993e-38	2.27045e-36
ENSMUSG00000021993	Mipep	-2.5237	4.17561e-38	2.27045e-36
ENSMUSG00000028961	Pgd	1.92387	4.29706e-38	2.32775e-36
ENSMUSG00000036199	Ndufa13	-2.35438	4.5508e-38	2.45854e-36
ENSMUSG00000040747	Cd53	3.51173	4.73085e-38	2.54892e-36
ENSMUSG00000025940	Tmem70	-1.84234	5.13843e-38	2.76107e-36
ENSMUSG00000041084	Ostc	1.72108	5.31207e-38	2.84673e-36
ENSMUSG00000023089	Ndufa5	-3.16389	5.37331e-38	2.87185e-36
ENSMUSG00000001419	Mef2d	-1.38567	5.46658e-38	2.91391e-36
ENSMUSG00000014606	Slc25a11	-2.70448	5.51596e-38	2.93241e-36
ENSMUSG00000030082	Sec61a1	1.70946	5.62655e-38	2.98327e-36
ENSMUSG00000027808	Serp1	2.31133	6.01346e-38	3.17997e-36
ENSMUSG00000022110	Sucla2	-2.83297	6.43175e-38	3.3922e-36
ENSMUSG00000002233	Rhoc	1.50804	6.89964e-38	3.62939e-36
ENSMUSG00000058492	Scp2-ps2	-1.29497	7.90641e-38	4.14806e-36
ENSMUSG00000035828	Pim3	-2.36724	8.31578e-38	4.35142e-36
ENSMUSG00000009863	Sdhb	-2.95719	8.69812e-38	4.5396e-36
ENSMUSG00000080885	Rpl10-ps6	1.35039	8.90361e-38	4.63475e-36
ENSMUSG00000071324	Armc2	-4.00726	9.40956e-38	4.8854e-36
ENSMUSG00000031004	Mki67	3.66219	1.06218e-37	5.50047e-36
ENSMUSG00000042712	Tceal9	2.13497	1.11148e-37	5.7409e-36
ENSMUSG00000025241	Fyco1	-2.80336	1.17687e-37	6.06299e-36
ENSMUSG00000024140	Epas1	-1.72537	1.21969e-37	6.26747e-36
ENSMUSG00000020821	Kif1c	-1.77554	1.3456e-37	6.8967e-36
ENSMUSG00000030357	Fkbp4	-2.32554	1.39626e-37	7.13806e-36
ENSMUSG00000044894	Uqcrq	-2.70941	1.41979e-37	7.23986e-36
ENSMUSG00000110344	Gm45716	-3.22302	1.49267e-37	7.59212e-36
ENSMUSG00000045132	Olfr620	-2.77807	1.69033e-37	8.57566e-36
ENSMUSG00000031231	Cox7b	-2.51714	1.77133e-37	8.96383e-36
ENSMUSG00000056888	Glipr1	4.43473	1.86477e-37	9.41285e-36
ENSMUSG00000022517	Mgrn1	-1.61198	1.87517e-37	9.44153e-36
ENSMUSG00000021606	Ndufs6	-2.86871	1.91205e-37	9.59328e-36
ENSMUSG00000031137	Fgf13	-3.76623	1.91491e-37	9.59328e-36
ENSMUSG00000025204	Ndufb8	-2.68583	1.99219e-37	9.95549e-36
ENSMUSG00000046841	Ckap4	2.40498	2.37792e-37	1.18534e-35
ENSMUSG00000006589	Aprt	2.36843	2.61472e-37	1.30014e-35
ENSMUSG00000049090	Zadh2	-1.57648	2.65815e-37	1.31846e-35
ENSMUSG00000079227	Ccr5	3.51914	2.76114e-37	1.36402e-35
ENSMUSG00000041515	Irf8	2.69387	2.76365e-37	1.36402e-35
ENSMUSG00000030249	Abcc9	-2.71087	2.77552e-37	1.3665e-35
ENSMUSG00000037826	Ppm1k	-3.00767	2.87665e-37	1.41281e-35
ENSMUSG00000011884	Gltp	2.25027	3.21205e-37	1.57367e-35
ENSMUSG00000039873	Neurl2	-2.19836	3.30648e-37	1.61597e-35
ENSMUSG00000028641	P3h1	2.24236	3.75598e-37	1.83118e-35
ENSMUSG00000026568	Mpc2	-2.88635	4.09534e-37	1.99177e-35
ENSMUSG00000041959	S100a10	1.74223	4.17417e-37	2.02518e-35
ENSMUSG00000061731	Ext1	1.75714	4.22824e-37	2.04645e-35
ENSMUSG00000048163	Selplg	3.0747	4.80616e-37	2.32054e-35
ENSMUSG00000032332	Col12a1	4.54124	5.37397e-37	2.58844e-35
ENSMUSG00000037411	Serpine1	2.67178	5.70275e-37	2.7402e-35
ENSMUSG00000028383	Hsdl2	-3.08918	6.44853e-37	3.09112e-35
ENSMUSG00000062908	Acadm	-3.60001	6.68031e-37	3.19456e-35
ENSMUSG00000030852	Tacc2	-2.63193	8.42842e-37	4.0209e-35
ENSMUSG00000042686	Jph1	-3.47296	8.57096e-37	4.07916e-35
ENSMUSG00000059775	Rps26-ps1	1.28762	8.79236e-37	4.17459e-35
ENSMUSG00000064353	mt-Td	-2.9735	8.83448e-37	4.18465e-35
ENSMUSG00000024953	Prdx5	-1.40738	9.16115e-37	4.31892e-35
ENSMUSG00000048486	Fitm2	-3.62302	9.15362e-37	4.31892e-35
ENSMUSG00000063882	Uqcrh	-2.20939	9.2433e-37	4.34739e-35
ENSMUSG00000034116	Vav1	4.14191	1.00148e-36	4.69919e-35
ENSMUSG00000064340	mt-Tl1	-2.97252	1.04232e-36	4.87936e-35
ENSMUSG00000026526	Fh1	-2.57743	1.04495e-36	4.88026e-35
ENSMUSG00000048126	Col6a3	2.20146	1.09479e-36	5.10109e-35
ENSMUSG00000029616	Erp29	1.62378	1.16528e-36	5.41693e-35
ENSMUSG00000015357	Clpx	-2.02144	1.20093e-36	5.56972e-35
ENSMUSG00000074749	Kiz	-1.95505	1.2112e-36	5.60432e-35
ENSMUSG00000041650	Pcca	-2.14439	1.42151e-36	6.56225e-35
ENSMUSG00000074754	Smim26	-1.92167	1.54163e-36	7.10038e-35
ENSMUSG00000060419	Rps16-ps2	1.00698	1.64954e-36	7.57991e-35
ENSMUSG00000071014	Ndufb6	-2.12243	1.99325e-36	9.1383e-35
ENSMUSG00000018446	C1qbp	-1.59041	2.14807e-36	9.82559e-35
ENSMUSG00000021646	Mccc2	-2.54568	2.20709e-36	1.00725e-34
ENSMUSG00000059325	Hopx	-4.02423	2.22476e-36	1.013e-34
ENSMUSG00000034652	Cd300a	4.23709	2.24408e-36	1.01716e-34
ENSMUSG00000017760	Ctsa	1.6458	2.24002e-36	1.01716e-34
ENSMUSG00000034220	Gpc1	-2.56126	2.25101e-36	1.018e-34
ENSMUSG00000032527	Pccb	-1.87927	2.29835e-36	1.03706e-34
ENSMUSG00000032279	Idh3a	-2.73009	2.35653e-36	1.06092e-34
ENSMUSG00000028607	Cpt2	-3.01394	2.45635e-36	1.10337e-34
ENSMUSG00000033685	Ucp2	2.22658	2.52588e-36	1.13206e-34
ENSMUSG00000031875	Cmtm3	1.75313	2.53671e-36	1.13437e-34
ENSMUSG00000028959	Fastk	-2.07555	2.69942e-36	1.20444e-34
ENSMUSG00000020621	Rdh14	-1.96689	2.80969e-36	1.25084e-34
ENSMUSG00000031633	Slc25a4	-3.62155	2.91452e-36	1.29463e-34
ENSMUSG00000005683	Cs	-2.54049	2.94967e-36	1.30734e-34
ENSMUSG00000026600	Soat1	2.91091	2.97493e-36	1.31562e-34
ENSMUSG00000083863	Gm13341	-2.92368	3.46729e-36	1.52997e-34
ENSMUSG00000026766	Mmadhc	-1.30586	3.47734e-36	1.53102e-34
ENSMUSG00000002661	Alkbh7	-2.59288	3.95287e-36	1.73657e-34
ENSMUSG00000029840	Mtpn	1.50866	3.97077e-36	1.74061e-34
ENSMUSG00000044502	Bod1	-1.52612	4.0425e-36	1.76817e-34
ENSMUSG00000052310	Slc39a1	1.37735	4.09165e-36	1.78576e-34
ENSMUSG00000019179	Mdh2	-2.68737	4.22918e-36	1.84177e-34
ENSMUSG00000029648	Flt1	-1.89203	4.58504e-36	1.9924e-34
ENSMUSG00000021185	9030617O03Rik	-2.18956	4.60531e-36	1.99687e-34
ENSMUSG00000072941	Sod3	2.1766	4.95686e-36	2.14465e-34
ENSMUSG00000022817	Itgb5	1.54789	5.31737e-36	2.29071e-34
ENSMUSG00000036617	Etl4	-2.14133	5.30747e-36	2.29071e-34
ENSMUSG00000093661	Eif4e3	-1.6502	5.4108e-36	2.32594e-34
ENSMUSG00000028648	Ndufs5	-2.16878	6.46835e-36	2.77459e-34
ENSMUSG00000025509	Pnpla2	-2.61595	7.11019e-36	3.04337e-34
ENSMUSG00000034593	Myo5a	2.61556	7.78595e-36	3.3255e-34
ENSMUSG00000020415	Pttg1	-2.06937	8.01079e-36	3.41424e-34
ENSMUSG00000052738	Suclg1	-2.6202	8.42093e-36	3.5814e-34
ENSMUSG00000041361	Myzap	-3.16018	8.69076e-36	3.68831e-34
ENSMUSG00000084168	Atp5l2-ps	-2.27319	8.75819e-36	3.70906e-34
ENSMUSG00000001666	Ddt	-1.72555	9.5584e-36	4.03938e-34
ENSMUSG00000029156	Sgcb	-1.3325	9.92505e-36	4.18548e-34
ENSMUSG00000009013	Dynll1	1.81917	1.05047e-35	4.42058e-34
ENSMUSG00000030116	Mfap5	2.76151	1.11516e-35	4.68298e-34
ENSMUSG00000018574	Acadvl	-3.22315	1.17163e-35	4.90979e-34
ENSMUSG00000021417	Eci2	-1.64599	1.19856e-35	5.01216e-34
ENSMUSG00000000738	Spg7	-1.59532	1.28916e-35	5.37975e-34
ENSMUSG00000031207	Msn	1.6379	1.50022e-35	6.24749e-34
ENSMUSG00000070047	Fat1	2.31873	1.581e-35	6.57018e-34
ENSMUSG00000001131	Timp1	5.0555	1.59819e-35	6.62785e-34
ENSMUSG00000056899	Immp2l	-2.78446	1.64749e-35	6.81815e-34
ENSMUSG00000010048	Ifrd2	-2.42575	1.7132e-35	7.07544e-34
ENSMUSG00000044700	Tmem201	-2.55202	1.83637e-35	7.56848e-34
ENSMUSG00000047945	Marcksl1	2.78987	1.92711e-35	7.92614e-34
ENSMUSG00000081473	Gm4853	-2.16149	1.95837e-35	8.03818e-34
ENSMUSG00000017778	Cox7c	-2.3825	2.10438e-35	8.61975e-34
ENSMUSG00000032116	Stt3a	1.9022	2.19619e-35	8.97744e-34
ENSMUSG00000025132	Arhgdia	1.27118	2.62008e-35	1.06883e-33
ENSMUSG00000022039	Adam2	-1.7459	2.74266e-35	1.11656e-33
ENSMUSG00000025465	Echs1	-2.33675	2.80502e-35	1.13731e-33
ENSMUSG00000062981	Mrpl42	-2.534	2.80203e-35	1.13731e-33
ENSMUSG00000025893	Kbtbd3	-2.20242	3.05644e-35	1.23674e-33
ENSMUSG00000061461	Smim20	-1.8825	3.21852e-35	1.2997e-33
ENSMUSG00000040648	Ppip5k2	-2.65241	3.49636e-35	1.40905e-33
ENSMUSG00000016262	Sertad4	2.84568	3.65802e-35	1.47123e-33
ENSMUSG00000050856	Atp5k	-2.64513	3.69036e-35	1.48126e-33
ENSMUSG00000016918	Sulf1	2.15512	3.81951e-35	1.53002e-33
ENSMUSG00000034957	Cebpa	3.23362	4.05561e-35	1.61811e-33
ENSMUSG00000063077	Kif1b	-1.42679	4.0486e-35	1.61811e-33
ENSMUSG00000030104	Edem1	2.45707	4.17317e-35	1.6617e-33
ENSMUSG00000028603	Scp2	-1.40624	4.29663e-35	1.70746e-33
ENSMUSG00000030659	Nucb2	2.34115	4.51845e-35	1.79205e-33
ENSMUSG00000039914	Coq10a	-3.62849	4.9473e-35	1.95825e-33
ENSMUSG00000049760	2410015M20Rik	-1.52513	5.46723e-35	2.15977e-33
ENSMUSG00000021371	Mcur1	-1.5078	5.49155e-35	2.1651e-33
ENSMUSG00000027533	Fabp5	2.68963	5.50315e-35	2.1654e-33
ENSMUSG00000035674	Ndufa3	-2.13077	6.01084e-35	2.36052e-33
ENSMUSG00000028692	Akr1a1	1.13746	6.45904e-35	2.53157e-33
ENSMUSG00000030844	Rgs10	2.53783	6.67697e-35	2.61186e-33
ENSMUSG00000025283	Sat1	1.96295	7.19578e-35	2.80931e-33
ENSMUSG00000030869	Ndufab1	-2.73208	7.67801e-35	2.99173e-33
ENSMUSG00000048264	Dip2c	-1.8714	7.85712e-35	3.05556e-33
ENSMUSG00000062373	Tmem65	-1.62215	7.95098e-35	3.08008e-33
ENSMUSG00000000399	Ndufa9	-2.64698	7.94544e-35	3.08008e-33
ENSMUSG00000022210	Dhrs4	-2.04747	8.54913e-35	3.30539e-33
ENSMUSG00000049866	Arl4c	2.66372	8.93324e-35	3.44723e-33
ENSMUSG00000024181	Mrpl28	-1.7603	9.24756e-35	3.56165e-33
ENSMUSG00000051855	Mest	3.04856	9.71871e-35	3.73591e-33
ENSMUSG00000028261	Ndufaf4	-1.91702	9.90797e-35	3.80135e-33
ENSMUSG00000025473	Adam8	5.59953	1.02965e-34	3.9353e-33
ENSMUSG00000002111	Spi1	3.52837	1.02874e-34	3.9353e-33
ENSMUSG00000007872	Id3	1.54659	1.05148e-34	4.01107e-33
ENSMUSG00000029545	Acads	-2.25847	1.11834e-34	4.25799e-33
ENSMUSG00000037656	Slc20a2	-2.0707	1.14641e-34	4.35658e-33
ENSMUSG00000041028	Ghitm	-1.78929	1.16314e-34	4.41177e-33
ENSMUSG00000074093	Svip	-2.69105	1.21434e-34	4.59726e-33
ENSMUSG00000037710	Cisd1	-2.58886	1.23658e-34	4.67261e-33
ENSMUSG00000029994	Anxa4	2.13482	1.24219e-34	4.68494e-33
ENSMUSG00000040249	Lrp1	1.86283	1.26015e-34	4.74373e-33
ENSMUSG00000022442	Ttll1	-3.36072	1.31954e-34	4.95796e-33
ENSMUSG00000053063	Clec12a	3.66858	1.3506e-34	5.06514e-33
ENSMUSG00000038147	Cd84	4.34014	1.41567e-34	5.29922e-33
ENSMUSG00000113625	AC121872.2	1.32475	1.46593e-34	5.47712e-33
ENSMUSG00000029771	Irf5	3.70102	1.528e-34	5.69834e-33
ENSMUSG00000047260	Emc6	-1.30885	1.61666e-34	6.01777e-33
ENSMUSG00000072946	Ptgr2	-2.32874	1.66412e-34	6.18291e-33
ENSMUSG00000031595	Pdgfrl	3.20544	1.73393e-34	6.43034e-33
ENSMUSG00000035697	Arhgap45	2.78997	1.92532e-34	7.12689e-33
ENSMUSG00000031147	Magix	-4.23455	1.98603e-34	7.33803e-33
ENSMUSG00000037905	Bri3bp	-1.52339	2.10731e-34	7.77177e-33
ENSMUSG00000025920	Stau2	-2.2411	2.36219e-34	8.69572e-33
ENSMUSG00000029185	Fam114a1	2.16332	2.40274e-34	8.82873e-33
ENSMUSG00000023885	Thbs2	2.96785	2.50929e-34	9.20334e-33
ENSMUSG00000069515	Lyz1	3.06475	3.40244e-34	1.24563e-32
ENSMUSG00000032526	Ss18l2	-2.17419	3.48279e-34	1.27271e-32
ENSMUSG00000045160	Bola3	-2.29177	3.74062e-34	1.36444e-32
ENSMUSG00000022892	App	1.09057	4.06182e-34	1.4789e-32
ENSMUSG00000060143	Gm10076	1.19492	4.37803e-34	1.59114e-32
ENSMUSG00000002020	Ltbp2	4.60436	4.71371e-34	1.71002e-32
ENSMUSG00000049130	C5ar1	3.14926	4.73617e-34	1.71506e-32
ENSMUSG00000049550	Clip1	-1.71436	5.01883e-34	1.81413e-32
ENSMUSG00000024835	Coro1b	1.50843	5.06059e-34	1.82592e-32
ENSMUSG00000028048	Gba	2.39466	5.2794e-34	1.90144e-32
ENSMUSG00000027809	Etfdh	-3.1848	5.29839e-34	1.90485e-32
ENSMUSG00000020153	Ndufs7	-2.68202	5.32789e-34	1.91202e-32
ENSMUSG00000019188	H13	1.41455	5.35353e-34	1.91502e-32
ENSMUSG00000013698	Pea15a	1.22608	5.35544e-34	1.91502e-32
ENSMUSG00000028926	Cdk14	2.32621	5.6807e-34	2.0277e-32
ENSMUSG00000033083	Tbc1d4	-1.84392	5.88929e-34	2.09841e-32
ENSMUSG00000030401	Rtn2	-2.56525	6.42339e-34	2.28465e-32
ENSMUSG00000031790	Mmp15	-2.52679	6.49893e-34	2.30741e-32
ENSMUSG00000020544	Cox11	-1.92862	6.59467e-34	2.33725e-32
ENSMUSG00000039787	Cercam	3.18633	6.61226e-34	2.33934e-32
ENSMUSG00000057469	E2f6	-2.09306	6.63867e-34	2.34453e-32
ENSMUSG00000029199	Lias	-1.35632	7.00261e-34	2.4687e-32
ENSMUSG00000026480	Ncf2	2.97666	7.32593e-34	2.57813e-32
ENSMUSG00000026248	Mrpl44	-1.96878	8.19473e-34	2.87881e-32
ENSMUSG00000064342	mt-Ti	-4.23462	8.29406e-34	2.9086e-32
ENSMUSG00000064371	mt-Tt	-3.10032	9.42392e-34	3.29903e-32
ENSMUSG00000038412	Higd1a	-1.87526	9.47104e-34	3.30973e-32
ENSMUSG00000031059	Ndufb11	-2.40108	1.0831e-33	3.77837e-32
ENSMUSG00000038690	Atp5j2	-2.25462	1.28733e-33	4.48301e-32
ENSMUSG00000025781	Atp5c1	-2.89134	1.30255e-33	4.52811e-32
ENSMUSG00000058542	Gm15590	3.42266	1.32592e-33	4.60134e-32
ENSMUSG00000027797	Dclk1	3.94636	1.36879e-33	4.74191e-32
ENSMUSG00000024610	Cd74	2.55385	1.48237e-33	5.12649e-32
ENSMUSG00000038462	Uqcrfs1	-3.00661	1.57475e-33	5.43656e-32
ENSMUSG00000020949	Fkbp3	-2.16194	1.59667e-33	5.50272e-32
ENSMUSG00000061518	Cox5b	-2.66667	1.67839e-33	5.7744e-32
ENSMUSG00000024099	Ndufv2	-2.38708	1.78196e-33	6.12022e-32
ENSMUSG00000025486	Sirt3	-2.05739	1.99541e-33	6.84155e-32
ENSMUSG00000040118	Cacna2d1	-1.9262	2.07235e-33	7.0932e-32
ENSMUSG00000025393	Atp5b	-2.56766	2.08491e-33	7.12398e-32
ENSMUSG00000023367	Tmem176a	2.21341	2.10303e-33	7.16142e-32
ENSMUSG00000005299	Letm1	-1.71669	2.10049e-33	7.16142e-32
ENSMUSG00000001829	Clpb	-1.79171	2.20035e-33	7.48007e-32
ENSMUSG00000024654	Asrgl1	-2.16004	2.22503e-33	7.55114e-32
ENSMUSG00000026288	Inpp5d	3.26251	2.25239e-33	7.63101e-32
ENSMUSG00000078622	Ccdc47	-1.08951	2.277e-33	7.70135e-32
ENSMUSG00000004530	Coro1c	1.82784	2.28867e-33	7.72773e-32
ENSMUSG00000040699	Limd2	1.2908	2.37797e-33	8.01572e-32
ENSMUSG00000074622	Mafb	2.32034	2.41071e-33	8.11241e-32
ENSMUSG00000061119	Prcp	2.08924	2.54365e-33	8.54538e-32
ENSMUSG00000094249	Gm20091	-2.35751	2.77048e-33	9.2918e-32
ENSMUSG00000034566	Atp5h	-2.5212	2.82071e-33	9.44443e-32
ENSMUSG00000040152	Thbs1	3.68026	2.99713e-33	1.00183e-31
ENSMUSG00000035530	Eif1	-1.23774	3.02543e-33	1.0096e-31
ENSMUSG00000031987	Egln1	-2.43501	3.37251e-33	1.12355e-31
ENSMUSG00000037709	Fam13a	-2.22449	3.49934e-33	1.16386e-31
ENSMUSG00000056069	Fam105a	3.91885	3.56117e-33	1.18246e-31
ENSMUSG00000059447	Hadhb	-3.40781	3.70967e-33	1.22973e-31
ENSMUSG00000020988	L2hgdh	-2.6706	3.73125e-33	1.23483e-31
ENSMUSG00000064358	mt-Co3	-3.29485	3.89094e-33	1.28555e-31
ENSMUSG00000018845	Unc45b	-2.78499	4.33525e-33	1.42999e-31
ENSMUSG00000030276	Ttll3	1.61722	4.47018e-33	1.47207e-31
ENSMUSG00000028757	Ddost	1.28605	4.58651e-33	1.50789e-31
ENSMUSG00000026003	Acadl	-2.84952	4.67993e-33	1.53608e-31
ENSMUSG00000040048	Ndufb10	-2.95099	5.39402e-33	1.76756e-31
ENSMUSG00000069125	Rps24-ps2	2.64695	5.73384e-33	1.87584e-31
ENSMUSG00000028194	Ddah1	3.8409	5.79883e-33	1.894e-31
ENSMUSG00000037072	Selenof	1.26295	5.91349e-33	1.92516e-31
ENSMUSG00000028470	Hint2	-2.25266	5.90953e-33	1.92516e-31
ENSMUSG00000048865	Arhgap30	3.00019	6.43477e-33	2.09146e-31
ENSMUSG00000015355	Cd48	3.32953	6.55669e-33	2.12762e-31
ENSMUSG00000038967	Pdk2	-3.63647	6.79834e-33	2.20246e-31
ENSMUSG00000050288	Fzd2	3.35698	7.73294e-33	2.50119e-31
ENSMUSG00000029816	Gpnmb	5.63276	7.9739e-33	2.57497e-31
ENSMUSG00000052681	Rap1b	1.18868	8.71088e-33	2.80842e-31
ENSMUSG00000078572	Ndufaf8	-1.51351	9.11019e-33	2.93242e-31
ENSMUSG00000013593	Ndufs2	-2.52102	9.33922e-33	3.00131e-31
ENSMUSG00000029761	Cald1	1.94202	9.7221e-33	3.11934e-31
ENSMUSG00000029864	Gstk1	-3.34142	1.0176e-32	3.25974e-31
ENSMUSG00000068921	Dap3	-1.26895	1.03038e-32	3.2954e-31
ENSMUSG00000032089	Il10ra	3.12511	1.07148e-32	3.42138e-31
ENSMUSG00000059119	Nap1l4	-1.21678	1.08577e-32	3.46149e-31
ENSMUSG00000027367	Stard7	-2.01057	1.11557e-32	3.55082e-31
ENSMUSG00000024038	Ndufv3	-2.56426	1.11847e-32	3.5544e-31
ENSMUSG00000032199	Polr2m	-1.33709	1.14024e-32	3.61783e-31
ENSMUSG00000039197	Adk	-2.02915	1.15428e-32	3.65657e-31
ENSMUSG00000005628	Tmod4	-3.73985	1.1759e-32	3.71915e-31
ENSMUSG00000001403	Ube2c	3.47602	1.23234e-32	3.8915e-31
ENSMUSG00000001020	S100a4	3.43227	1.3173e-32	4.15324e-31
ENSMUSG00000024304	Cdh2	-1.49827	1.32116e-32	4.15544e-31
ENSMUSG00000061904	Slc25a3	-2.21337	1.32216e-32	4.15544e-31
ENSMUSG00000096145	Vkorc1	2.00641	1.39018e-32	4.36236e-31
ENSMUSG00000022354	Ndufb9	-2.88125	1.41266e-32	4.42598e-31
ENSMUSG00000037772	Mrpl23	-1.32523	1.45865e-32	4.56292e-31
ENSMUSG00000045100	Slc25a26	-2.4405	1.47202e-32	4.59753e-31
ENSMUSG00000093674	Rpl41	1.18642	1.53606e-32	4.79007e-31
ENSMUSG00000024527	Afg3l2	-1.68499	1.55899e-32	4.85399e-31
ENSMUSG00000039361	Picalm	1.28954	1.62337e-32	5.0466e-31
ENSMUSG00000030148	Clec4a2	3.1306	1.69205e-32	5.25191e-31
ENSMUSG00000015243	Abca1	1.65385	1.70402e-32	5.28087e-31
ENSMUSG00000029392	Rilpl1	-2.25942	1.79061e-32	5.54062e-31
ENSMUSG00000024965	Fermt3	2.95007	1.8219e-32	5.62873e-31
ENSMUSG00000032359	Ctsh	2.1208	1.85248e-32	5.71437e-31
ENSMUSG00000002342	Tmem161a	-1.47734	1.92576e-32	5.93129e-31
ENSMUSG00000090150	Acad11	-2.45191	1.95453e-32	6.01063e-31
ENSMUSG00000032014	Oaf	1.83585	2.05171e-32	6.29979e-31
ENSMUSG00000043683	Fem1a	-2.52934	2.06276e-32	6.32402e-31
ENSMUSG00000059534	Uqcr10	-2.20613	2.19458e-32	6.71784e-31
ENSMUSG00000024644	Cndp2	2.20224	2.39326e-32	7.31483e-31
ENSMUSG00000101111	Gm28437	-3.24807	2.4545e-32	7.49055e-31
ENSMUSG00000053931	Cnn3	1.75097	2.56776e-32	7.82425e-31
ENSMUSG00000052727	Map1b	2.09479	2.57601e-32	7.83742e-31
ENSMUSG00000026930	Gpsm1	-2.33836	2.66207e-32	8.08696e-31
ENSMUSG00000030220	Arhgdib	2.19261	2.8155e-32	8.54007e-31
ENSMUSG00000022186	Oxct1	-2.69675	2.96317e-32	8.97437e-31
ENSMUSG00000054894	Atp5s	-2.26041	3.27977e-32	9.91821e-31
ENSMUSG00000048478	Spata33	-3.74412	3.38636e-32	1.02251e-30
ENSMUSG00000021460	Auh	-1.78841	3.50452e-32	1.05659e-30
ENSMUSG00000084349	Rpl3-ps1	1.63577	3.56546e-32	1.07334e-30
ENSMUSG00000027282	Mtch2	-1.18271	3.57489e-32	1.07456e-30
ENSMUSG00000024683	Mrpl16	-1.6925	3.61439e-32	1.08318e-30
ENSMUSG00000027288	Zfp106	-2.02302	3.61242e-32	1.08318e-30
ENSMUSG00000053768	Chchd3	-2.2947	3.68597e-32	1.10298e-30
ENSMUSG00000071528	Usmg5	-2.14104	3.73316e-32	1.11543e-30
ENSMUSG00000062093	Gm10110	-1.61374	3.79304e-32	1.13163e-30
ENSMUSG00000018882	Mrpl45	-1.71469	3.85761e-32	1.14806e-30
ENSMUSG00000032411	Tfdp2	-2.11388	3.85961e-32	1.14806e-30
ENSMUSG00000020422	Tns3	2.18393	3.99659e-32	1.18704e-30
ENSMUSG00000004846	Plod3	1.86775	4.19863e-32	1.2452e-30
ENSMUSG00000021306	Gpr137b	2.76316	4.2398e-32	1.25555e-30
ENSMUSG00000028334	Nans	1.90783	4.29486e-32	1.26997e-30
ENSMUSG00000001151	Pcnt	-1.86995	4.46956e-32	1.31968e-30
ENSMUSG00000038121	Fam210a	-1.4343	4.53026e-32	1.33562e-30
ENSMUSG00000015337	Endog	-2.52753	4.60617e-32	1.356e-30
ENSMUSG00000022844	Pdia5	2.87654	4.65623e-32	1.36873e-30
ENSMUSG00000027712	Anxa5	1.51348	4.95737e-32	1.45511e-30
ENSMUSG00000005510	Ndufs3	-2.52878	5.13875e-32	1.50614e-30
ENSMUSG00000005534	Insr	-2.04354	5.16097e-32	1.51043e-30
ENSMUSG00000032085	Tagln	2.80765	5.1808e-32	1.51402e-30
ENSMUSG00000038195	Rilp	-2.92112	5.81681e-32	1.6974e-30
ENSMUSG00000025161	Slc16a3	3.5246	5.97948e-32	1.74233e-30
ENSMUSG00000051048	P4ha3	4.41832	6.31668e-32	1.83791e-30
ENSMUSG00000083563	Gm13340	-3.17241	6.5015e-32	1.88893e-30
ENSMUSG00000038582	Pptc7	-2.44616	6.5915e-32	1.9123e-30
ENSMUSG00000042793	Lgr6	-3.95764	6.74574e-32	1.95421e-30
ENSMUSG00000000168	Dlat	-2.88103	7.32553e-32	2.1191e-30
ENSMUSG00000026096	Osgepl1	-2.53845	7.3429e-32	2.12106e-30
ENSMUSG00000022040	Ephx2	-2.78459	7.619e-32	2.19764e-30
ENSMUSG00000020340	Cyfip2	-2.52083	7.80677e-32	2.24855e-30
ENSMUSG00000050608	Minos1	-1.62176	8.02112e-32	2.30697e-30
ENSMUSG00000002010	Idh3g	-2.27741	8.05825e-32	2.31431e-30
ENSMUSG00000059734	Ndufs8	-2.00933	8.10864e-32	2.32545e-30
ENSMUSG00000002831	Plin4	-2.73971	8.69017e-32	2.48865e-30
ENSMUSG00000002346	Slc25a42	-3.65436	9.60025e-32	2.74534e-30
ENSMUSG00000007613	Tgfbr1	1.96643	1.0893e-31	3.11057e-30
ENSMUSG00000060261	Gtf2i	-1.30216	1.13911e-31	3.24818e-30
ENSMUSG00000028247	Coq3	-1.8606	1.15565e-31	3.29063e-30
ENSMUSG00000027332	Ivd	-2.6949	1.19276e-31	3.39147e-30
ENSMUSG00000055541	Lair1	3.8593	1.23821e-31	3.5157e-30
ENSMUSG00000015806	Qdpr	-1.0907	1.24531e-31	3.53084e-30
ENSMUSG00000020483	Dynll2	-2.28923	1.44939e-31	4.10366e-30
ENSMUSG00000026341	Actr3	1.38724	1.50411e-31	4.25255e-30
ENSMUSG00000084817	Gm5526	1.7634	1.53219e-31	4.32585e-30
ENSMUSG00000019797	1700021F05Rik	-2.13363	1.56281e-31	4.40607e-30
ENSMUSG00000085022	Gm5860	-4.00704	1.58412e-31	4.45985e-30
ENSMUSG00000040711	Sh3pxd2b	2.90127	1.77237e-31	4.98282e-30
ENSMUSG00000111867	AC163289.2	-4.84881	1.87852e-31	5.27385e-30
ENSMUSG00000028497	Hacd4	2.6724	2.24911e-31	6.30538e-30
ENSMUSG00000017817	Jph2	-2.5507	2.35231e-31	6.58548e-30
ENSMUSG00000074466	Gm15417	-2.45052	2.39241e-31	6.68838e-30
ENSMUSG00000062580	Timm17a	-1.64383	2.44447e-31	6.82437e-30
ENSMUSG00000004677	Myo9b	1.73298	2.65762e-31	7.40909e-30
ENSMUSG00000024501	Dpysl3	2.09498	2.97577e-31	8.28449e-30
ENSMUSG00000031246	Sh3bgrl	1.46359	3.06054e-31	8.50863e-30
ENSMUSG00000051989	Smim11	-1.61488	3.09926e-31	8.60432e-30
ENSMUSG00000033429	Mcee	-2.14364	3.3667e-31	9.33383e-30
ENSMUSG00000097790	Gm16399	-2.544	3.52001e-31	9.74535e-30
ENSMUSG00000102145	Gm38056	-1.2913	3.95577e-31	1.09366e-29
ENSMUSG00000042155	Klhl23	-2.36335	4.11541e-31	1.13623e-29
ENSMUSG00000039018	Mtg1	-1.71769	4.42602e-31	1.2203e-29
ENSMUSG00000021760	Gpx8	1.45906	4.87834e-31	1.34316e-29
ENSMUSG00000005413	Hmox1	5.03051	4.92805e-31	1.35498e-29
ENSMUSG00000053329	D10Jhu81e	-2.9023	4.94326e-31	1.35729e-29
ENSMUSG00000054808	Actn4	1.29681	5.05427e-31	1.38587e-29
ENSMUSG00000002458	Rgs19	2.48685	5.12673e-31	1.40381e-29
ENSMUSG00000005142	Man2b1	1.81589	5.26817e-31	1.44057e-29
ENSMUSG00000021871	Pnp	2.02011	5.86377e-31	1.60124e-29
ENSMUSG00000046186	Cd109	3.37296	6.04058e-31	1.64727e-29
ENSMUSG00000029190	D5Ertd579e	-1.64118	6.11473e-31	1.66522e-29
ENSMUSG00000033938	Ndufb7	-2.51563	6.24811e-31	1.69923e-29
ENSMUSG00000055737	Ghr	-1.32003	7.02255e-31	1.90725e-29
ENSMUSG00000028086	Fbxw7	-1.51136	7.51891e-31	2.03929e-29
ENSMUSG00000084384	Gm12251	-2.35601	8.48667e-31	2.29865e-29
ENSMUSG00000033295	Ptprf	2.68418	8.52911e-31	2.30702e-29
ENSMUSG00000085438	1700020I14Rik	-1.46073	8.54221e-31	2.30743e-29
ENSMUSG00000043154	Ppp2r3a	-2.52189	8.84737e-31	2.38664e-29
ENSMUSG00000026672	Optn	-2.36976	9.13407e-31	2.46066e-29
ENSMUSG00000027999	Pla2g12a	-1.90698	9.57484e-31	2.57593e-29
ENSMUSG00000028156	Eif4e	-1.52758	9.6905e-31	2.60354e-29
ENSMUSG00000005354	Txn2	-1.5674	9.92396e-31	2.66268e-29
ENSMUSG00000031149	Praf2	2.94356	1.10071e-30	2.94934e-29
ENSMUSG00000027540	Ptpn1	1.97822	1.14799e-30	3.07192e-29
ENSMUSG00000023460	Rab12	-1.55396	1.15343e-30	3.08234e-29
ENSMUSG00000105832	Gm43841	-2.9217	1.1562e-30	3.08563e-29
ENSMUSG00000021557	Agtpbp1	-1.63926	1.15996e-30	3.09152e-29
ENSMUSG00000099974	Bcl2a1d	4.42498	1.16276e-30	3.09487e-29
ENSMUSG00000041801	Phlda3	2.33349	1.17956e-30	3.1354e-29
ENSMUSG00000023967	Mrps18a	-1.67987	1.24496e-30	3.30484e-29
ENSMUSG00000044221	Grsf1	-1.69465	1.27542e-30	3.38121e-29
ENSMUSG00000073838	Tufm	-1.98325	1.30812e-30	3.46331e-29
ENSMUSG00000060467	Gm10080	1.97531	1.33333e-30	3.52539e-29
ENSMUSG00000071866	Ppia	1.59402	1.36103e-30	3.59386e-29
ENSMUSG00000022270	Retreg1	-2.54161	1.50759e-30	3.97563e-29
ENSMUSG00000021268	Meg3	2.70195	1.57195e-30	4.13988e-29
ENSMUSG00000026395	Ptprc	2.85148	1.58907e-30	4.17947e-29
ENSMUSG00000106019	Gm43672	-2.87243	1.59698e-30	4.19474e-29
ENSMUSG00000021520	Uqcrb	-2.36408	1.60409e-30	4.20789e-29
ENSMUSG00000026737	Pip4k2a	1.6608	1.74379e-30	4.56835e-29
ENSMUSG00000042436	Mfap4	3.65076	1.94412e-30	5.08653e-29
ENSMUSG00000058571	Gpc6	1.94827	1.96507e-30	5.13462e-29
ENSMUSG00000029762	Akr1b8	3.02144	2.00631e-30	5.23554e-29
ENSMUSG00000040613	Apobec1	3.34387	2.04448e-30	5.32389e-29
ENSMUSG00000028656	Cap1	2.21581	2.0455e-30	5.32389e-29
ENSMUSG00000006818	Sod2	-2.81766	2.08184e-30	5.41143e-29
ENSMUSG00000003934	Efnb3	-5.07456	2.24811e-30	5.83602e-29
ENSMUSG00000058013	Sept11	1.88057	2.29775e-30	5.95716e-29
ENSMUSG00000018042	Cyb5r3	1.24129	2.40193e-30	6.2192e-29
ENSMUSG00000025651	Uqcrc1	-2.96984	2.40546e-30	6.22029e-29
ENSMUSG00000071715	Ncf4	3.11427	2.55111e-30	6.58838e-29
ENSMUSG00000029860	Zyx	1.5343	2.64685e-30	6.82681e-29
ENSMUSG00000027680	Fxr1	-1.08761	2.91561e-30	7.51031e-29
ENSMUSG00000110679	Rpl10-ps5	1.38179	2.96587e-30	7.62995e-29
ENSMUSG00000026087	Mrpl30	-1.59701	3.01392e-30	7.7436e-29
ENSMUSG00000027698	Nceh1	-1.3847	3.11913e-30	8.00363e-29
ENSMUSG00000073411	H2-D1	1.29673	3.79858e-30	9.73459e-29
ENSMUSG00000039621	Prex1	2.2298	3.84298e-30	9.83576e-29
ENSMUSG00000083344	Gm7363	3.19434	3.87337e-30	9.89524e-29
ENSMUSG00000025103	Btbd1	-1.06429	3.87612e-30	9.89524e-29
ENSMUSG00000028599	Tnfrsf1b	2.80723	4.34266e-30	1.10721e-28
ENSMUSG00000044792	Isca1	-1.97454	4.37387e-30	1.11375e-28
ENSMUSG00000112073	AC131720.3	-4.18462	4.44646e-30	1.13079e-28
ENSMUSG00000006390	Elovl1	1.73278	4.48195e-30	1.13837e-28
ENSMUSG00000040204	Pclaf	4.88957	4.57781e-30	1.16124e-28
ENSMUSG00000031782	Coq9	-2.92599	4.65673e-30	1.17976e-28
ENSMUSG00000043162	Pyurf	-1.91369	4.74571e-30	1.19927e-28
ENSMUSG00000026888	Grb14	-2.78562	4.74352e-30	1.19927e-28
ENSMUSG00000079641	Rpl39	1.26204	5.00152e-30	1.26232e-28
ENSMUSG00000029128	Rab28	-1.24735	5.1289e-30	1.29283e-28
ENSMUSG00000018326	Ywhab	0.984047	5.25625e-30	1.32326e-28
ENSMUSG00000025823	Pdia4	1.98465	5.33624e-30	1.34171e-28
ENSMUSG00000073421	H2-Ab1	2.73938	5.4007e-30	1.35621e-28
ENSMUSG00000001175	Calm1	1.07643	5.52854e-30	1.38658e-28
ENSMUSG00000025747	Tyms	3.02749	5.5711e-30	1.3955e-28
ENSMUSG00000041741	Pde3a	-1.58772	5.85384e-30	1.46449e-28
ENSMUSG00000020022	Ndufa12	-2.56641	5.87852e-30	1.46882e-28
ENSMUSG00000000290	Itgb2	3.50551	5.9161e-30	1.47637e-28
ENSMUSG00000020456	Ogdh	-2.91369	6.06855e-30	1.51252e-28
ENSMUSG00000029467	Atp2a2	-3.8677	6.64227e-30	1.65345e-28
ENSMUSG00000024208	Uqcc2	-1.26029	6.68092e-30	1.66101e-28
ENSMUSG00000005397	Nid1	1.22249	6.7142e-30	1.66721e-28
ENSMUSG00000067713	Prkag1	-1.39156	6.90461e-30	1.71236e-28
ENSMUSG00000075324	Fign	-2.57895	7.12152e-30	1.76397e-28
ENSMUSG00000080859	Rpl10-ps1	1.3478	7.23945e-30	1.79096e-28
ENSMUSG00000036352	Ubac1	-1.52429	7.37016e-30	1.82104e-28
ENSMUSG00000040751	Lat2	4.15176	7.66482e-30	1.89151e-28
ENSMUSG00000042647	Acad12	-2.55246	8.09023e-30	1.99403e-28
ENSMUSG00000027618	Nfs1	-1.67341	8.75405e-30	2.15498e-28
ENSMUSG00000005882	Uqcc1	-2.62301	8.9207e-30	2.19331e-28
ENSMUSG00000027774	Gfm1	-1.89435	9.1377e-30	2.2439e-28
ENSMUSG00000064352	mt-Ts1	-2.75831	9.24682e-30	2.26791e-28
ENSMUSG00000041881	Ndufa7	-1.49628	9.99653e-30	2.44878e-28
ENSMUSG00000034854	Mfsd12	2.1754	1.04769e-29	2.56332e-28
ENSMUSG00000037916	Ndufv1	-2.71193	1.08879e-29	2.6606e-28
ENSMUSG00000027995	Tlr2	3.08441	1.11411e-29	2.71916e-28
ENSMUSG00000081967	Gm14017	-2.04125	1.12077e-29	2.72877e-28
ENSMUSG00000000171	Sdhd	-2.32606	1.11945e-29	2.72877e-28
ENSMUSG00000003464	Pex19	-1.48111	1.14407e-29	2.78208e-28
ENSMUSG00000027087	Itgav	1.73826	1.15821e-29	2.81306e-28
ENSMUSG00000046756	Mrps7	-1.33559	1.21968e-29	2.95875e-28
ENSMUSG00000096942	Rps19-ps6	1.07312	1.24272e-29	3.011e-28
ENSMUSG00000054196	Cthrc1	4.48354	1.24774e-29	3.0195e-28
ENSMUSG00000026548	Slamf9	2.53341	1.27596e-29	3.08407e-28
ENSMUSG00000025362	Rps26	1.19402	1.27929e-29	3.08837e-28
ENSMUSG00000026355	Mcm6	2.3724	1.47216e-29	3.54971e-28
ENSMUSG00000054452	Aes	-1.69535	1.49074e-29	3.58713e-28
ENSMUSG00000029780	Nt5c3	-1.78824	1.49127e-29	3.58713e-28
ENSMUSG00000026786	Apbb1ip	2.43687	1.57062e-29	3.77344e-28
ENSMUSG00000034903	Cobll1	-2.17634	1.62116e-29	3.89019e-28
ENSMUSG00000030341	Tnfrsf1a	1.34145	1.62898e-29	3.90428e-28
ENSMUSG00000031641	Cbr4	-1.92374	1.64199e-29	3.93075e-28
ENSMUSG00000021748	Pdhb	-2.66947	1.64412e-29	3.93114e-28
ENSMUSG00000000876	Pxmp4	-1.62664	1.69977e-29	4.05933e-28
ENSMUSG00000029838	Ptn	3.38608	1.75532e-29	4.18701e-28
ENSMUSG00000038506	Dcun1d2	-1.75282	1.89183e-29	4.50726e-28
ENSMUSG00000020477	Mrps24	-1.18052	1.92379e-29	4.57792e-28
ENSMUSG00000033880	Lgals3bp	1.83566	2.03828e-29	4.84462e-28
ENSMUSG00000085218	BB218582	-4.62916	2.06908e-29	4.91197e-28
ENSMUSG00000029319	Coq2	-1.88161	2.1095e-29	5.00199e-28
ENSMUSG00000055296	Tmem245	-1.51548	2.28267e-29	5.40619e-28
ENSMUSG00000039405	Prss23	2.1514	2.28787e-29	5.41209e-28
ENSMUSG00000031198	Fundc2	-1.19479	2.29192e-29	5.41527e-28
ENSMUSG00000021218	Gdi2	0.920942	2.3113e-29	5.45462e-28
ENSMUSG00000028572	Hook1	-3.12275	2.36713e-29	5.57979e-28
ENSMUSG00000028622	Mrpl37	-1.461	2.41079e-29	5.67601e-28
ENSMUSG00000030557	Mef2a	-1.07577	2.57491e-29	6.05528e-28
ENSMUSG00000031818	Cox4i1	-2.47067	2.67114e-29	6.2742e-28
ENSMUSG00000032826	Ank2	-2.33952	2.67725e-29	6.28116e-28
ENSMUSG00000031400	G6pdx	3.07838	2.74958e-29	6.4433e-28
ENSMUSG00000064359	mt-Tg	-3.00777	2.86073e-29	6.69591e-28
ENSMUSG00000030654	Arl6ip1	2.13088	2.87942e-29	6.73178e-28
ENSMUSG00000030717	Nupr1	2.62516	2.97469e-29	6.94638e-28
ENSMUSG00000015950	Ncf1	2.97309	3.0408e-29	7.09248e-28
ENSMUSG00000027499	Pkia	-2.01232	3.05575e-29	7.11903e-28
ENSMUSG00000037949	Ano10	-1.81214	3.07993e-29	7.16703e-28
ENSMUSG00000060002	Chpt1	-2.52346	3.12119e-29	7.25459e-28
ENSMUSG00000028973	Abcb8	-1.96716	3.15381e-29	7.3219e-28
ENSMUSG00000039640	Mrpl12	-1.85747	3.16346e-29	7.33578e-28
ENSMUSG00000026796	Fam129b	2.05763	3.17215e-29	7.3474e-28
ENSMUSG00000063884	Ptcd3	-2.17989	3.18677e-29	7.37272e-28
ENSMUSG00000024780	Cdc37l1	-1.5653	3.26029e-29	7.53411e-28
ENSMUSG00000024725	Ostf1	1.39664	3.31029e-29	7.64081e-28
ENSMUSG00000024663	Rab3il1	2.38388	3.35206e-29	7.7283e-28
ENSMUSG00000102618	Gm37848	-2.21911	3.65226e-29	8.41071e-28
ENSMUSG00000028713	Cyp4b1	-2.3799	3.68056e-29	8.46614e-28
ENSMUSG00000021311	Mtr	-1.89456	3.82371e-29	8.78531e-28
ENSMUSG00000032679	Cd59a	-1.90353	3.98547e-29	9.14644e-28
ENSMUSG00000027452	Acss1	-3.37819	4.01087e-29	9.19419e-28
ENSMUSG00000024331	Dsc2	-2.9022	4.14564e-29	9.49224e-28
ENSMUSG00000026755	Arpc5l	-1.35564	4.2892e-29	9.80971e-28
ENSMUSG00000030884	Uqcrc2	-2.58522	4.43974e-29	1.01424e-27
ENSMUSG00000020100	Slc29a3	2.44576	4.54926e-29	1.03807e-27
ENSMUSG00000020435	Osbp2	-3.58442	4.73761e-29	1.07982e-27
ENSMUSG00000022551	Cyc1	-3.06835	4.80759e-29	1.09452e-27
ENSMUSG00000061130	Ppm1b	-1.46158	5.22133e-29	1.18692e-27
ENSMUSG00000020163	Uqcr11	-2.55703	5.22534e-29	1.18692e-27
ENSMUSG00000023150	Ivns1abp	-2.68322	5.40717e-29	1.22683e-27
ENSMUSG00000054312	Mrps21	-1.35138	5.76355e-29	1.30579e-27
ENSMUSG00000028982	Slc25a33	-2.708	5.76823e-29	1.30579e-27
ENSMUSG00000034442	Trmt5	-2.31939	6.25367e-29	1.41408e-27
ENSMUSG00000032352	Lrrc1	-2.18566	6.30171e-29	1.42333e-27
ENSMUSG00000058076	Sdhc	-2.24244	6.33391e-29	1.42899e-27
ENSMUSG00000040883	Tmem205	-1.34427	6.38466e-29	1.43882e-27
ENSMUSG00000027506	Tpd52	1.76662	6.40841e-29	1.44254e-27
ENSMUSG00000097715	Gpr137b-ps	2.89647	6.46334e-29	1.45327e-27
ENSMUSG00000054752	Fsd1l	-2.58017	6.53654e-29	1.46808e-27
ENSMUSG00000050323	Ndufaf6	-2.45464	6.59115e-29	1.47868e-27
ENSMUSG00000022562	Oplah	-2.02191	7.15587e-29	1.60357e-27
ENSMUSG00000026495	Efcab2	-3.65801	7.34771e-29	1.64472e-27
ENSMUSG00000027961	Lrrc39	-3.84826	7.37282e-29	1.64849e-27
ENSMUSG00000032322	Pstpip1	3.67255	7.40174e-29	1.65311e-27
ENSMUSG00000080904	Gm11966	-2.35752	7.57381e-29	1.68965e-27
ENSMUSG00000019487	Trip10	-1.50109	7.59308e-29	1.69206e-27
ENSMUSG00000056973	Ces1d	-4.37311	7.90235e-29	1.75902e-27
ENSMUSG00000038949	Cnst	-1.9122	7.92742e-29	1.76264e-27
ENSMUSG00000033735	Spr	-1.4047	7.93756e-29	1.76293e-27
ENSMUSG00000021420	Fars2	-1.69988	7.97832e-29	1.77002e-27
ENSMUSG00000052712	BC004004	-1.33527	8.05796e-29	1.7857e-27
ENSMUSG00000027239	Mdk	3.39145	8.11742e-29	1.79689e-27
ENSMUSG00000049327	Kmt5a	-1.56172	8.18007e-29	1.80875e-27
ENSMUSG00000044033	Ccdc141	-3.03625	8.38305e-29	1.85159e-27
ENSMUSG00000050705	2310061I04Rik	-2.28671	8.50879e-29	1.87729e-27
ENSMUSG00000043832	Clec4a3	3.55114	9.65064e-29	2.12687e-27
ENSMUSG00000052934	Fbxo31	-2.08463	1.08618e-28	2.39114e-27
ENSMUSG00000035158	Mitf	-1.68213	1.11753e-28	2.45746e-27
ENSMUSG00000079547	H2-DMb1	3.00539	1.1691e-28	2.56804e-27
ENSMUSG00000046345	Smco1	-4.45017	1.22208e-28	2.68146e-27
ENSMUSG00000020099	Unc5b	2.10159	1.26053e-28	2.76103e-27
ENSMUSG00000070867	Trabd2b	-2.06249	1.2611e-28	2.76103e-27
ENSMUSG00000020321	Mdh1	-2.87915	1.30514e-28	2.85431e-27
ENSMUSG00000057388	Mrpl18	-1.57709	1.38112e-28	3.01718e-27
ENSMUSG00000028127	Abcd3	-1.49673	1.39917e-28	3.05328e-27
ENSMUSG00000031591	Asah1	1.68017	1.41613e-28	3.08692e-27
ENSMUSG00000066839	Ecsit	-2.47212	1.42834e-28	3.11015e-27
ENSMUSG00000048731	Ggnbp1	-3.87778	1.46309e-28	3.18234e-27
ENSMUSG00000012422	Tmem167	1.62323	1.47454e-28	3.20375e-27
ENSMUSG00000018293	Pfn1	1.35472	1.53945e-28	3.34117e-27
ENSMUSG00000023094	Msrb2	-2.34	1.6006e-28	3.47011e-27
ENSMUSG00000027346	Gpcpd1	-2.50948	1.65418e-28	3.58238e-27
ENSMUSG00000111964	AC153825.1	2.92355	1.71495e-28	3.70997e-27
ENSMUSG00000038650	Rnh1	1.52461	1.72777e-28	3.73367e-27
ENSMUSG00000033845	Mrpl15	-1.26516	1.83095e-28	3.95237e-27
ENSMUSG00000058997	Vwa8	-2.33443	1.92257e-28	4.14567e-27
ENSMUSG00000030545	Pex11a	-3.00467	1.94595e-28	4.19156e-27
ENSMUSG00000078238	Gm12854	3.20792	1.95837e-28	4.21376e-27
ENSMUSG00000020034	Tcp11l2	-2.358	2.01686e-28	4.33495e-27
ENSMUSG00000081049	Rps24-ps3	1.31743	2.26667e-28	4.86665e-27
ENSMUSG00000042286	Stab1	1.94873	2.27848e-28	4.88676e-27
ENSMUSG00000025555	Farp1	2.01691	2.42564e-28	5.19679e-27
ENSMUSG00000045954	Cavin2	-1.94354	2.45859e-28	5.26175e-27
ENSMUSG00000017716	Birc5	3.97298	2.563e-28	5.47933e-27
ENSMUSG00000020402	Vdac1	-2.10749	2.59105e-28	5.53338e-27
ENSMUSG00000066637	Ttc32	-1.90017	2.62246e-28	5.59449e-27
ENSMUSG00000060572	Mfap2	3.26893	2.72293e-28	5.80263e-27
ENSMUSG00000028111	Ctsk	2.75223	2.75179e-28	5.85789e-27
ENSMUSG00000062901	Klhl24	-1.60142	2.78773e-28	5.92807e-27
ENSMUSG00000051579	Tceal8	1.39025	2.80844e-28	5.96577e-27
ENSMUSG00000036305	Rpl39-ps	1.35096	2.87418e-28	6.09894e-27
ENSMUSG00000064264	Zfp428	-2.58736	2.89853e-28	6.13757e-27
ENSMUSG00000070424	Art5	-3.15798	2.89834e-28	6.13757e-27
ENSMUSG00000030247	Kcnj8	-1.79202	2.94199e-28	6.22302e-27
ENSMUSG00000030058	Copg1	1.25019	3.06782e-28	6.48231e-27
ENSMUSG00000023191	P3h3	2.217	3.45853e-28	7.30017e-27
ENSMUSG00000081457	Gm13488	-2.34907	3.68563e-28	7.77132e-27
ENSMUSG00000036894	Rap2b	2.28255	4.10877e-28	8.65439e-27
ENSMUSG00000082536	Gm13456	1.97722	4.30315e-28	9.04761e-27
ENSMUSG00000019978	Epb41l2	1.49786	4.30526e-28	9.04761e-27
ENSMUSG00000015568	Lpl	-3.15629	4.30903e-28	9.04761e-27
ENSMUSG00000084416	Rpl10a-ps1	1.04984	4.36614e-28	9.1579e-27
ENSMUSG00000087380	2210408F21Rik	-2.21929	4.4465e-28	9.30692e-27
ENSMUSG00000064360	mt-Nd3	-3.18054	4.4422e-28	9.30692e-27
ENSMUSG00000051331	Cacna1c	-2.59333	4.48209e-28	9.37161e-27
ENSMUSG00000034659	Tmem109	-1.15736	4.79734e-28	1.00203e-26
ENSMUSG00000040350	Trim7	-2.5552	4.93872e-28	1.03048e-26
ENSMUSG00000021427	Ssr1	1.28369	5.0584e-28	1.05435e-26
ENSMUSG00000033065	Pfkm	-3.32207	5.19088e-28	1.08084e-26
ENSMUSG00000097277	2900076A07Rik	-2.40203	5.45659e-28	1.13498e-26
ENSMUSG00000022253	Nadk2	-2.28501	5.48485e-28	1.13967e-26
ENSMUSG00000045886	Gm9803	-1.56322	5.57481e-28	1.15716e-26
ENSMUSG00000040441	Slc26a10	-3.60209	5.76164e-28	1.1947e-26
ENSMUSG00000049103	Ccr2	3.37785	5.8179e-28	1.20512e-26
ENSMUSG00000027180	Fbxo3	-1.14141	6.15845e-28	1.27434e-26
ENSMUSG00000068184	Ndufaf2	-1.46736	6.58014e-28	1.36019e-26
ENSMUSG00000026926	Pmpca	-1.31755	6.68802e-28	1.38106e-26
ENSMUSG00000053702	Nebl	-2.92662	7.13906e-28	1.47268e-26
ENSMUSG00000021843	Ktn1	-1.676	7.15111e-28	1.47365e-26
ENSMUSG00000023336	Wfdc1	-2.72354	7.47423e-28	1.53864e-26
ENSMUSG00000015217	Hmgb3	-1.85304	7.5566e-28	1.554e-26
ENSMUSG00000020869	Lrrc59	1.62524	7.63588e-28	1.56869e-26
ENSMUSG00000022235	Cmbl	-2.33851	7.79945e-28	1.60065e-26
ENSMUSG00000002504	Slc9a3r2	-1.45907	8.19088e-28	1.67926e-26
ENSMUSG00000027510	Rbm38	-3.01795	8.22058e-28	1.68362e-26
ENSMUSG00000022952	Runx1	3.73137	8.23638e-28	1.68513e-26
ENSMUSG00000028339	Col15a1	1.71638	8.68196e-28	1.77448e-26
ENSMUSG00000026260	Ndufa10	-2.57552	8.69371e-28	1.77506e-26
ENSMUSG00000050721	Plekho2	1.91294	9.03444e-28	1.84275e-26
ENSMUSG00000021235	Coq6	-2.09871	9.31211e-28	1.89745e-26
ENSMUSG00000020592	Sdc1	2.70321	9.51158e-28	1.93612e-26
ENSMUSG00000064354	mt-Co2	-3.03082	9.62403e-28	1.9564e-26
ENSMUSG00000036278	Macrod1	-3.49734	9.63077e-28	1.9564e-26
ENSMUSG00000021423	Ly86	3.13127	9.84806e-28	1.99851e-26
ENSMUSG00000028464	Tpm2	2.31938	9.9354e-28	2.01419e-26
ENSMUSG00000037110	Ralgapa2	-1.72738	1.02026e-27	2.06627e-26
ENSMUSG00000007617	Homer1	-1.76246	1.02373e-27	2.07118e-26
ENSMUSG00000101939	Gm28438	-3.16879	1.10583e-27	2.23504e-26
ENSMUSG00000032122	Slc37a2	2.99879	1.1118e-27	2.24483e-26
ENSMUSG00000021969	Zdhhc20	1.78843	1.14152e-27	2.30018e-26
ENSMUSG00000112567	CT571245.5	1.22971	1.14123e-27	2.30018e-26
ENSMUSG00000006494	Pdk1	-1.87782	1.15065e-27	2.31626e-26
ENSMUSG00000034641	Cd300ld	2.33267	1.18112e-27	2.37519e-26
ENSMUSG00000029925	Tbxas1	3.2792	1.20111e-27	2.41296e-26
ENSMUSG00000108231	Gm4045	-2.2016	1.2926e-27	2.59415e-26
ENSMUSG00000006498	Ptbp1	1.86551	1.34506e-27	2.69672e-26
ENSMUSG00000027775	Mfsd1	1.75183	1.37627e-27	2.75653e-26
ENSMUSG00000002820	Atg4d	-1.88804	1.46067e-27	2.92266e-26
ENSMUSG00000060147	Serpinb6a	1.30242	1.51518e-27	3.0287e-26
ENSMUSG00000029020	Mfn2	-2.60835	1.54555e-27	3.08632e-26
ENSMUSG00000028838	Extl1	-2.68531	1.57385e-27	3.13969e-26
ENSMUSG00000081824	BC002163	-2.23521	1.62601e-27	3.24051e-26
ENSMUSG00000102070	Gm28661	-3.04356	1.62935e-27	3.24393e-26
ENSMUSG00000084131	Rpl3-ps2	1.70592	1.66176e-27	3.30517e-26
ENSMUSG00000075704	Txnrd2	-1.79224	1.68756e-27	3.34982e-26
ENSMUSG00000029499	Pxmp2	-4.42981	1.68748e-27	3.34982e-26
ENSMUSG00000021375	Kif13a	-1.65021	1.71873e-27	3.4083e-26
ENSMUSG00000033365	Ipo13	-1.59154	1.72772e-27	3.42273e-26
ENSMUSG00000024735	Prpf19	-1.65662	1.76038e-27	3.48399e-26
ENSMUSG00000028393	Alad	-1.67953	1.76497e-27	3.48961e-26
ENSMUSG00000067719	Gm10221	-2.20032	1.83317e-27	3.62088e-26
ENSMUSG00000079588	Tmem182	-2.9637	1.84546e-27	3.64154e-26
ENSMUSG00000038608	Dock10	2.23995	1.86202e-27	3.6706e-26
ENSMUSG00000044393	Dsg2	-2.74532	1.95546e-27	3.85101e-26
ENSMUSG00000037894	H2afz	1.72449	1.96826e-27	3.87239e-26
ENSMUSG00000059089	Fcgr4	3.85635	1.9704e-27	3.87279e-26
ENSMUSG00000028413	B4galt1	1.07707	1.98057e-27	3.88896e-26
ENSMUSG00000058443	Rpl10-ps3	1.11905	2.11854e-27	4.15579e-26
ENSMUSG00000041241	Mul1	-1.69147	2.12342e-27	4.16128e-26
ENSMUSG00000035936	Aldh5a1	-2.59808	2.18122e-27	4.27037e-26
ENSMUSG00000029017	Pmpcb	-1.64858	2.33121e-27	4.55955e-26
ENSMUSG00000083011	Gm12816	1.67382	2.36166e-27	4.6146e-26
ENSMUSG00000022477	Aco2	-2.92387	2.50105e-27	4.88218e-26
ENSMUSG00000078087	Rps12l1	1.36901	2.54422e-27	4.96161e-26
ENSMUSG00000020097	Sgpl1	2.21519	2.55511e-27	4.97797e-26
ENSMUSG00000023349	Clec4n	4.35989	2.56993e-27	5.00199e-26
ENSMUSG00000043091	Tuba1c	1.87426	2.68608e-27	5.22296e-26
ENSMUSG00000005087	Cd44	2.99008	2.72621e-27	5.29584e-26
ENSMUSG00000028013	Ppa2	-1.93388	2.73412e-27	5.30605e-26
ENSMUSG00000027777	Schip1	-1.7206	2.84017e-27	5.50651e-26
ENSMUSG00000028382	Ptbp3	1.55534	2.86445e-27	5.54821e-26
ENSMUSG00000036504	Phpt1	-1.54106	2.98094e-27	5.76826e-26
ENSMUSG00000042670	Immp1l	-1.56996	3.04376e-27	5.88412e-26
ENSMUSG00000024940	Ltbp3	1.78226	3.09379e-27	5.97505e-26
ENSMUSG00000058254	Tspan7	-1.75098	3.20594e-27	6.18567e-26
ENSMUSG00000004035	Gstm7	-3.44785	3.28648e-27	6.33494e-26
ENSMUSG00000038403	Hfe2	-3.40019	3.38971e-27	6.52765e-26
ENSMUSG00000030770	Parva	1.16381	3.57806e-27	6.88373e-26
ENSMUSG00000022723 /// ENSMUSG00000091562 /// as__ENSMUSG00000022723 /// as__ENSMUSG00000091562	Crybg3	-1.35644	3.59873e-27	6.91683e-26
ENSMUSG00000054206	Gzmm	-3.68927	3.79423e-27	7.28557e-26
ENSMUSG00000033278	Ptprm	-1.31438	3.80714e-27	7.30335e-26
ENSMUSG00000024726	Carnmt1	-1.87965	3.85138e-27	7.38114e-26
ENSMUSG00000040213	Kyat3	-2.5558	4.04177e-27	7.73859e-26
ENSMUSG00000030615	Tmem126a	-1.65226	4.10893e-27	7.85966e-26
ENSMUSG00000033400	Agl	-2.04815	4.15112e-27	7.93277e-26
ENSMUSG00000031916	Cog8	-1.19166	4.21034e-27	8.03825e-26
ENSMUSG00000032034	Kcnj5	-2.91216	4.36666e-27	8.32873e-26
ENSMUSG00000026571	Dcaf6	-1.18936	4.38274e-27	8.35145e-26
ENSMUSG00000055632	Hmcn2	-3.27549	4.44222e-27	8.45158e-26
ENSMUSG00000018796	Acsl1	-3.53558	4.44375e-27	8.45158e-26
ENSMUSG00000001418	Glmp	1.22809	4.70564e-27	8.94117e-26
ENSMUSG00000019942	Cdk1	3.74192	4.7257e-27	8.97076e-26
ENSMUSG00000063428	Ddo	-3.08017	4.87653e-27	9.24828e-26
ENSMUSG00000056602	Fry	-1.56719	4.94133e-27	9.36231e-26
ENSMUSG00000071713	Csf2rb	3.25959	4.96247e-27	9.39344e-26
ENSMUSG00000032902	Slc16a1	-2.85716	5.01993e-27	9.49323e-26
ENSMUSG00000020326	Ccng1	-2.04001	5.13064e-27	9.69343e-26
ENSMUSG00000038764	Ptpn3	-2.47393	5.1548e-27	9.72987e-26
ENSMUSG00000028165	Cisd2	-0.961914	5.26606e-27	9.9305e-26
ENSMUSG00000042978	Sbk1	-2.96417	5.53849e-27	1.04344e-25
ENSMUSG00000027602	Map1lc3a	-2.56972	5.96764e-27	1.12323e-25
ENSMUSG00000033436	Armcx2	2.39526	6.04789e-27	1.1362e-25
ENSMUSG00000046671	Mtfr1l	-1.23441	6.04653e-27	1.1362e-25
ENSMUSG00000033777	Tlr13	5.05148	6.10702e-27	1.14623e-25
ENSMUSG00000063787	Chchd1	-1.1801	6.3411e-27	1.18905e-25
ENSMUSG00000056367	Actr3b	-3.39399	6.41963e-27	1.20264e-25
ENSMUSG00000036040	Adamtsl2	2.99274	6.53854e-27	1.22377e-25
ENSMUSG00000027305	Ndufaf1	-2.09891	6.76306e-27	1.26461e-25
ENSMUSG00000025795	Rassf3	-1.4526	7.14134e-27	1.3341e-25
ENSMUSG00000028538	St3gal3	-1.99029	7.19043e-27	1.34201e-25
ENSMUSG00000107002	0610012G03Rik	-1.28318	7.27285e-27	1.35613e-25
ENSMUSG00000007877	Tcap	-4.31732	7.2927e-27	1.35856e-25
ENSMUSG00000045316	Fahd1	-2.49305	7.9228e-27	1.47457e-25
ENSMUSG00000032536	Trak1	-1.7035	7.93331e-27	1.47515e-25
ENSMUSG00000074698	Csnk2a1	-0.935874	7.98464e-27	1.48263e-25
ENSMUSG00000069769	Msi2	-1.38738	7.98837e-27	1.48263e-25
ENSMUSG00000030098	Grip2	-4.54699	8.24876e-27	1.52954e-25
ENSMUSG00000031007	Atp6ap2	1.60845	8.29716e-27	1.53567e-25
ENSMUSG00000023175	Bsg	-1.45911	8.29382e-27	1.53567e-25
ENSMUSG00000000567	Sox9	2.65252	8.31055e-27	1.53672e-25
ENSMUSG00000063179	Pstk	-1.67576	8.34833e-27	1.54228e-25
ENSMUSG00000063328	Gm9396	1.19756	8.56622e-27	1.58107e-25
ENSMUSG00000038302	Afg1l	-2.33434	8.91072e-27	1.64314e-25
ENSMUSG00000075054	Yae1d1	-1.59646	9.06033e-27	1.66919e-25
ENSMUSG00000061863	Gm6822	-2.31736	9.11298e-27	1.67734e-25
ENSMUSG00000034842	Art3	-3.03218	9.52105e-27	1.75084e-25
ENSMUSG00000037049	Smpd1	-1.87208	1.02764e-26	1.888e-25
ENSMUSG00000044252	Osbpl1a	-1.9145	1.05417e-26	1.93497e-25
ENSMUSG00000029685	Asb15	-4.8976	1.06888e-26	1.96016e-25
ENSMUSG00000039497	Dse	2.362	1.08141e-26	1.98133e-25
ENSMUSG00000048416	Mlf1	-3.94349	1.10545e-26	2.02352e-25
ENSMUSG00000067377	Tspan6	2.19341	1.11994e-26	2.04816e-25
ENSMUSG00000012848	Rps5	0.776236	1.15216e-26	2.10363e-25
ENSMUSG00000061474	Mrps36	-1.97265	1.15237e-26	2.10363e-25
ENSMUSG00000024588	Fech	-1.18339	1.18494e-26	2.16111e-25
ENSMUSG00000024120	Lrpprc	-2.19102	1.20727e-26	2.19983e-25
ENSMUSG00000025085	Ablim1	-2.21098	1.22364e-26	2.22762e-25
ENSMUSG00000021903	Galnt15	-1.7384	1.24408e-26	2.26278e-25
ENSMUSG00000045672	Col27a1	2.71909	1.27653e-26	2.31969e-25
ENSMUSG00000000441	Raf1	-1.00896	1.32097e-26	2.39827e-25
ENSMUSG00000015027	Galns	2.5574	1.34139e-26	2.43312e-25
ENSMUSG00000059182	Skap2	2.08962	1.37503e-26	2.49188e-25
ENSMUSG00000058672	Tubb2a	1.71493	1.38749e-26	2.51218e-25
ENSMUSG00000069622	Gm10273	-1.71134	1.44641e-26	2.6165e-25
ENSMUSG00000071648	Rom1	-2.20824	1.4783e-26	2.67176e-25
ENSMUSG00000039952	Dag1	-1.29593	1.49167e-26	2.69349e-25
ENSMUSG00000026409	Pfkfb2	-2.58592	1.51573e-26	2.73447e-25
ENSMUSG00000044067	Gpr22	-4.08429	1.54421e-26	2.78334e-25
ENSMUSG00000038240	Pdss2	-2.55881	1.54719e-26	2.7862e-25
ENSMUSG00000038170	Pde4dip	-2.97915	1.64305e-26	2.95616e-25
ENSMUSG00000042589	Cux2	-2.81006	1.69018e-26	3.03822e-25
ENSMUSG00000006731	B4galnt1	3.34213	1.72305e-26	3.09453e-25
ENSMUSG00000064361	mt-Tr	-2.85444	1.77088e-26	3.17757e-25
ENSMUSG00000018599	Mief2	-1.65696	1.83356e-26	3.28709e-25
ENSMUSG00000089929	Bcl2a1b	4.53777	1.83878e-26	3.29349e-25
ENSMUSG00000021373	Cap2	-2.21238	1.87154e-26	3.34917e-25
ENSMUSG00000035914	Cd276	3.29816	1.89804e-26	3.39067e-25
ENSMUSG00000109509	Rps12-ps4	1.38327	1.89813e-26	3.39067e-25
ENSMUSG00000042010	Acacb	-3.67662	1.91034e-26	3.40944e-25
ENSMUSG00000044224	Dnajc21	-1.54109	1.91461e-26	3.41402e-25
ENSMUSG00000003559	As3mt	-1.46043	1.98104e-26	3.52932e-25
ENSMUSG00000021036	Sptlc2	1.69897	2.07094e-26	3.68619e-25
ENSMUSG00000031701	Dnaja2	-1.30092	2.12278e-26	3.77512e-25
ENSMUSG00000035458	Tnni3	-4.18315	2.13143e-26	3.78713e-25
ENSMUSG00000057229	Atp5sl	-1.68059	2.13591e-26	3.79172e-25
ENSMUSG00000079941	Gm11273	-2.55535	2.16565e-26	3.84109e-25
ENSMUSG00000028583	Pdpn	3.34416	2.17107e-26	3.84729e-25
ENSMUSG00000059040	Eno1b	1.42612	2.27845e-26	4.03401e-25
ENSMUSG00000041134	Cyyr1	-1.9215	2.28984e-26	4.05059e-25
ENSMUSG00000001521	Tulp3	-1.44329	2.29794e-26	4.06132e-25
ENSMUSG00000030417	Pdcd5	-1.14204	2.32741e-26	4.10977e-25
ENSMUSG00000067787	Blcap	-1.37501	2.47009e-26	4.35786e-25
ENSMUSG00000064179	Tnnt1	-2.53627	2.47336e-26	4.35979e-25
ENSMUSG00000055322	Tns1	-1.51967	2.50894e-26	4.41861e-25
ENSMUSG00000057561	Eif1a	1.92254	2.5792e-26	4.53834e-25
ENSMUSG00000023921	Mut	-2.00982	2.63202e-26	4.62722e-25
ENSMUSG00000040521	Tsfm	-1.62609	2.63707e-26	4.63202e-25
ENSMUSG00000022246	Rai14	2.43321	2.66633e-26	4.6793e-25
ENSMUSG00000030612	Mrpl46	-1.49666	2.67201e-26	4.68453e-25
ENSMUSG00000032418	Me1	-1.5502	2.674e-26	4.68453e-25
ENSMUSG00000039016	Timm8b	-1.47471	2.72223e-26	4.76486e-25
ENSMUSG00000028249	Sdcbp	1.72378	2.72909e-26	4.77269e-25
ENSMUSG00000029767	Calu	0.926543	2.83099e-26	4.94656e-25
ENSMUSG00000013539	Tango2	-1.91422	2.84174e-26	4.96102e-25
ENSMUSG00000072620	Slfn2	2.52219	2.95994e-26	5.16284e-25
ENSMUSG00000028710	Atpaf1	-2.33865	2.97137e-26	5.17827e-25
ENSMUSG00000054555	Adam12	4.60405	3.12282e-26	5.43746e-25
ENSMUSG00000042962	Gm5436	-2.59168	3.19362e-26	5.55589e-25
ENSMUSG00000026249	Serpine2	1.9072	3.23889e-26	5.62975e-25
ENSMUSG00000045038	Prkce	-1.58687	3.43133e-26	5.95907e-25
ENSMUSG00000032348	Gsta4	-2.45006	3.55276e-26	6.1646e-25
ENSMUSG00000027715	Ccna2	3.64176	3.58304e-26	6.21174e-25
ENSMUSG00000037601	Nme1	1.43292	3.62954e-26	6.28691e-25
ENSMUSG00000022452	Smdt1	-1.07992	3.79082e-26	6.56059e-25
ENSMUSG00000042148	Cox10	-2.2251	3.98312e-26	6.88742e-25
ENSMUSG00000047085	Lrrc4b	-3.2397	4.05253e-26	7.00138e-25
ENSMUSG00000002767	Mrpl2	-1.56665	4.12067e-26	7.11296e-25
ENSMUSG00000026179	Pnkd	-1.60013	4.22499e-26	7.28675e-25
ENSMUSG00000043998	Mgat2	1.62957	4.4259e-26	7.6201e-25
ENSMUSG00000100131	Gm28439	-3.24893	4.42346e-26	7.6201e-25
ENSMUSG00000020132	Rab21	-0.885803	4.48537e-26	7.71585e-25
ENSMUSG00000042331	Specc1	3.01369	4.52967e-26	7.78535e-25
ENSMUSG00000031586	Rbpms	-1.63501	4.6435e-26	7.96906e-25
ENSMUSG00000001604	Tcea3	-2.49241	4.64453e-26	7.96906e-25
ENSMUSG00000005103	Wdr1	0.996105	4.65776e-26	7.9849e-25
ENSMUSG00000026027	Stradb	-1.81825	4.82776e-26	8.26925e-25
ENSMUSG00000019916	P4ha1	1.13356	4.86615e-26	8.32786e-25
ENSMUSG00000029359	Tesc	-3.16203	4.91914e-26	8.41136e-25
ENSMUSG00000095115	Itpripl2	1.29724	5.2519e-26	8.97267e-25
ENSMUSG00000030137	Tuba8	-4.36323	5.35813e-26	9.14634e-25
ENSMUSG00000051319	1500011K16Rik	-1.28883	5.36733e-26	9.15423e-25
ENSMUSG00000052512	Nav2	-1.83222	5.99376e-26	1.02139e-24
ENSMUSG00000030255	Sspn	-1.91812	6.54751e-26	1.11481e-24
ENSMUSG00000000031	H19	2.99326	6.9068e-26	1.17498e-24
ENSMUSG00000054469	Lclat1	-1.8651	6.92839e-26	1.17765e-24
ENSMUSG00000038366	Lasp1	1.614	7.03969e-26	1.19555e-24
ENSMUSG00000035783	Acta2	2.29777	7.11255e-26	1.2069e-24
ENSMUSG00000031934	Panx1	2.84952	7.25685e-26	1.23034e-24
ENSMUSG00000020674	Pxdn	1.52515	7.43922e-26	1.26019e-24
ENSMUSG00000003072	Atp5d	-2.16915	7.91029e-26	1.33886e-24
ENSMUSG00000003283	Hck	3.73184	8.29353e-26	1.40253e-24
ENSMUSG00000021771	Vdac2	-1.20377	8.53671e-26	1.44244e-24
ENSMUSG00000028229	Rmdn1	-2.07729	8.84664e-26	1.49284e-24
ENSMUSG00000030319	Cand2	-2.35159	8.84996e-26	1.49284e-24
ENSMUSG00000083380	Gm3244	-2.10251	8.93006e-26	1.50508e-24
ENSMUSG00000093392	Gm6061	1.63526	9.06474e-26	1.5265e-24
ENSMUSG00000007891	Ctsd	1.81117	9.15673e-26	1.54069e-24
ENSMUSG00000038181	Chpf2	1.92911	9.23445e-26	1.55246e-24
ENSMUSG00000041193	Pla2g5	-3.99418	9.32067e-26	1.56564e-24
ENSMUSG00000066491	Gm6265	-2.50349	9.95469e-26	1.67073e-24
ENSMUSG00000028478	Clta	1.25147	1.04821e-25	1.75778e-24
ENSMUSG00000011305	Plin5	-4.68569	1.06255e-25	1.78033e-24
ENSMUSG00000033149	Phldb2	1.69078	1.15811e-25	1.93882e-24
ENSMUSG00000061132	Blnk	2.97742	1.20217e-25	2.01089e-24
ENSMUSG00000097867	Lppos	-1.88065	1.24576e-25	2.08206e-24
ENSMUSG00000059363	Fxn	-1.88408	1.25862e-25	2.10179e-24
ENSMUSG00000042821	Snai1	2.98351	1.26606e-25	2.11246e-24
ENSMUSG00000020101	Vsir	1.91469	1.36925e-25	2.28166e-24
ENSMUSG00000038375	Trp53inp2	-2.14878	1.36975e-25	2.28166e-24
ENSMUSG00000038132	Rbm24	-3.03945	1.37184e-25	2.28325e-24
ENSMUSG00000036863	Syde2	-2.11241	1.54971e-25	2.57714e-24
ENSMUSG00000038845	Phb	-1.81147	1.56891e-25	2.60689e-24
ENSMUSG00000064370	mt-Cytb	-2.97507	1.64686e-25	2.73414e-24
ENSMUSG00000056492	Adgrf5	-1.41138	1.67725e-25	2.78229e-24
ENSMUSG00000031239	Itm2a	2.05148	1.73881e-25	2.88201e-24
ENSMUSG00000002900	Lamb1	0.955702	1.82802e-25	3.02737e-24
ENSMUSG00000031453	Rasa3	1.43572	1.85911e-25	3.0763e-24
ENSMUSG00000042476	Abcb4	-3.2571	1.90253e-25	3.14556e-24
ENSMUSG00000065990	Aurkaip1	-0.998484	1.90766e-25	3.15142e-24
ENSMUSG00000022789	Dnm1l	-1.27029	1.91244e-25	3.1567e-24
ENSMUSG00000033707	Lrrc24	-2.32453	1.96128e-25	3.23465e-24
ENSMUSG00000021666	Gfm2	-1.66373	2.00346e-25	3.3015e-24
ENSMUSG00000026956	Uap1l1	2.62101	2.02584e-25	3.33563e-24
ENSMUSG00000039936	Pik3cd	2.47044	2.04776e-25	3.36894e-24
ENSMUSG00000027371	Fahd2a	-2.55356	2.07726e-25	3.41467e-24
ENSMUSG00000025260	Hsd17b10	-1.6642	2.10162e-25	3.45188e-24
ENSMUSG00000052459	Atp6v1a	2.02597	2.12907e-25	3.49409e-24
ENSMUSG00000015575	Atp6v0e	1.25958	2.16427e-25	3.54895e-24
ENSMUSG00000051439	Cd14	2.61506	2.29662e-25	3.76288e-24
ENSMUSG00000052889	Prkcb	2.57186	2.31352e-25	3.78746e-24
ENSMUSG00000024030	Abcg1	2.94966	2.34933e-25	3.84294e-24
ENSMUSG00000026618	Iars2	-1.22315	2.38376e-25	3.89607e-24
ENSMUSG00000101249	Gm29216	-3.1142	2.40282e-25	3.92401e-24
ENSMUSG00000022940	Pigp	-1.41535	2.41801e-25	3.94559e-24
ENSMUSG00000064351	mt-Co1	-3.11459	2.43795e-25	3.97489e-24
ENSMUSG00000006360	Crip1	1.61551	2.47441e-25	4.03105e-24
ENSMUSG00000044676	Zfp612	-3.58823	2.53382e-25	4.12447e-24
ENSMUSG00000021102	Glrx5	-1.44303	2.58183e-25	4.19921e-24
ENSMUSG00000002014	Ssr4	1.39458	2.58725e-25	4.2046e-24
ENSMUSG00000006717	Acot13	-2.62296	2.7397e-25	4.44873e-24
ENSMUSG00000060802	B2m	1.29877	2.98335e-25	4.84044e-24
ENSMUSG00000050359	Sprr1a	5.76196	3.0699e-25	4.97683e-24
ENSMUSG00000067873	Htatsf1	-1.16433	3.11294e-25	5.04251e-24
ENSMUSG00000016194	Hsd11b1	-2.06972	3.18439e-25	5.15408e-24
ENSMUSG00000031712	Il15	-1.91719	3.27024e-25	5.28874e-24
ENSMUSG00000004207	Psap	1.35349	3.29184e-25	5.31508e-24
ENSMUSG00000064369	mt-Te	-2.78672	3.2913e-25	5.31508e-24
ENSMUSG00000028207	Asph	-1.55498	3.39992e-25	5.48514e-24
ENSMUSG00000001128	Cfp	3.16433	3.41523e-25	5.50541e-24
ENSMUSG00000038583	Pln	-3.55515	3.69402e-25	5.95002e-24
ENSMUSG00000062933	Gm10123	1.49188	3.79908e-25	6.11431e-24
ENSMUSG00000018507	Trpv2	2.62155	3.86975e-25	6.22304e-24
ENSMUSG00000030317	Timp4	-6.04119	3.91591e-25	6.29221e-24
ENSMUSG00000040462	Os9	1.30721	4.17047e-25	6.69587e-24
ENSMUSG00000029919	Hpgds	3.44293	4.23449e-25	6.79319e-24
ENSMUSG00000049038	Mterf2	-2.94352	4.34713e-25	6.96831e-24
ENSMUSG00000037818	Abhd18	-2.83221	4.38813e-25	7.0284e-24
ENSMUSG00000025404	R3hdm2	-1.39277	4.40694e-25	7.05287e-24
ENSMUSG00000021255	Esrrb	-3.42856	4.49052e-25	7.18087e-24
ENSMUSG00000001473	Tubb6	2.17618	4.61752e-25	7.37807e-24
ENSMUSG00000024737	Slc15a3	3.48199	4.643e-25	7.41285e-24
ENSMUSG00000054520	Sh3bp2	3.46101	4.67942e-25	7.46503e-24
ENSMUSG00000021044	Adck1	-1.83877	4.73061e-25	7.54068e-24
ENSMUSG00000026421	Csrp1	1.80952	4.88884e-25	7.7867e-24
ENSMUSG00000004069	Dnaja3	-2.19558	4.9997e-25	7.95693e-24
ENSMUSG00000015094	Npdc1	1.73404	5.06645e-25	8.05035e-24
ENSMUSG00000071317	Bves	-2.99472	5.06267e-25	8.05035e-24
ENSMUSG00000022407	Adsl	-1.44897	5.11431e-25	8.11993e-24
ENSMUSG00000028673	Fuca1	1.64744	5.35899e-25	8.50165e-24
ENSMUSG00000023055	Calcoco1	-1.63124	5.40632e-25	8.56994e-24
ENSMUSG00000043518	Rai2	-3.03565	5.41404e-25	8.57537e-24
ENSMUSG00000003299	Mrpl4	-1.36333	5.54175e-25	8.7707e-24
ENSMUSG00000047557	Lxn	2.58632	5.54635e-25	8.77105e-24
ENSMUSG00000020577	Tspan13	-1.54494	5.56152e-25	8.78808e-24
ENSMUSG00000022747	St3gal6	-1.54732	5.7368e-25	9.05788e-24
ENSMUSG00000048120	Entpd1	1.88628	5.85259e-25	9.23343e-24
ENSMUSG00000048537	Phldb1	-1.33095	6.06969e-25	9.56837e-24
ENSMUSG00000036932	Aifm1	-1.47927	6.66687e-25	1.05015e-23
ENSMUSG00000030144	Clec4d	5.50343	7.01484e-25	1.10409e-23
ENSMUSG00000028923	Necap2	1.7023	7.03719e-25	1.10674e-23
ENSMUSG00000028545	Bend5	-2.53881	7.07782e-25	1.11225e-23
ENSMUSG00000040990	Sh3kbp1	-1.42499	7.44098e-25	1.1684e-23
ENSMUSG00000039987	Phtf2	-2.27559	7.5066e-25	1.17778e-23
ENSMUSG00000083202	Gm12388	-3.03098	7.55516e-25	1.18447e-23
ENSMUSG00000023951	Vegfa	-2.71225	7.94515e-25	1.24464e-23
ENSMUSG00000024395	Lims2	-2.2822	8.13245e-25	1.27298e-23
ENSMUSG00000022890	Atp5j	-2.33898	8.49537e-25	1.32875e-23
ENSMUSG00000112605	CR974589.1	1.34789	8.67331e-25	1.35552e-23
ENSMUSG00000020143	Dock2	3.3563	8.77655e-25	1.37058e-23
ENSMUSG00000030122	Ptms	1.30667	8.88974e-25	1.38717e-23
ENSMUSG00000054477	Kcnn2	-4.04646	8.9326e-25	1.39278e-23
ENSMUSG00000014956	Ppp1cb	-1.1544	9.07419e-25	1.41375e-23
ENSMUSG00000022332	Khdrbs3	-1.30139	9.17611e-25	1.42851e-23
ENSMUSG00000028494	Plin2	2.18356	9.71111e-25	1.51062e-23
ENSMUSG00000030074	Gxylt2	3.07948	9.78463e-25	1.52088e-23
ENSMUSG00000043131	Mob1a	1.5088	9.94297e-25	1.54399e-23
ENSMUSG00000041426	Hibch	-2.28502	9.94877e-25	1.54399e-23
ENSMUSG00000058135	Gstm1	-2.09892	1.0813e-24	1.67681e-23
ENSMUSG00000047221	Fam185a	-2.03692	1.10378e-24	1.71035e-23
ENSMUSG00000031969	Acad8	-1.39063	1.13464e-24	1.75681e-23
ENSMUSG00000035642	Aamdc	-1.73133	1.14427e-24	1.77035e-23
ENSMUSG00000017697	Ada	4.21865	1.14741e-24	1.77383e-23
ENSMUSG00000022032	Scara5	-3.00384	1.20578e-24	1.86263e-23
ENSMUSG00000073982	Rhog	1.98359	1.21833e-24	1.88055e-23
ENSMUSG00000040370	Etfrf1	-1.65068	1.22856e-24	1.89489e-23
ENSMUSG00000025466	Fuom	-1.63383	1.23321e-24	1.90059e-23
ENSMUSG00000026574	Dpt	1.32705	1.24361e-24	1.91514e-23
ENSMUSG00000018415	Gid4	-1.44434	1.27995e-24	1.96959e-23
ENSMUSG00000003355	Fkbp11	3.23886	1.35199e-24	2.07884e-23
ENSMUSG00000022150	Dab2	1.46153	1.40859e-24	2.1642e-23
ENSMUSG00000080831	Gm12529	-3.18276	1.42079e-24	2.18127e-23
ENSMUSG00000006398	Cdc20	3.89912	1.43642e-24	2.20357e-23
ENSMUSG00000043639	Rbm20	-3.26548	1.44135e-24	2.20944e-23
ENSMUSG00000056666	Retsat	-2.12977	1.4711e-24	2.25159e-23
ENSMUSG00000097317	Gm17281	-3.29096	1.47098e-24	2.25159e-23
ENSMUSG00000021451	Sema4d	2.70174	1.47646e-24	2.25807e-23
ENSMUSG00000000001	Gnai3	1.71138	1.4993e-24	2.29124e-23
ENSMUSG00000048351	Coa7	-1.5847	1.50765e-24	2.30225e-23
ENSMUSG00000003810	Mast2	-1.34966	1.51876e-24	2.31744e-23
ENSMUSG00000020572	Nampt	-1.62747	1.54325e-24	2.35301e-23
ENSMUSG00000033044	Dhrs7c	-5.0933	1.59443e-24	2.4292e-23
ENSMUSG00000026824	Kcnj3	-4.83625	1.63442e-24	2.48823e-23
ENSMUSG00000006699	Cdc42	1.22686	1.65107e-24	2.51167e-23
ENSMUSG00000017969	Ptgis	2.15612	1.68971e-24	2.56849e-23
ENSMUSG00000032177	Pde4a	-1.92992	1.69939e-24	2.58124e-23
ENSMUSG00000057762	Gm6169	1.55736	1.74788e-24	2.65288e-23
ENSMUSG00000027274	Mkks	-1.38797	1.75232e-24	2.6576e-23
ENSMUSG00000023505	Cdca3	4.50414	1.79998e-24	2.7278e-23
ENSMUSG00000013707	Tnfaip8l2	3.31457	1.82409e-24	2.76225e-23
ENSMUSG00000074578	Zfas1	1.17245	1.84546e-24	2.79249e-23
ENSMUSG00000000959	Oxa1l	-1.37203	1.9081e-24	2.8851e-23
ENSMUSG00000073700	Klhl21	-1.73394	1.96948e-24	2.97566e-23
ENSMUSG00000028601	Echdc2	-1.63934	2.00089e-24	3.02083e-23
ENSMUSG00000032735	Ablim3	-1.58133	2.01559e-24	3.04073e-23
ENSMUSG00000056481	Cd248	2.03698	2.08664e-24	3.14554e-23
ENSMUSG00000036751	Cox6b1	-1.89099	2.12844e-24	3.20614e-23
ENSMUSG00000042029	Ncapg2	3.58352	2.13878e-24	3.21929e-23
ENSMUSG00000060586	H2-Eb1	3.04378	2.16297e-24	3.2508e-23
ENSMUSG00000031402	Mpp1	2.08749	2.16255e-24	3.2508e-23
ENSMUSG00000034295	Fhod3	-3.39134	2.16795e-24	3.25584e-23
ENSMUSG00000042804	Gpr153	1.81879	2.23246e-24	3.3502e-23
ENSMUSG00000036820	Amdhd2	1.9652	2.23866e-24	3.35699e-23
ENSMUSG00000021699	Pde4d	-2.10654	2.26493e-24	3.39383e-23
ENSMUSG00000069862	Rps12-ps9	1.29985	2.2791e-24	3.4125e-23
ENSMUSG00000020914	Top2a	3.95209	2.44932e-24	3.66464e-23
ENSMUSG00000001119	Col6a1	1.86198	2.45433e-24	3.66938e-23
ENSMUSG00000033124	Atg9a	-1.27533	2.51644e-24	3.75943e-23
ENSMUSG00000078716	Tmem8b	-2.21829	2.61447e-24	3.90297e-23
ENSMUSG00000041115	Iqsec2	-1.49377	2.73516e-24	4.08009e-23
ENSMUSG00000032563	Mrpl3	-1.57899	2.83047e-24	4.21912e-23
ENSMUSG00000024696	Lpxn	3.98858	2.84601e-24	4.23912e-23
ENSMUSG00000052539	Magi3	-2.04565	2.8684e-24	4.26928e-23
ENSMUSG00000023938	Aars2	-1.87935	2.90926e-24	4.32687e-23
ENSMUSG00000044330	Gm9790	-1.73417	2.9336e-24	4.35983e-23
ENSMUSG00000064364	mt-Th	-2.79406	2.96303e-24	4.4003e-23
ENSMUSG00000031672	Got2	-2.70034	2.98021e-24	4.42253e-23
ENSMUSG00000020775	Mrpl38	-1.35765	2.98935e-24	4.43279e-23
ENSMUSG00000029570	Lfng	2.27708	3.05113e-24	4.52106e-23
ENSMUSG00000037573	Tob1	-1.69326	3.116e-24	4.61375e-23
ENSMUSG00000025261	Huwe1	-0.858719	3.1998e-24	4.73329e-23
ENSMUSG00000029047	Pex10	-1.94032	3.20147e-24	4.73329e-23
ENSMUSG00000061983	Rps12	1.29667	3.21593e-24	4.75116e-23
ENSMUSG00000032312	Csk	1.66649	3.31019e-24	4.88681e-23
ENSMUSG00000058070	Eml1	-1.2312	3.33689e-24	4.92258e-23
ENSMUSG00000021877	Arf4	1.42578	3.38693e-24	4.99273e-23
ENSMUSG00000022905	Kpna1	-1.435	3.46762e-24	5.1079e-23
ENSMUSG00000005469	Prkaca	-1.65357	3.48365e-24	5.12773e-23
ENSMUSG00000051285	Pcmtd1	-1.27643	3.48967e-24	5.13282e-23
ENSMUSG00000030847	Bag3	-1.81938	3.53196e-24	5.18739e-23
ENSMUSG00000043795	Prr33	-4.17955	3.53019e-24	5.18739e-23
ENSMUSG00000032271	Nnmt	2.12363	3.57076e-24	5.24052e-23
ENSMUSG00000012017	Scarf2	1.95402	3.63918e-24	5.3331e-23
ENSMUSG00000084830	Gm14539	-2.21141	3.63751e-24	5.3331e-23
ENSMUSG00000030782	Tgfb1i1	1.71958	3.67586e-24	5.38291e-23
ENSMUSG00000032925	Itgbl1	2.60826	3.74801e-24	5.48455e-23
ENSMUSG00000040345	Arhgap9	2.27179	3.91823e-24	5.72944e-23
ENSMUSG00000037119	Fam91a1	1.96089	3.9974e-24	5.84094e-23
ENSMUSG00000028234	Rps20	1.00045	4.00155e-24	5.84273e-23
ENSMUSG00000060798	Intu	-2.62901	4.03157e-24	5.88227e-23
ENSMUSG00000032010	Usp2	-2.91488	4.0522e-24	5.90805e-23
ENSMUSG00000002500	Rpl3l	-5.29404	4.12541e-24	6.0104e-23
ENSMUSG00000039062	Anpep	2.88822	4.21122e-24	6.1244e-23
ENSMUSG00000056228	Cars2	-1.18295	4.20816e-24	6.1244e-23
ENSMUSG00000027765	P2ry1	-2.90621	4.21284e-24	6.1244e-23
ENSMUSG00000056025	Clca3a1	4.17779	4.32947e-24	6.28938e-23
ENSMUSG00000041390	Mdfic	1.69427	4.36377e-24	6.33001e-23
ENSMUSG00000007097	Atp1a2	-3.00821	4.3627e-24	6.33001e-23
ENSMUSG00000011148	Adssl1	-1.69277	4.54519e-24	6.58839e-23
ENSMUSG00000022865	Cxadr	-2.18763	4.70298e-24	6.81217e-23
ENSMUSG00000020307	Cdc34	-1.3568	4.78868e-24	6.93127e-23
ENSMUSG00000049537	Tecrl	-2.82619	4.81689e-24	6.96706e-23
ENSMUSG00000096831	Rps12-ps6	1.42	4.96157e-24	7.17114e-23
ENSMUSG00000020814	Mxra7	1.7441	5.41015e-24	7.81384e-23
ENSMUSG00000003955	Fam162a	-1.4284	5.42024e-24	7.82276e-23
ENSMUSG00000010914	Pdhx	-2.39001	5.63531e-24	8.12729e-23
ENSMUSG00000037419	Endod1	1.80047	5.69074e-24	8.20131e-23
ENSMUSG00000062397	Zfp706	-0.903997	5.82757e-24	8.39246e-23
ENSMUSG00000060703	Cd302	1.42478	6.02625e-24	8.67233e-23
ENSMUSG00000027605	Acss2	-2.1413	6.04255e-24	8.68953e-23
ENSMUSG00000100862	Gm10925	-2.76787	6.13793e-24	8.82036e-23
ENSMUSG00000034786	Gpsm3	2.23363	6.21278e-24	8.92149e-23
ENSMUSG00000043122	A530016L24Rik	-5.43649	6.29736e-24	9.03646e-23
ENSMUSG00000025757	Hspa4l	-1.28384	6.3467e-24	9.10073e-23
ENSMUSG00000014329	Bicc1	1.55841	6.37314e-24	9.13209e-23
ENSMUSG00000019787	Trdn	-2.6114	6.40972e-24	9.17793e-23
ENSMUSG00000045658	Pid1	1.73417	6.47337e-24	9.26244e-23
ENSMUSG00000029221	Slc30a9	-1.16638	6.4949e-24	9.28659e-23
ENSMUSG00000054277	Arfgap3	1.757	6.50746e-24	9.2979e-23
ENSMUSG00000000628	Hk2	-2.03167	6.55582e-24	9.36031e-23
ENSMUSG00000041695	Kcnj2	-2.14919	6.56203e-24	9.36249e-23
ENSMUSG00000029781	Fkbp9	0.974704	6.60204e-24	9.41285e-23
ENSMUSG00000024259	Slc25a46	-1.11362	6.62572e-24	9.43989e-23
ENSMUSG00000029659	Medag	1.49889	6.66551e-24	9.4898e-23
ENSMUSG00000025809	Itgb1	0.951745	6.74508e-24	9.59626e-23
ENSMUSG00000021408	Ripk1	1.78642	6.78647e-24	9.64828e-23
ENSMUSG00000028849	Map7d1	-0.986596	6.84525e-24	9.72492e-23
ENSMUSG00000083820	Gm6415	-3.0389	6.99705e-24	9.93353e-23
ENSMUSG00000039208	Metrnl	1.94076	7.28094e-24	1.03292e-22
ENSMUSG00000072640	Lyrm9	-2.19066	7.54515e-24	1.06965e-22
ENSMUSG00000071540	3425401B19Rik	-2.99933	7.60336e-24	1.07713e-22
ENSMUSG00000040147	Maob	-2.57767	7.84386e-24	1.11042e-22
ENSMUSG00000025791	Pgm2	-1.9836	8.28824e-24	1.1725e-22
ENSMUSG00000022451	Twf1	1.73819	8.41051e-24	1.18895e-22
ENSMUSG00000024197	Plin3	-1.17372	8.62294e-24	1.21812e-22
ENSMUSG00000023961	Enpp4	-1.67108	8.65471e-24	1.22174e-22
ENSMUSG00000032396	Dis3l	-1.37195	8.85419e-24	1.24902e-22
ENSMUSG00000029723	Tsc22d4	-1.12923	8.88656e-24	1.2527e-22
ENSMUSG00000033032	Afap1l1	-1.46722	9.1319e-24	1.28638e-22
ENSMUSG00000037712	Fermt2	-0.952596	9.20898e-24	1.29633e-22
ENSMUSG00000003721	Insig2	-1.23566	9.66202e-24	1.35914e-22
ENSMUSG00000074218	Cox7a1	-3.92875	1.02011e-23	1.43397e-22
ENSMUSG00000070469	Adamtsl3	3.29362	1.02538e-23	1.44035e-22
ENSMUSG00000024349	Tmem173	2.42289	1.03013e-23	1.44601e-22
ENSMUSG00000005220	Corin	-2.59014	1.04508e-23	1.46598e-22
ENSMUSG00000027642	Rpn2	1.22338	1.07159e-23	1.50211e-22
ENSMUSG00000078139	AK157302	-2.01566	1.07532e-23	1.50628e-22
ENSMUSG00000031320	Rps4x	0.962106	1.11184e-23	1.55635e-22
ENSMUSG00000066705	Fxyd6	1.73886	1.1154e-23	1.56023e-22
ENSMUSG00000075289	Carns1	-2.78175	1.14557e-23	1.60131e-22
ENSMUSG00000104621	Gm43185	-3.00328	1.21542e-23	1.69777e-22
ENSMUSG00000078771	Evi2a	2.79428	1.22089e-23	1.70421e-22
ENSMUSG00000026566	Mpzl1	1.76755	1.27967e-23	1.78502e-22
ENSMUSG00000024338	Psmb8	1.46769	1.28913e-23	1.79696e-22
ENSMUSG00000002602	Axl	1.27423	1.3426e-23	1.87018e-22
ENSMUSG00000002984	Tomm40	-1.1835	1.38682e-23	1.93045e-22
ENSMUSG00000004071	Cdip1	-1.3569	1.47282e-23	2.04873e-22
ENSMUSG00000049723	Mmp12	5.31424	1.49031e-23	2.07064e-22
ENSMUSG00000020460	Rps27a	1.04097	1.49065e-23	2.07064e-22
ENSMUSG00000020865	Abcc3	3.45497	1.57762e-23	2.18994e-22
ENSMUSG00000069920	B3gnt9	2.1585	1.60167e-23	2.22177e-22
ENSMUSG00000031555	Adam9	1.55562	1.61477e-23	2.2384e-22
ENSMUSG00000070354	Evi2	3.37767	1.62351e-23	2.24895e-22
ENSMUSG00000018566	Slc2a4	-3.94875	1.74806e-23	2.4198e-22
ENSMUSG00000064344	mt-Tm	-2.73624	1.75834e-23	2.43235e-22
ENSMUSG00000045948	Mrps12	-1.20313	1.76195e-23	2.43566e-22
ENSMUSG00000062929	Cfl2	-1.71256	1.76882e-23	2.44346e-22
ENSMUSG00000024487	Yipf5	1.44913	1.7708e-23	2.44451e-22
ENSMUSG00000021614	Vcan	2.43875	1.79152e-23	2.47141e-22
ENSMUSG00000021567	Nkd2	3.5365	1.79437e-23	2.47224e-22
ENSMUSG00000021069	Pygl	2.58681	1.7946e-23	2.47224e-22
ENSMUSG00000030515	Tarsl2	-2.3825	1.83237e-23	2.52253e-22
ENSMUSG00000035268	Pkig	-1.30256	1.86175e-23	2.56122e-22
ENSMUSG00000067038	Rps12-ps3	1.24889	1.97938e-23	2.72118e-22
ENSMUSG00000036246	Gmip	2.43421	1.99036e-23	2.73438e-22
ENSMUSG00000030621	Me3	-3.19958	2.01181e-23	2.76195e-22
ENSMUSG00000064357	mt-Atp6	-2.75098	2.04774e-23	2.80935e-22
ENSMUSG00000024083	Pja2	-1.05483	2.12863e-23	2.91832e-22
ENSMUSG00000034880	Mrpl34	-1.51894	2.24593e-23	3.07703e-22
ENSMUSG00000032456	Nmnat3	-2.23497	2.25178e-23	3.08293e-22
ENSMUSG00000048578	Mlec	1.18116	2.32771e-23	3.18471e-22
ENSMUSG00000025724	Sec11a	1.11184	2.39445e-23	3.27377e-22
ENSMUSG00000041731	Pgm5	-1.87232	2.41609e-23	3.3011e-22
ENSMUSG00000003477	Inmt	-7.61722	2.46967e-23	3.37202e-22
ENSMUSG00000022090	Pdlim2	1.83166	2.48106e-23	3.38525e-22
ENSMUSG00000056900	Usp13	-2.57894	2.48312e-23	3.38575e-22
ENSMUSG00000000384	Tbrg4	-1.75623	2.59477e-23	3.53557e-22
ENSMUSG00000050777	Tmem37	2.71036	2.64968e-23	3.60793e-22
ENSMUSG00000038370	Pcp4l1	-3.04377	2.65728e-23	3.61582e-22
ENSMUSG00000094392	Gm3788	2.86413	2.66538e-23	3.62437e-22
ENSMUSG00000048371	Pdp2	-2.46559	2.67752e-23	3.63841e-22
ENSMUSG00000027004	Frzb	3.02845	2.73633e-23	3.7158e-22
ENSMUSG00000019832	Rab32	3.44045	2.74767e-23	3.72867e-22
ENSMUSG00000036438	Calm2	1.07977	2.7857e-23	3.77771e-22
ENSMUSG00000019864	Rtn4ip1	-2.71458	2.83811e-23	3.84617e-22
ENSMUSG00000024381	Bin1	2.04772	2.87091e-23	3.88799e-22
ENSMUSG00000048755	Mcat	-1.59072	2.95926e-23	4.00493e-22
ENSMUSG00000003484	Cyp4f18	4.32838	3.12798e-23	4.2304e-22
ENSMUSG00000064349	mt-Tc	-2.2146	3.32409e-23	4.49258e-22
ENSMUSG00000040723	Rcsd1	-1.45737	3.34807e-23	4.51888e-22
ENSMUSG00000045201	Lrrc3b	-3.25704	3.34651e-23	4.51888e-22
ENSMUSG00000031565	Fgfr1	1.22372	3.39118e-23	4.57398e-22
ENSMUSG00000015112	Slc25a13	-3.00199	3.4019e-23	4.58534e-22
ENSMUSG00000028861	Mrps15	-1.22368	3.42898e-23	4.61872e-22
ENSMUSG00000020901 /// ENSMUSG00000046207	Pik3r6	2.12817	3.46326e-23	4.66176e-22
ENSMUSG00000025766	D3Ertd751e	-2.54718	3.48095e-23	4.68242e-22
ENSMUSG00000004558	Ndrg2	-2.58236	3.50412e-23	4.71041e-22
ENSMUSG00000080006	Rps19-ps7	1.20452	3.50736e-23	4.7116e-22
ENSMUSG00000071180	Smim15	1.31445	3.56479e-23	4.78553e-22
ENSMUSG00000030802	Bckdk	-1.21399	3.59312e-23	4.82033e-22
ENSMUSG00000053158	Fes	2.03235	3.67823e-23	4.9312e-22
ENSMUSG00000039607	Rbms3	1.64938	3.80539e-23	5.09826e-22
ENSMUSG00000025326	Ube3a	-0.829551	3.96146e-23	5.30379e-22
ENSMUSG00000100905	Gm28075	-2.78205	4.0931e-23	5.47637e-22
ENSMUSG00000026276	Sept2	0.859038	4.11923e-23	5.50765e-22
ENSMUSG00000060882	Kcnd2	-4.95311	4.14302e-23	5.53576e-22
ENSMUSG00000028295	Smim8	-1.96695	4.16593e-23	5.56265e-22
ENSMUSG00000036073	Galt	-1.65127	4.198e-23	5.59884e-22
ENSMUSG00000041261	Car8	-2.67882	4.19864e-23	5.59884e-22
ENSMUSG00000036879	Phkb	-1.36908	4.25058e-23	5.66432e-22
ENSMUSG00000086938	4930481A15Rik	-3.28334	4.35854e-23	5.80432e-22
ENSMUSG00000058838	Rps27a-ps2	0.950916	4.4588e-23	5.93388e-22
ENSMUSG00000036052	Dnajb5	-2.16872	4.46596e-23	5.93946e-22
ENSMUSG00000031618	Nr3c2	-3.39594	4.53659e-23	6.02938e-22
ENSMUSG00000009585	Apobec3	1.69178	4.5745e-23	6.07573e-22
ENSMUSG00000015133	Lrrk1	1.56041	4.57791e-23	6.07622e-22
ENSMUSG00000057531	Dtnbp1	-0.871949	4.60525e-23	6.10465e-22
ENSMUSG00000021033	Gstz1	-1.1758	4.60849e-23	6.10465e-22
ENSMUSG00000068706	Gm10250	-2.39431	4.60838e-23	6.10465e-22
ENSMUSG00000021313	Ryr2	-2.95944	4.61442e-23	6.10846e-22
ENSMUSG00000082895	Rpsa-ps9	1.06341	4.83897e-23	6.39723e-22
ENSMUSG00000020393	Kremen1	-1.69707	4.8358e-23	6.39723e-22
ENSMUSG00000027187	Cat	-1.25654	4.90094e-23	6.47488e-22
ENSMUSG00000091989	Ndufab1-ps	-2.95965	4.9156e-23	6.48995e-22
ENSMUSG00000005981	Trap1	-1.20889	5.33617e-23	7.04058e-22
ENSMUSG00000047407	Tgif1	2.86687	5.42763e-23	7.15652e-22
ENSMUSG00000008668	Rps18	0.892992	5.56636e-23	7.3346e-22
ENSMUSG00000020029	Nudt4	-1.22863	5.82642e-23	7.67222e-22
ENSMUSG00000024981	Acsl5	1.42639	5.88951e-23	7.75019e-22
ENSMUSG00000049580	Tsku	3.16413	5.90955e-23	7.77144e-22
ENSMUSG00000023827	Agpat4	2.55048	5.93723e-23	7.80271e-22
ENSMUSG00000034714	Ttyh2	2.143	6.14137e-23	8.06569e-22
ENSMUSG00000021186	Fbln5	2.06076	6.26431e-23	8.22175e-22
ENSMUSG00000081703	Gm6285	1.09474	6.50939e-23	8.5378e-22
ENSMUSG00000024712	Rfk	-1.13228	6.56752e-23	8.60841e-22
ENSMUSG00000095609	Gm21188	4.66698	6.73015e-23	8.81579e-22
ENSMUSG00000024740	Ddb1	0.853071	6.83671e-23	8.94951e-22
ENSMUSG00000029064	Gnb1	0.920409	6.9255e-23	9.0598e-22
ENSMUSG00000032601	Prkar2a	-1.3977	7.01298e-23	9.16824e-22
ENSMUSG00000036309	Skp1a	-0.708931	7.19954e-23	9.40598e-22
ENSMUSG00000032640	Chsy1	1.54061	7.35083e-23	9.59737e-22
ENSMUSG00000104453	Gm37829	-3.68496	7.42102e-23	9.68268e-22
ENSMUSG00000023977	Ubr2	-1.21833	7.46551e-23	9.73438e-22
ENSMUSG00000006576	Slc4a3	-2.80146	7.55162e-23	9.84024e-22
ENSMUSG00000053411	Cbx7	-2.18236	7.60458e-23	9.9028e-22
ENSMUSG00000000958	Slc7a7	2.6823	7.61678e-23	9.91223e-22
ENSMUSG00000025212	Sfxn3	1.67559	7.68036e-23	9.98847e-22
ENSMUSG00000020644	Id2	2.07664	7.79002e-23	1.01245e-21
ENSMUSG00000024236	Svil	-1.80116	8.71021e-23	1.13131e-21
ENSMUSG00000038936	Sccpdh	-1.3368	8.90027e-23	1.15524e-21
ENSMUSG00000059456	Ptk2b	2.71342	9.12686e-23	1.18389e-21
ENSMUSG00000052214	Opa3	-1.51576	9.42853e-23	1.22222e-21
ENSMUSG00000070692	Rps12-ps10	1.32572	1.0108e-22	1.30945e-21
ENSMUSG00000019979	Apaf1	2.4024	1.047e-22	1.35547e-21
ENSMUSG00000030826	Bcat2	-1.45212	1.05057e-22	1.35921e-21
ENSMUSG00000054027	Nt5dc3	-1.73951	1.05534e-22	1.3645e-21
ENSMUSG00000042404	Dennd4b	-1.39684	1.11601e-22	1.44201e-21
ENSMUSG00000031808	Slc27a1	-1.27637	1.13399e-22	1.4643e-21
ENSMUSG00000050212	Eva1b	1.61263	1.15867e-22	1.4952e-21
ENSMUSG00000052336	Cx3cr1	2.65746	1.2715e-22	1.63868e-21
ENSMUSG00000056394	Lig1	2.42923	1.27123e-22	1.63868e-21
ENSMUSG00000005373	Mlxipl	-3.67867	1.27428e-22	1.64121e-21
ENSMUSG00000060600	Eno3	-3.42108	1.35252e-22	1.74086e-21
ENSMUSG00000027423	Snx5	1.30107	1.39884e-22	1.79932e-21
ENSMUSG00000039611	Tmem246	-2.66791	1.40122e-22	1.80122e-21
ENSMUSG00000057036	Gm7536	0.9936	1.45386e-22	1.86769e-21
ENSMUSG00000022337	Emc2	-1.39586	1.45755e-22	1.87122e-21
ENSMUSG00000097487	Ptges3l	-1.79103	1.48154e-22	1.9008e-21
ENSMUSG00000025381	Cnpy2	1.04881	1.53892e-22	1.97316e-21
ENSMUSG00000068396	Rpl34-ps1	0.90842	1.61012e-22	2.06312e-21
ENSMUSG00000029304	Spp1	5.45209	1.68855e-22	2.16222e-21
ENSMUSG00000038248	Sobp	-1.90767	1.71579e-22	2.19571e-21
ENSMUSG00000033386	Frrs1	2.41597	1.80917e-22	2.31372e-21
ENSMUSG00000029486	Mrpl1	-1.572	1.82024e-22	2.32639e-21
ENSMUSG00000114254	CU074400.1	-2.6676	1.82983e-22	2.33716e-21
ENSMUSG00000096135	Rps12-ps18	1.40493	1.83773e-22	2.34575e-21
ENSMUSG00000059895	Ptp4a3	-1.94727	1.85562e-22	2.36707e-21
ENSMUSG00000027679	Dnajc19	-1.15498	1.86205e-22	2.37375e-21
ENSMUSG00000109673	Gm9712	-2.32772	1.8759e-22	2.38989e-21
ENSMUSG00000014301	Pam16	-1.43296	1.87807e-22	2.39114e-21
ENSMUSG00000034135	Sik3	-1.29313	1.88236e-22	2.39507e-21
ENSMUSG00000066724	Gm10175	-1.10406	1.89168e-22	2.40539e-21
ENSMUSG00000071369	Map3k5	-1.46181	1.91006e-22	2.42723e-21
ENSMUSG00000029512	Ulk1	-1.17724	1.93318e-22	2.45504e-21
ENSMUSG00000048967	Yjefn3	-2.92677	1.95291e-22	2.47853e-21
ENSMUSG00000024750	Zfand5	-0.97805	1.99311e-22	2.52794e-21
ENSMUSG00000037736	Limch1	-2.03211	2.00019e-22	2.53531e-21
ENSMUSG00000063320	1190007I07Rik	-1.93128	2.07117e-22	2.62361e-21
ENSMUSG00000037531	Mrpl47	-1.58632	2.10027e-22	2.65879e-21
ENSMUSG00000022372	Sla	3.12417	2.13248e-22	2.69786e-21
ENSMUSG00000023456	Tpi1	-1.3849	2.14251e-22	2.70883e-21
ENSMUSG00000037904	Ankrd9	-2.72895	2.18012e-22	2.75465e-21
ENSMUSG00000030246	Ldhb	-3.45532	2.18432e-22	2.7582e-21
ENSMUSG00000032374	Plod2	1.79693	2.22443e-22	2.80708e-21
ENSMUSG00000026991	Pkp4	-1.49975	2.27988e-22	2.87524e-21
ENSMUSG00000038239	Hrc	-4.60822	2.28977e-22	2.88588e-21
ENSMUSG00000001348	Acp5	5.09011	2.35667e-22	2.96833e-21
ENSMUSG00000041482	Piezo2	3.83665	2.51134e-22	3.16116e-21
ENSMUSG00000036087	Slain2	-1.30423	2.51534e-22	3.1642e-21
ENSMUSG00000032534	Cep63	-1.26552	2.57394e-22	3.23588e-21
ENSMUSG00000100510	AV026068	-2.6371	2.58214e-22	3.24415e-21
ENSMUSG00000031352	Hccs	-1.61305	2.67209e-22	3.35505e-21
ENSMUSG00000036446	Lum	1.76009	2.77953e-22	3.48776e-21
ENSMUSG00000031532	Saraf	-1.13713	2.81909e-22	3.53518e-21
ENSMUSG00000008136	Fhl2	-3.04221	2.86745e-22	3.59358e-21
ENSMUSG00000038301	Snx10	1.66741	2.90033e-22	3.6325e-21
ENSMUSG00000019863	Qrsl1	-1.93283	2.98102e-22	3.73122e-21
ENSMUSG00000040430	Pitpnc1	-1.6342	3.01812e-22	3.7753e-21
ENSMUSG00000027709	Mccc1	-2.07418	3.11823e-22	3.89808e-21
ENSMUSG00000026154	Sdhaf4	-1.42629	3.26517e-22	4.07921e-21
ENSMUSG00000032280	Tle3	1.73506	3.32157e-22	4.14709e-21
ENSMUSG00000031534	Smim19	-1.50549	3.34269e-22	4.17085e-21
ENSMUSG00000083219	Gm11410	-3.05524	3.39525e-22	4.23378e-21
ENSMUSG00000040133	Gpr176	4.18851	3.52266e-22	4.38993e-21
ENSMUSG00000041351	Rap1gap	-2.75923	3.54932e-22	4.4204e-21
ENSMUSG00000075702	Selenom	1.28548	3.59352e-22	4.47266e-21
ENSMUSG00000017929	B4galt5	1.91906	3.68201e-22	4.57995e-21
ENSMUSG00000038900	Rpl12	1.1615	4.11061e-22	5.10989e-21
ENSMUSG00000008604	Ubqln4	-1.33939	4.12734e-22	5.12717e-21
ENSMUSG00000060675	Pla2g16	-1.68602	4.12964e-22	5.12717e-21
ENSMUSG00000002897	Il17ra	2.52114	4.13992e-22	5.13674e-21
ENSMUSG00000113877	AC155266.1	-1.83575	4.17271e-22	5.17421e-21
ENSMUSG00000026972	Arrdc1	2.19859	4.18697e-22	5.18546e-21
ENSMUSG00000031903	Pla2g15	1.9388	4.18522e-22	5.18546e-21
ENSMUSG00000062184	Hs6st2	4.54786	4.22262e-22	5.22638e-21
ENSMUSG00000038807	Rap1gap2	-1.79704	4.28781e-22	5.30377e-21
ENSMUSG00000027406	Idh3b	-2.65339	4.29516e-22	5.30958e-21
ENSMUSG00000051506	Wdfy4	2.55748	4.29997e-22	5.31224e-21
ENSMUSG00000022223	Sdr39u1	-2.85284	4.3154e-22	5.32801e-21
ENSMUSG00000033060	Lmo7	-2.84488	4.36356e-22	5.38414e-21
ENSMUSG00000031974	Abcb10	-1.63385	4.48008e-22	5.5211e-21
ENSMUSG00000030747	Dgat2	-4.25392	4.47863e-22	5.5211e-21
ENSMUSG00000050174	Nudt6	-2.24756	4.52237e-22	5.56978e-21
ENSMUSG00000027955	Fam198b	1.82965	4.52882e-22	5.57429e-21
ENSMUSG00000038437	Mllt6	-1.24496	4.62091e-22	5.68415e-21
ENSMUSG00000026932	Nacc2	-1.14385	4.62547e-22	5.68625e-21
ENSMUSG00000006356	Crip2	-2.16469	4.63794e-22	5.69809e-21
ENSMUSG00000039166	Akap7	-1.71916	4.67932e-22	5.74539e-21
ENSMUSG00000032997	Chpf	1.73101	4.68415e-22	5.74779e-21
ENSMUSG00000035620	Ric8b	-1.43095	4.76107e-22	5.83859e-21
ENSMUSG00000092203	1110038B12Rik	1.8684	4.94933e-22	6.06573e-21
ENSMUSG00000030403	Vasp	1.34441	5.0078e-22	6.13363e-21
ENSMUSG00000027996	Sfrp2	3.53845	5.11718e-22	6.26377e-21
ENSMUSG00000019467	Arhgef25	1.97297	5.16414e-22	6.31737e-21
ENSMUSG00000029223	Uchl1	2.05303	5.22373e-22	6.38637e-21
ENSMUSG00000027339	Rassf2	2.14275	5.29698e-22	6.47197e-21
ENSMUSG00000064267	Hvcn1	3.32303	5.33769e-22	6.51772e-21
ENSMUSG00000029470	P2rx4	1.49768	5.42014e-22	6.61436e-21
ENSMUSG00000072407	Gm6419	-2.43714	5.44851e-22	6.64492e-21
ENSMUSG00000029322	Plac8	4.05115	5.77544e-22	7.03934e-21
ENSMUSG00000034312	Iqsec1	-0.927364	5.84077e-22	7.11464e-21
ENSMUSG00000035686	Thrsp	-2.93103	6.01624e-22	7.32391e-21
ENSMUSG00000035069	Oma1	-1.59581	6.1021e-22	7.42391e-21
ENSMUSG00000030087	Klf15	-3.82689	6.34856e-22	7.71906e-21
ENSMUSG00000050556	Kcnb1	-2.62226	6.41179e-22	7.79121e-21
ENSMUSG00000003476	Crhr2	-3.49323	6.52394e-22	7.92267e-21
ENSMUSG00000095419	Gm14328	2.72902	6.71674e-22	8.15185e-21
ENSMUSG00000002781	Tmem143	-2.60566	6.78968e-22	8.23537e-21
ENSMUSG00000030793	Pycard	1.60448	6.8228e-22	8.26551e-21
ENSMUSG00000021456	Fbp2	-5.06246	6.82189e-22	8.26551e-21
ENSMUSG00000075528	Aarsd1	-1.47782	6.89703e-22	8.35037e-21
ENSMUSG00000008855	Hdac5	-0.942624	7.00045e-22	8.47046e-21
ENSMUSG00000007041	Clic1	2.23089	7.16302e-22	8.66193e-21
ENSMUSG00000021906	Oxnad1	-2.10022	7.24406e-22	8.75462e-21
ENSMUSG00000028044	Cks1b	2.64578	7.28651e-22	8.80061e-21
ENSMUSG00000094777	Hist1h2ap	3.842	7.6067e-22	9.18179e-21
ENSMUSG00000078813	Leng1	-1.61558	7.95558e-22	9.59711e-21
ENSMUSG00000074785	Plxnc1	3.14439	8.12663e-22	9.79754e-21
ENSMUSG00000041733	Coq5	-2.16931	8.24642e-22	9.93597e-21
ENSMUSG00000049422	Chchd10	-3.06038	8.25977e-22	9.94606e-21
ENSMUSG00000032366	Tpm1	-2.28369	8.26938e-22	9.95163e-21
ENSMUSG00000046718	Bst2	1.44652	8.36914e-22	1.00656e-20
ENSMUSG00000019173	Rab5c	1.43538	8.47908e-22	1.01917e-20
ENSMUSG00000022665	Ccdc80	1.74733	8.61235e-22	1.03457e-20
ENSMUSG00000024867	Pip5k1b	-2.6206	8.6397e-22	1.03723e-20
ENSMUSG00000037563	Rps16	0.911905	8.80177e-22	1.05605e-20
ENSMUSG00000026610	Esrrg	-2.37871	9.19468e-22	1.10253e-20
ENSMUSG00000082062	Ftl2-ps	3.6428	9.49576e-22	1.13795e-20
ENSMUSG00000058498	Rnf207	-3.97274	9.53223e-22	1.14164e-20
ENSMUSG00000027248	Pdia3	1.93168	1.02811e-21	1.23059e-20
ENSMUSG00000048332	Lhfp	1.3249	1.03037e-21	1.23256e-20
ENSMUSG00000096437	Rps12-ps16	1.38462	1.03495e-21	1.2373e-20
ENSMUSG00000021930	Spryd7	-1.44545	1.05988e-21	1.26635e-20
ENSMUSG00000026094	Stk17b	1.59696	1.0654e-21	1.27218e-20
ENSMUSG00000024590	Lmnb1	2.78864	1.07959e-21	1.28835e-20
ENSMUSG00000050912	Tmem123	1.1388	1.1009e-21	1.313e-20
ENSMUSG00000022889	Mrpl39	-1.38392	1.20827e-21	1.4402e-20
ENSMUSG00000039103	Nexn	-2.23527	1.22053e-21	1.45395e-20
ENSMUSG00000037989	Wnk2	-5.10941	1.22228e-21	1.45516e-20
ENSMUSG00000055435	Maf	1.45097	1.29878e-21	1.54531e-20
ENSMUSG00000018554	Ybx2	-4.03245	1.33112e-21	1.58286e-20
ENSMUSG00000025967	Eef1b2	0.816881	1.35715e-21	1.61284e-20
ENSMUSG00000032024	Clmp	2.23134	1.36063e-21	1.61603e-20
ENSMUSG00000032827	Ppp1r9a	-2.53164	1.39943e-21	1.66112e-20
ENSMUSG00000004849	Ap1s1	1.2253	1.42026e-21	1.68484e-20
ENSMUSG00000021868	Ppif	-3.00947	1.44364e-21	1.71156e-20
ENSMUSG00000007888	Crlf1	4.50797	1.48766e-21	1.7627e-20
ENSMUSG00000045136	Tubb2b	2.83525	1.49457e-21	1.76984e-20
ENSMUSG00000039982	Dtx4	2.01966	1.49935e-21	1.77445e-20
ENSMUSG00000042717	Ppp1r3a	-3.05841	1.51139e-21	1.78764e-20
ENSMUSG00000049037	Clec4a1	2.60742	1.55423e-21	1.83722e-20
ENSMUSG00000027784	Ppm1l	-3.20326	1.56447e-21	1.84824e-20
ENSMUSG00000074652	Myh7b	-4.74969	1.57337e-21	1.85765e-20
ENSMUSG00000008226	Scrn3	-1.50923	1.59626e-21	1.88357e-20
ENSMUSG00000035849	Krt222	-4.06249	1.63269e-21	1.92542e-20
ENSMUSG00000001445	Mrpl10	-0.905428	1.74504e-21	2.0567e-20
ENSMUSG00000040945	Rcc2	1.46042	1.81107e-21	2.13326e-20
ENSMUSG00000020331	Hcn2	-3.29735	1.91326e-21	2.25231e-20
ENSMUSG00000026748	Plxdc2	1.57909	1.9603e-21	2.30632e-20
ENSMUSG00000089872 /// ENSMUSG00000003644	Rps6ka1	1.49073	1.96657e-21	2.31234e-20
ENSMUSG00000039048	Foxred1	-1.61559	1.99853e-21	2.34854e-20
ENSMUSG00000038708	Golga4	-1.87579	2.04043e-21	2.39637e-20
ENSMUSG00000112144	AC142191.1	-1.95531	2.04594e-21	2.40143e-20
ENSMUSG00000018604	Tbx3	-2.10125	2.05498e-21	2.41062e-20
ENSMUSG00000032518	Rpsa	1.07714	2.06352e-21	2.41922e-20
ENSMUSG00000035275	Raver2	-2.39478	2.08809e-21	2.44659e-20
ENSMUSG00000034807	Colgalt1	1.43595	2.15469e-21	2.52314e-20
ENSMUSG00000008892	Vdac3	-1.39944	2.19625e-21	2.5703e-20
ENSMUSG00000036850	Mrpl41	-1.54823	2.19949e-21	2.5726e-20
ENSMUSG00000024168	Tmem204	-1.59306	2.22253e-21	2.59802e-20
ENSMUSG00000039114	Nrn1	-3.70111	2.2712e-21	2.65336e-20
ENSMUSG00000014867	Surf4	1.0618	2.30544e-21	2.69179e-20
ENSMUSG00000064367	mt-Nd5	-3.12509	2.36616e-21	2.76108e-20
ENSMUSG00000096944	Gm26722	-1.95482	2.37804e-21	2.77331e-20
ENSMUSG00000065979	Cpped1	-1.28244	2.50968e-21	2.92513e-20
ENSMUSG00000002204	Napsa	3.96324	2.69262e-21	3.13653e-20
ENSMUSG00000028364	Tnc	4.44668	2.77502e-21	3.23063e-20
ENSMUSG00000039100	March6	-1.37037	2.82649e-21	3.28863e-20
ENSMUSG00000015647	Lama5	-1.69886	2.83044e-21	3.29131e-20
ENSMUSG00000000296	Tpd52l1	-3.10988	2.84398e-21	3.30514e-20
ENSMUSG00000025962	Fastkd2	-1.48929	2.8491e-21	3.30916e-20
ENSMUSG00000031628	Casp3	2.45223	2.89985e-21	3.36616e-20
ENSMUSG00000020009	Ifngr1	1.0128	2.91428e-21	3.38093e-20
ENSMUSG00000025151	Maged1	1.10765	3.01172e-21	3.49195e-20
ENSMUSG00000001100	Poldip2	-1.27811	3.13112e-21	3.62829e-20
ENSMUSG00000072812	Ahnak2	2.07793	3.19872e-21	3.70447e-20
ENSMUSG00000072949	Acot1	-2.48946	3.29191e-21	3.81018e-20
ENSMUSG00000019996	Map7	-2.41336	3.33493e-21	3.85774e-20
ENSMUSG00000022884	Eif4a2	-1.00182	3.53645e-21	4.0885e-20
ENSMUSG00000100826	Snhg14	-2.56124	3.61669e-21	4.17885e-20
ENSMUSG00000066116	Gm10154	0.958312	3.66846e-21	4.23622e-20
ENSMUSG00000032892	Rangrf	-2.19561	3.72336e-21	4.29713e-20
ENSMUSG00000028743	Akr7a5	-1.66264	3.95358e-21	4.56019e-20
ENSMUSG00000024052	Lpin2	2.05065	3.98108e-21	4.58926e-20
ENSMUSG00000057113	Npm1	0.984104	4.05384e-21	4.67044e-20
ENSMUSG00000020610	Amz2	-1.12908	4.22562e-21	4.86555e-20
ENSMUSG00000037805	Rpl10a	1.02495	4.25497e-21	4.89652e-20
ENSMUSG00000075307	Klhl41	-2.62524	4.27788e-21	4.92005e-20
ENSMUSG00000070372	Capza1	1.61751	4.29226e-21	4.93375e-20
ENSMUSG00000028527	Ak4	-2.38381	4.54674e-21	5.22326e-20
ENSMUSG00000020264	Slc36a2	-3.19209	4.5713e-21	5.24846e-20
ENSMUSG00000031502	Col4a1	1.4625	4.59445e-21	5.27202e-20
ENSMUSG00000016382	Pls3	1.35031	4.61523e-21	5.29281e-20
ENSMUSG00000003865	Gys1	-1.8781	4.63829e-21	5.31621e-20
ENSMUSG00000032267	Usp28	-2.87032	4.65074e-21	5.32743e-20
ENSMUSG00000019945	1700040L02Rik	-4.24098	4.69915e-21	5.3798e-20
ENSMUSG00000021772	Nkiras1	-2.09337	4.7656e-21	5.45275e-20
ENSMUSG00000029314	Gpat3	-2.40184	4.78438e-21	5.47111e-20
ENSMUSG00000072460	Atp5l-ps1	-2.19371	4.81169e-21	5.49919e-20
ENSMUSG00000005161	Prdx2	-1.02424	4.87157e-21	5.56445e-20
ENSMUSG00000112068	AC117232.3	-2.48003	5.14827e-21	5.87714e-20
ENSMUSG00000026308	Klhl30	-2.21385	5.22027e-21	5.95593e-20
ENSMUSG00000027660	Skil	1.44273	5.33233e-21	6.08032e-20
ENSMUSG00000036968	Cnpy4	1.80366	5.34758e-21	6.09423e-20
ENSMUSG00000020152	Actr2	1.07293	5.38366e-21	6.13185e-20
ENSMUSG00000078670	Fam174b	-2.99719	5.46039e-21	6.21571e-20
ENSMUSG00000038663	Fsd2	-3.77474	5.52752e-21	6.28854e-20
ENSMUSG00000033701	Acbd6	-0.921106	5.56775e-21	6.33071e-20
ENSMUSG00000056515	Rab31	2.13354	5.57871e-21	6.33956e-20
ENSMUSG00000021384	Susd3	4.10425	5.63274e-21	6.39732e-20
ENSMUSG00000057841	Rpl32	0.841151	5.73288e-21	6.50735e-20
ENSMUSG00000038034	Igsf8	1.95064	5.75498e-21	6.52873e-20
ENSMUSG00000096763	Rps12-ps13	1.31036	5.86796e-21	6.6524e-20
ENSMUSG00000113061	AL607105.1	0.872406	5.87064e-21	6.6524e-20
ENSMUSG00000038046	Mrm3	-2.20825	6.24715e-21	7.07504e-20
ENSMUSG00000031422	Morf4l2	1.55629	6.25324e-21	7.07791e-20
ENSMUSG00000029862	Clcn1	-7.00764	6.39649e-21	7.23596e-20
ENSMUSG00000026492	Tfb2m	-1.59391	6.44542e-21	7.28718e-20
ENSMUSG00000028059	Arhgef2	1.16274	6.47989e-21	7.32202e-20
ENSMUSG00000081485	Gm12338	-2.25564	6.5401e-21	7.38588e-20
ENSMUSG00000016559	H3f3b	0.858412	6.57979e-21	7.42651e-20
ENSMUSG00000028063	Lmna	1.13947	6.61984e-21	7.4675e-20
ENSMUSG00000019461	Plscr3	1.28377	6.68655e-21	7.5385e-20
ENSMUSG00000064181	Rab3ip	-1.73002	6.79304e-21	7.65424e-20
ENSMUSG00000030786 /// as__ENSMUSG00000108596 /// ENSMUSG00000108596	Itgam	2.93381	6.83957e-21	7.70231e-20
ENSMUSG00000021631	Mrps36-ps1	-2.16834	6.92244e-21	7.79125e-20
ENSMUSG00000011752	Pgam1	1.58397	6.94111e-21	7.80787e-20
ENSMUSG00000010911	Apip	-1.45322	7.04779e-21	7.92342e-20
ENSMUSG00000028639	Ybx1	-0.855039	7.19233e-21	8.08137e-20
ENSMUSG00000009563	Tor2a	1.83125	7.65533e-21	8.59676e-20
ENSMUSG00000029036	Atad3a	-1.52336	7.74807e-21	8.69602e-20
ENSMUSG00000000056	Narf	-1.57658	7.94651e-21	8.91374e-20
ENSMUSG00000031387	Renbp	2.77611	8.10164e-21	9.08265e-20
ENSMUSG00000031146	Plp2	1.64422	8.35934e-21	9.36631e-20
ENSMUSG00000038623	Tm6sf1	1.98381	8.3756e-21	9.37541e-20
ENSMUSG00000025060	Slk	-0.971594	8.37685e-21	9.37541e-20
ENSMUSG00000028367	Txn1	1.01904	8.51989e-21	9.5256e-20
ENSMUSG00000033722	BC034090	-1.51804	8.52058e-21	9.5256e-20
ENSMUSG00000003068	Stk11	-0.924046	8.53715e-21	9.5388e-20
ENSMUSG00000032440	Tgfbr2	1.21107	8.63984e-21	9.64814e-20
ENSMUSG00000024902	Mrpl11	-1.11107	8.67933e-21	9.68684e-20
ENSMUSG00000000805	Car4	-3.99763	8.78119e-21	9.79504e-20
ENSMUSG00000032388	Spg21	1.49336	8.9334e-21	9.95927e-20
ENSMUSG00000029538	Srsf9	1.15831	8.9814e-21	1.00072e-19
ENSMUSG00000025608	Podxl	-1.57718	9.42119e-21	1.04914e-19
ENSMUSG00000059495	Arhgef12	-0.965765	9.51562e-21	1.05906e-19
ENSMUSG00000055809	Dnaaf3	-2.64382	9.65957e-21	1.07449e-19
ENSMUSG00000082790	Gm12155	-3.03811	9.66824e-21	1.07485e-19
ENSMUSG00000029993	Nfu1	-0.999317	9.69106e-21	1.07679e-19
ENSMUSG00000006728	Cdk4	1.39118	9.78025e-21	1.0861e-19
ENSMUSG00000061603	Akap6	-2.62975	9.82458e-21	1.09041e-19
ENSMUSG00000029201	Ugdh	1.83942	1.04382e-20	1.15787e-19
ENSMUSG00000039891	Txlnb	-3.67445	1.06676e-20	1.18266e-19
ENSMUSG00000038648	Creb3l2	1.4188	1.06944e-20	1.18498e-19
ENSMUSG00000032942	Ucp3	-5.19475	1.07537e-20	1.19089e-19
ENSMUSG00000006395	Hyi	1.67707	1.10521e-20	1.22326e-19
ENSMUSG00000064346	mt-Tw	-3.20882	1.11728e-20	1.23594e-19
ENSMUSG00000052337	Immt	-1.89105	1.16481e-20	1.28779e-19
ENSMUSG00000044951	Mylk4	-5.01995	1.17187e-20	1.29488e-19
ENSMUSG00000053819	Camk2d	-0.931418	1.17471e-20	1.2973e-19
ENSMUSG00000022136	Dnajc3	0.997329	1.20359e-20	1.32847e-19
ENSMUSG00000112355	AC165351.1	-3.17764	1.2276e-20	1.35422e-19
ENSMUSG00000023048	Prr13	1.28769	1.27776e-20	1.40878e-19
ENSMUSG00000034707	Gns	1.18668	1.28052e-20	1.41105e-19
ENSMUSG00000030067	Foxp1	1.44428	1.31258e-20	1.44557e-19
ENSMUSG00000061758	Akr1b10	-1.33048	1.31578e-20	1.44829e-19
ENSMUSG00000020593	Lpin1	-2.85823	1.3247e-20	1.45731e-19
ENSMUSG00000033467	Crlf2	1.75507	1.34239e-20	1.47597e-19
ENSMUSG00000028706	Nsun4	-1.37465	1.3725e-20	1.50824e-19
ENSMUSG00000024087	Cyp1b1	2.63723	1.42005e-20	1.55963e-19
ENSMUSG00000002379	Ndufa11	-2.05041	1.43212e-20	1.57203e-19
ENSMUSG00000002980	Bcam	-2.0217	1.43548e-20	1.57485e-19
ENSMUSG00000036943	Rab8b	1.98151	1.45512e-20	1.59552e-19
ENSMUSG00000022748	Cmss1	-3.68929	1.51968e-20	1.66539e-19
ENSMUSG00000021957	Tkt	1.81735	1.53485e-20	1.6811e-19
ENSMUSG00000027861	Casq2	-2.83268	1.54471e-20	1.69097e-19
ENSMUSG00000032403	2300009A05Rik	-1.45018	1.55107e-20	1.69608e-19
ENSMUSG00000014592	Camta1	-2.05913	1.55104e-20	1.69608e-19
ENSMUSG00000049960	Mrps16	-1.05028	1.5566e-20	1.70119e-19
ENSMUSG00000025762	Larp1b	-1.69509	1.56946e-20	1.71432e-19
ENSMUSG00000002103	Acp2	1.16389	1.58833e-20	1.73318e-19
ENSMUSG00000079484	Phyhd1	-1.36557	1.58846e-20	1.73318e-19
ENSMUSG00000083887	Gm11930	-2.63049	1.60601e-20	1.75136e-19
ENSMUSG00000021650	Ptcd2	-1.56244	1.62006e-20	1.76573e-19
ENSMUSG00000059142	Zfp945	-1.30586	1.62213e-20	1.76702e-19
ENSMUSG00000032554	Trf	1.59681	1.64737e-20	1.79353e-19
ENSMUSG00000032306	Mpi	-1.90424	1.69299e-20	1.8422e-19
ENSMUSG00000038880	Mrps34	-1.35664	1.70863e-20	1.85821e-19
ENSMUSG00000038615	Nfe2l1	-1.48251	1.76379e-20	1.91715e-19
ENSMUSG00000020444	Guk1	-1.11678	1.78068e-20	1.93445e-19
ENSMUSG00000038811	Gngt2	1.56641	1.85042e-20	2.00913e-19
ENSMUSG00000056174	Col8a2	4.24547	1.94115e-20	2.1065e-19
ENSMUSG00000049287	Iba57	-2.09266	1.96137e-20	2.12728e-19
ENSMUSG00000020828	Pld2	1.83113	1.97422e-20	2.14006e-19
ENSMUSG00000022358	Fbxo32	-2.04126	2.04341e-20	2.21386e-19
ENSMUSG00000034327	Kctd9	-1.39601	2.06642e-20	2.23758e-19
ENSMUSG00000026235	Epha4	-2.40479	2.07701e-20	2.24783e-19
ENSMUSG00000000538	Tom1l2	-1.63473	2.08657e-20	2.25695e-19
ENSMUSG00000026872	Zeb2	1.46644	2.13927e-20	2.3127e-19
ENSMUSG00000020736	Nt5c	1.7662	2.14111e-20	2.31345e-19
ENSMUSG00000042524	Sun2	-0.978906	2.19004e-20	2.36503e-19
ENSMUSG00000027276	Jag1	1.40168	2.22565e-20	2.40219e-19
ENSMUSG00000047866	Lonp2	-1.18417	2.2987e-20	2.4797e-19
ENSMUSG00000083626	Gm4459	-2.80963	2.30807e-20	2.48846e-19
ENSMUSG00000043004	Gng2	2.60299	2.32169e-20	2.5018e-19
ENSMUSG00000010064	Slc38a3	-3.7248	2.32319e-20	2.50207e-19
ENSMUSG00000029513	Prkab1	-1.24594	2.47733e-20	2.66663e-19
ENSMUSG00000105434	Gm43359	-3.13535	2.49917e-20	2.68869e-19
ENSMUSG00000030432	Rpl28	0.735143	2.54209e-20	2.73339e-19
ENSMUSG00000073987	Ggh	1.53585	2.60134e-20	2.7956e-19
ENSMUSG00000049988	Lrrc25	3.62253	2.62856e-20	2.82333e-19
ENSMUSG00000024962	Vegfb	-2.77639	2.63304e-20	2.82663e-19
as__ENSMUSG00000031167 /// ENSMUSG00000099875 /// ENSMUSG00000031167	Rbm3-ps	1.53784	2.80207e-20	3.00648e-19
ENSMUSG00000030301	Ccdc91	-1.27087	2.83219e-20	3.03716e-19
ENSMUSG00000033751	Gadd45gip1	-1.37147	2.88799e-20	3.09534e-19
ENSMUSG00000037815	Ctnna1	-1.05393	2.98829e-20	3.19941e-19
ENSMUSG00000026279	Thap4	-1.39379	2.98692e-20	3.19941e-19
ENSMUSG00000027956	Tmem144	-2.23917	3.01446e-20	3.2257e-19
ENSMUSG00000089889	0610040B10Rik	-2.49769	3.07726e-20	3.29114e-19
ENSMUSG00000054889	Dsp	-2.39561	3.11222e-20	3.32675e-19
ENSMUSG00000029577	Ube3b	-1.01711	3.12071e-20	3.33404e-19
ENSMUSG00000004562	Arhgef40	1.35145	3.13367e-20	3.34609e-19
ENSMUSG00000060098	Prmt7	-1.01157	3.16727e-20	3.38016e-19
ENSMUSG00000030739	Myh14	-3.07132	3.19816e-20	3.41131e-19
ENSMUSG00000033526	Ppip5k1	-1.86261	3.2031e-20	3.41476e-19
ENSMUSG00000040896	Kcnd3	-2.9904	3.21199e-20	3.42242e-19
ENSMUSG00000028150	Rorc	-3.14776	3.24489e-20	3.45563e-19
ENSMUSG00000019975	Ikbip	1.50684	3.25702e-20	3.4667e-19
ENSMUSG00000034471	Caskin2	-1.24775	3.31096e-20	3.52224e-19
ENSMUSG00000018893	Mb	-3.74866	3.35463e-20	3.56679e-19
ENSMUSG00000034361	Cpne2	2.6416	3.40376e-20	3.6171e-19
ENSMUSG00000030798	Cd37	2.93625	3.40831e-20	3.62001e-19
ENSMUSG00000025289	Prdx4	1.49802	3.42021e-20	3.63073e-19
ENSMUSG00000090523	Gypc	-1.46062	3.48687e-20	3.69952e-19
ENSMUSG00000044258	Ctla2a	1.33164	3.53473e-20	3.74831e-19
ENSMUSG00000026278	Bok	2.06548	3.54607e-20	3.75834e-19
ENSMUSG00000037946	Fgd3	3.64996	3.56314e-20	3.77443e-19
ENSMUSG00000019579	Mydgf	1.31598	3.60559e-20	3.81738e-19
ENSMUSG00000030225	Dera	2.26369	3.65067e-20	3.86307e-19
ENSMUSG00000082419	Gm11425	1.0887	3.65369e-20	3.86421e-19
ENSMUSG00000028173	Wls	1.09814	3.69918e-20	3.91025e-19
ENSMUSG00000027692	Tnik	-2.32705	3.77851e-20	3.992e-19
ENSMUSG00000036606	Plxnb2	0.98125	3.81834e-20	4.03195e-19
ENSMUSG00000076441	Ass1	2.83771	3.95566e-20	4.17475e-19
ENSMUSG00000031312	Itgb1bp2	-3.55005	4.04512e-20	4.2669e-19
ENSMUSG00000015016	Acsf3	-1.6475	4.23063e-20	4.46023e-19
ENSMUSG00000063296	Tmem117	-3.15644	4.30107e-20	4.5321e-19
ENSMUSG00000060591	Ifitm2	1.22189	4.42407e-20	4.65926e-19
ENSMUSG00000106847	Peg13	-1.44752	4.50233e-20	4.73918e-19
ENSMUSG00000031533	Mrps31	-1.67512	4.56233e-20	4.79981e-19
ENSMUSG00000020333	Acsl6	-3.45725	4.58037e-20	4.81626e-19
ENSMUSG00000029433	Diablo	-1.09998	4.63184e-20	4.86782e-19
ENSMUSG00000020268	Lyrm7	-2.43499	4.76961e-20	5.00997e-19
ENSMUSG00000059173	Pde1a	2.27297	4.82983e-20	5.07056e-19
ENSMUSG00000052384	Nrros	2.24994	4.9573e-20	5.20165e-19
ENSMUSG00000052852	Reep1	-2.56343	5.13292e-20	5.38311e-19
ENSMUSG00000024869	Nudt8	-2.53432	5.13984e-20	5.38754e-19
ENSMUSG00000062461	Gm5453	1.065	5.24881e-20	5.49888e-19
ENSMUSG00000040532	Abhd11	-1.26406	5.31397e-20	5.56422e-19
ENSMUSG00000031519	Asb5	-2.19167	5.48445e-20	5.73973e-19
ENSMUSG00000078190	Dnm3os	2.53318	5.55649e-20	5.81207e-19
ENSMUSG00000031984	2810004N23Rik	-1.47376	5.612e-20	5.86706e-19
ENSMUSG00000019763	Rmnd1	-1.51628	5.66552e-20	5.91992e-19
ENSMUSG00000068206	Pick1	-1.87352	5.75015e-20	6.00521e-19
ENSMUSG00000032523	Hhatl	-2.98798	5.75953e-20	6.00873e-19
ENSMUSG00000040740	Slc25a34	-3.92895	5.75833e-20	6.00873e-19
ENSMUSG00000021690	Jmy	-1.3586	5.82638e-20	6.0753e-19
ENSMUSG00000041779	Tram2	2.17615	6.06043e-20	6.31606e-19
ENSMUSG00000020315	Sptbn1	-0.987774	6.12492e-20	6.37993e-19
ENSMUSG00000026817	Ak1	-2.13572	6.15252e-20	6.40535e-19
ENSMUSG00000052981	Ube2ql1	-2.84501	6.20424e-20	6.45584e-19
ENSMUSG00000022967	Ifnar1	1.63655	6.2413e-20	6.49102e-19
ENSMUSG00000054342	Kcnn4	3.94125	6.31856e-20	6.56795e-19
ENSMUSG00000049028	Olfr873	-2.19026	6.34293e-20	6.58986e-19
ENSMUSG00000001552	Jup	-1.26955	6.36605e-20	6.61044e-19
ENSMUSG00000003200	Sh3gl1	2.13896	6.53935e-20	6.78686e-19
ENSMUSG00000020864	Ankrd40	-1.67295	6.70824e-20	6.95854e-19
ENSMUSG00000057191	AB124611	4.27452	6.76443e-20	7.01318e-19
ENSMUSG00000062960	Kdr	-1.69028	6.80186e-20	7.04833e-19
ENSMUSG00000091831	Gm4707	-2.52285	6.99573e-20	7.24548e-19
ENSMUSG00000031568	Rwdd4a	-1.21829	7.04815e-20	7.29599e-19
ENSMUSG00000037824	Tspan14	1.52337	7.07407e-20	7.31903e-19
ENSMUSG00000046722	Cdc42se1	1.35053	7.6213e-20	7.88112e-19
ENSMUSG00000027589	Pcmtd2	-1.22304	7.76606e-20	8.02667e-19
ENSMUSG00000028093	Acp6	-1.47514	7.91165e-20	8.17292e-19
ENSMUSG00000063953	Amd2	-1.25461	8.31949e-20	8.58979e-19
ENSMUSG00000030189	Ybx3	-0.691167	8.43579e-20	8.70537e-19
ENSMUSG00000001964	Emd	-0.75731	8.58042e-20	8.84549e-19
ENSMUSG00000028128	F3	-1.91029	8.57675e-20	8.84549e-19
ENSMUSG00000019189	Rnf145	1.79478	8.65757e-20	8.92042e-19
ENSMUSG00000068893	Sprr2a2	5.9807	8.74335e-20	9.00416e-19
ENSMUSG00000107713	Gm6681	0.925431	9.2792e-20	9.55108e-19
ENSMUSG00000025016	Tm9sf3	0.988968	9.57829e-20	9.85386e-19
ENSMUSG00000031486	Adgra2	2.03744	9.65067e-20	9.92321e-19
ENSMUSG00000063558	Aox1	-2.02397	9.90941e-20	1.0184e-18
ENSMUSG00000038074	Fkbp14	1.87638	9.97182e-20	1.02429e-18
ENSMUSG00000004748	Mtfp1	-4.06268	1.02119e-19	1.04841e-18
ENSMUSG00000025525	Apool	-1.26854	1.03635e-19	1.06343e-18
ENSMUSG00000018654	Ikzf1	3.45737	1.04061e-19	1.06726e-18
ENSMUSG00000051586	Mical3	-1.54304	1.04611e-19	1.07234e-18
ENSMUSG00000052353	Cemip	5.42609	1.06477e-19	1.09091e-18
ENSMUSG00000031662	Snx20	4.0625	1.07153e-19	1.09728e-18
ENSMUSG00000067369	Trmt2b	-1.60251	1.08977e-19	1.11538e-18
ENSMUSG00000039357	Fut11	1.41444	1.09354e-19	1.11866e-18
ENSMUSG00000082319	Gm8822	1.21767	1.11177e-19	1.13673e-18
ENSMUSG00000020649	Rrm2	3.1658	1.12304e-19	1.14767e-18
ENSMUSG00000028690	Mmachc	-2.04864	1.12549e-19	1.14959e-18
ENSMUSG00000029468	P2rx7	2.20128	1.14842e-19	1.1724e-18
ENSMUSG00000054021	Sirt5	-2.23012	1.14928e-19	1.17268e-18
ENSMUSG00000033192	Lpcat2	3.62901	1.17425e-19	1.19756e-18
ENSMUSG00000017756	Slc12a7	-1.96636	1.18154e-19	1.20437e-18
ENSMUSG00000031667	Aktip	-1.43281	1.19725e-19	1.21976e-18
ENSMUSG00000024924	Vldlr	-3.11269	1.19846e-19	1.22038e-18
ENSMUSG00000027983	Cyp2u1	-2.19516	1.20511e-19	1.22652e-18
ENSMUSG00000024248	Cox7a2l	-0.825107	1.21172e-19	1.23262e-18
ENSMUSG00000003949	Hlf	-3.49513	1.2258e-19	1.24631e-18
ENSMUSG00000015843	Rxrg	-4.16596	1.22907e-19	1.249e-18
ENSMUSG00000008393	Carhsp1	1.26597	1.25255e-19	1.27222e-18
ENSMUSG00000028832	Stmn1	2.1668	1.25822e-19	1.27733e-18
ENSMUSG00000031840	Rab3a	-2.31619	1.26929e-19	1.28791e-18
ENSMUSG00000042228	Lyn	1.55607	1.28028e-19	1.2984e-18
ENSMUSG00000029145	Eif2b4	-1.25561	1.29148e-19	1.3091e-18
ENSMUSG00000098181	Rps12-ps24	1.38205	1.3158e-19	1.33308e-18
ENSMUSG00000053646	Plxnb1	-1.4556	1.32116e-19	1.33782e-18
ENSMUSG00000050541	Adra1b	-3.49366	1.33343e-19	1.34957e-18
ENSMUSG00000081926	Gm15536	0.761764	1.36167e-19	1.37745e-18
ENSMUSG00000035711	Dok3	2.38874	1.3728e-19	1.38801e-18
ENSMUSG00000079057	Cyp4v3	2.17099	1.3867e-19	1.40135e-18
ENSMUSG00000020520	Galnt10	1.75788	1.39316e-19	1.40717e-18
ENSMUSG00000011257	Pabpc4	-1.49073	1.40906e-19	1.42251e-18
ENSMUSG00000023723	Mrps23	-1.6206	1.45477e-19	1.46791e-18
ENSMUSG00000020773	Trim47	1.33794	1.48009e-19	1.49271e-18
ENSMUSG00000007338	Mrpl49	-1.10869	1.51418e-19	1.52632e-18
ENSMUSG00000001127	Araf	-1.0188	1.58412e-19	1.59601e-18
ENSMUSG00000059796	Eif4a1	1.02281	1.59291e-19	1.60407e-18
ENSMUSG00000006219	Fblim1	-1.17235	1.59899e-19	1.60938e-18
ENSMUSG00000028085	Gatb	-2.08355	1.60358e-19	1.61319e-18
ENSMUSG00000027408	Cpxm1	2.50434	1.67834e-19	1.68754e-18
ENSMUSG00000081565	Rps12-ps5	1.4812	1.72922e-19	1.73783e-18
ENSMUSG00000093990	Rps12-ps12	1.30911	1.77331e-19	1.78124e-18
ENSMUSG00000040618	Pck2	1.69083	1.78855e-19	1.79564e-18
ENSMUSG00000025092	Hspa12a	-1.96698	1.80894e-19	1.8152e-18
ENSMUSG00000110532	Gm35857	-2.06325	1.82065e-19	1.82604e-18
ENSMUSG00000100755	Rps23-ps1	0.78688	1.83094e-19	1.83543e-18
ENSMUSG00000094974	Rps19-ps2	1.12376	1.8352e-19	1.83879e-18
ENSMUSG00000003348	Mob3a	2.62907	1.86875e-19	1.87147e-18
ENSMUSG00000070343	Gm10288	0.879729	1.87455e-19	1.87633e-18
ENSMUSG00000051456	Hspb3	-2.59645	1.8958e-19	1.89665e-18
ENSMUSG00000078377	Gm4294	0.98929	1.89712e-19	1.89702e-18
[truncated: 29,648 more rows]
