# Supplementary material for: Systems biology approach uncovers candidates for kidney-heart interorgan crosstalk after myocardial infarction
Source: Sci Rep. 2025 Dec 5;15:43267. doi: 10.1038/s41598-025-30712-z (PMC12686400; doi:10.1038/s41598-025-30712-z)
Supplement: Supplementary file 5 — Supplementary Information 5. [file 41598_2025_30712_MOESM5_ESM.xlsx]

## Sheet: Tabelle1
source	target	ligand	receptor	prob	pval	interaction_name	interaction_name_2	pathway_name	annotation	evidence
Kidney_Sham	Heart_5d_IZ	Plau	Plaur	0.000409474	0	PLAU_PLAUR	Plau - Plaur	PLAU	Secreted Signaling	uniprot
Kidney_5d	Heart_5d_IZ	Plau	Plaur	0.000418439	0	PLAU_PLAUR	Plau - Plaur	PLAU	Secreted Signaling	uniprot
Heart_5d_IZ	Kidney_Sham	Pros1	Mertk	6.94909e-05	0	PROS1_MERTK	Pros1 - Mertk	PROS	Secreted Signaling	PMID: 34631419
Heart_5d_IZ	Kidney_5d	Pros1	Mertk	7.50927e-05	0	PROS1_MERTK	Pros1 - Mertk	PROS	Secreted Signaling	PMID: 34631419
Heart_5d_IZ	Kidney_Sham	Tulp1	Mertk	5.07699e-06	0	TULP1_MERTK	Tulp1 - Mertk	TULP	Secreted Signaling	PMID: 20978474
Heart_5d_IZ	Kidney_5d	Tulp1	Mertk	5.48629e-06	0	TULP1_MERTK	Tulp1 - Mertk	TULP	Secreted Signaling	PMID: 20978474
Heart_5d_IZ	Kidney_Sham	Tulp1	Axl	4.24738e-06	0	TULP1_AXL	Tulp1 - Axl	TULP	Secreted Signaling	PMID: 20978473
Heart_5d_IZ	Kidney_5d	Tulp1	Axl	4.38727e-06	0	TULP1_AXL	Tulp1 - Axl	TULP	Secreted Signaling	PMID: 20978473
Heart_5d_IZ	Kidney_Sham	Tulp1	Tyro3	5.60686e-07	0	TULP1_TYRO3	Tulp1 - Tyro3	TULP	Secreted Signaling	PMID: 20978472
Heart_5d_IZ	Kidney_5d	Tulp1	Tyro3	5.15698e-07	0	TULP1_TYRO3	Tulp1 - Tyro3	TULP	Secreted Signaling	PMID: 20978472
Heart_5d_IZ	Kidney_Sham	Slit2	Robo2	1.5761e-05	0	SLIT2_ROBO2	Slit2 - Robo2	SLIT	Secreted Signaling	PMID:10102268
Heart_5d_IZ	Kidney_5d	Slit2	Robo2	1.71905e-05	0	SLIT2_ROBO2	Slit2 - Robo2	SLIT	Secreted Signaling	PMID:10102268
Kidney_Sham	Heart_5d_IZ	Slit2	Robo1	1.27571e-05	0	SLIT2_ROBO1	Slit2 - Robo1	SLIT	Secreted Signaling	PMID:10102268
Kidney_5d	Heart_5d_IZ	Slit2	Robo1	1.42471e-05	0	SLIT2_ROBO1	Slit2 - Robo1	SLIT	Secreted Signaling	PMID:10102268
Heart_5d_IZ	Kidney_Sham	Ntf5	Ngfr	5.61851e-08	0	NTF5_NGFR	Ntf5 - Ngfr	NT	Secreted Signaling	uniprot
Herz_Sham	Kidney_Sham	Ntf3	Ngfr	1.8136e-07	0	NTF3_NGFR	Ntf3 - Ngfr	NT	Secreted Signaling	uniprot
Heart_5d_IZ	Kidney_Sham	Nrg1	ITGA6_ITGB4	1.03956e-05	0	NRG1_ITGA6_ITGB4	Nrg1 - (Itga6+Itgb4)	NRG	Secreted Signaling	PMID: 20682778
Heart_5d_IZ	Kidney_5d	Nrg1	ITGA6_ITGB4	9.61255e-06	0	NRG1_ITGA6_ITGB4	Nrg1 - (Itga6+Itgb4)	NRG	Secreted Signaling	PMID: 20682778
Heart_5d_IZ	Kidney_Sham	Nts	Sort1	6.62927e-06	0	NTS_SORT1	Nts - Sort1	NTS	Secreted Signaling	PMID: 34038712
Heart_5d_IZ	Kidney_5d	Nts	Sort1	6.7366e-06	0	NTS_SORT1	Nts - Sort1	NTS	Secreted Signaling	PMID: 34038712
Heart_5d_IZ	Kidney_Sham	Lgals9	P4hb	0.00116451	0	LGALS9_P4HB	Lgals9 - P4hb	GALECTIN	Secreted Signaling	PMID:21670307;uniprot
Heart_5d_IZ	Kidney_5d	Lgals9	P4hb	0.00115117	0	LGALS9_P4HB	Lgals9 - P4hb	GALECTIN	Secreted Signaling	PMID:21670307;uniprot
Heart_5d_IZ	Kidney_Sham	Lgals9	BCR_CD45_CD22	1.14734e-05	0.01	LGALS9_BCR_CD45_CD22	Lgals9 - Bcr_Cd45_Cd22	GALECTIN	Secreted Signaling	PMID:30120235
Heart_5d_IZ	Kidney_5d	Lgals9	BCR_CD45_CD22	1.1203e-05	0.01	LGALS9_BCR_CD45_CD22	Lgals9 - Bcr_Cd45_Cd22	GALECTIN	Secreted Signaling	PMID:30120235
Kidney_Sham	Heart_5d_IZ	Lgals9	BCR_CD45_CD22	1.15483e-05	0.01	LGALS9_BCR_CD45_CD22	Lgals9 - Bcr_Cd45_Cd22	GALECTIN	Secreted Signaling	PMID:30120235
Kidney_5d	Heart_5d_IZ	Lgals9	BCR_CD45_CD22	1.00125e-05	0.03	LGALS9_BCR_CD45_CD22	Lgals9 - Bcr_Cd45_Cd22	GALECTIN	Secreted Signaling	PMID:30120235
Kidney_Sham	Heart_5d_IZ	Igfbp3	Tmem219	0.000319043	0	IGFBP3_TMEM219	Igfbp3 - Tmem219	IGFBP	Secreted Signaling	PMID: 35115561;PMID:20353938
Kidney_5d	Heart_5d_IZ	Igfbp3	Tmem219	0.000276531	0	IGFBP3_TMEM219	Igfbp3 - Tmem219	IGFBP	Secreted Signaling	PMID: 35115561;PMID:20353938
Herz_Sham	Kidney_Sham	Bdnf	Ngfr	4.73638e-07	0.02	BDNF_NGFR	Bdnf - Ngfr	NT	Secreted Signaling	uniprot
Heart_5d_IZ	Kidney_Sham	Bdnf	Ngfr	7.24875e-07	0	BDNF_NGFR	Bdnf - Ngfr	NT	Secreted Signaling	uniprot
Heart_5d_IZ	Kidney_Sham	Bdnf	Sort1	1.72795e-05	0	BDNF_SORT1	Bdnf - Sort1	NT	Secreted Signaling	uniprot
Heart_5d_IZ	Kidney_5d	Bdnf	Sort1	1.75593e-05	0	BDNF_SORT1	Bdnf - Sort1	NT	Secreted Signaling	uniprot
Kidney_Sham	Heart_5d_IZ	Slitrk6	Ptprs	1.31456e-05	0	SLITRK6_PTPRS	Slitrk6 - Ptprs	SLITRK	Secreted Signaling	PMID: 30648269;PMID: 30822649
Kidney_5d	Heart_5d_IZ	Slitrk6	Ptprs	2.01537e-05	0	SLITRK6_PTPRS	Slitrk6 - Ptprs	SLITRK	Secreted Signaling	PMID: 30648269;PMID: 30822649
Herz_Sham	Kidney_Sham	Slitrk2	Ptprd	3.97498e-05	0.02	SLITRK2_PTPRD	Slitrk2 - Ptprd	SLITRK	Secreted Signaling	PMID: 30648269;PMID: 30822649
Heart_5d_IZ	Kidney_Sham	Slitrk2	Ptprd	6.19085e-05	0	SLITRK2_PTPRD	Slitrk2 - Ptprd	SLITRK	Secreted Signaling	PMID: 30648269;PMID: 30822649
Herz_Sham	Kidney_5d	Slitrk2	Ptprd	4.14615e-05	0.01	SLITRK2_PTPRD	Slitrk2 - Ptprd	SLITRK	Secreted Signaling	PMID: 30648269;PMID: 30822649
Heart_5d_IZ	Kidney_5d	Slitrk2	Ptprd	6.45744e-05	0	SLITRK2_PTPRD	Slitrk2 - Ptprd	SLITRK	Secreted Signaling	PMID: 30648269;PMID: 30822649
Heart_5d_IZ	Kidney_Sham	Ptprs	Ntrk3	3.77658e-05	0	PTPRS_NTRK3	Ptprs - Ntrk3	PTPR	Secreted Signaling	PMID:21262467;PMID:25385546;
Heart_5d_IZ	Kidney_5d	Ptprs	Ntrk3	3.16472e-05	0	PTPRS_NTRK3	Ptprs - Ntrk3	PTPR	Secreted Signaling	PMID:21262467;PMID:25385546;
Heart_5d_IZ	Kidney_Sham	Adm	CALCRL_RAMP3	5.5349e-07	0	ADM_CALCRL_RAMP3	Adm - (Calcrl+Ramp3)	ADM	Secreted Signaling	PMID: 33462236
Heart_5d_IZ	Kidney_Sham	Adm	CALCR_RAMP3	5.5349e-07	0	ADM_CALCR_RAMP3	Adm - (Calcr+Ramp3)	ADM	Secreted Signaling	PMID: 33462236
Kidney_Sham	Heart_5d_IZ	Klk1	F2r	0.00587499	0	KLK1_F2R	Klk1 - F2r	KLK	Secreted Signaling	PMID: 35102281;PMID: 33543017
Kidney_5d	Heart_5d_IZ	Klk1	F2r	0.00614528	0	KLK1_F2R	Klk1 - F2r	KLK	Secreted Signaling	PMID: 35102281;PMID: 33543017
Kidney_Sham	Heart_5d_IZ	Lgals9	Cd44	5.38532e-05	0	LGALS9_CD44	Lgals9 - Cd44	GALECTIN	Secreted Signaling	PMID: 25065622
Kidney_5d	Heart_5d_IZ	Lgals9	Cd44	4.66916e-05	0	LGALS9_CD44	Lgals9 - Cd44	GALECTIN	Secreted Signaling	PMID: 25065622
Kidney_Sham	Heart_5d_IZ	Lgals9	Havcr2	1.18379e-05	0	LGALS9_HAVCR2	Lgals9 - Havcr2	GALECTIN	Secreted Signaling	PMID: 27192565
Kidney_5d	Heart_5d_IZ	Lgals9	Havcr2	1.02636e-05	0	LGALS9_HAVCR2	Lgals9 - Havcr2	GALECTIN	Secreted Signaling	PMID: 27192565
Kidney_Sham	Heart_5d_IZ	Btla	Tnfrsf14	5.36061e-08	0	BTLA_TNFRSF14	Btla - Tnfrsf14	BTLA	Secreted Signaling	PMID: 21941365
Kidney_5d	Heart_5d_IZ	Btla	Tnfrsf14	4.59233e-08	0.01	BTLA_TNFRSF14	Btla - Tnfrsf14	BTLA	Secreted Signaling	PMID: 21941365
Heart_5d_IZ	Kidney_Sham	Pthlh	Pth1r	4.44659e-05	0	PTHLH_PTH1R	Pthlh - Pth1r	PTH	Secreted Signaling	PMID: 29577935
Heart_5d_IZ	Kidney_5d	Pthlh	Pth1r	4.43428e-05	0	PTHLH_PTH1R	Pthlh - Pth1r	PTH	Secreted Signaling	PMID: 29577935
Heart_5d_IZ	Kidney_Sham	Psap	Gpr37l1	9.64957e-06	0.03	PSAP_GPR37L1	Psap - Gpr37l1	PSAP	Secreted Signaling	PMID: 23690594
Kidney_Sham	Herz_Sham	Psap	Gpr37l1	1.76652e-05	0.01	PSAP_GPR37L1	Psap - Gpr37l1	PSAP	Secreted Signaling	PMID: 23690594
Kidney_5d	Herz_Sham	Psap	Gpr37l1	1.78502e-05	0.01	PSAP_GPR37L1	Psap - Gpr37l1	PSAP	Secreted Signaling	PMID: 23690594
Heart_5d_IZ	Kidney_Sham	Pros1	Tyro3	7.67479e-06	0.02	PROS1_TYRO3	Pros1 - Tyro3	PROS	Secreted Signaling	PMID: 30501104
Heart_5d_IZ	Kidney_5d	Pros1	Tyro3	7.05898e-06	0.03	PROS1_TYRO3	Pros1 - Tyro3	PROS	Secreted Signaling	PMID: 30501104
Kidney_Sham	Heart_5d_IZ	Pros1	Tyro3	9.50551e-06	0.01	PROS1_TYRO3	Pros1 - Tyro3	PROS	Secreted Signaling	PMID: 30501104
Kidney_5d	Heart_5d_IZ	Pros1	Tyro3	9.82707e-06	0	PROS1_TYRO3	Pros1 - Tyro3	PROS	Secreted Signaling	PMID: 30501104
Heart_5d_IZ	Kidney_Sham	Pros1	Axl	5.81363e-05	0.04	PROS1_AXL	Pros1 - Axl	PROS	Secreted Signaling	PMID: 29531161
Kidney_Sham	Heart_5d_IZ	Pros1	Axl	8.63259e-05	0	PROS1_AXL	Pros1 - Axl	PROS	Secreted Signaling	PMID: 29531161
Kidney_5d	Heart_5d_IZ	Pros1	Axl	8.92459e-05	0	PROS1_AXL	Pros1 - Axl	PROS	Secreted Signaling	PMID: 29531161
Heart_5d_IZ	Kidney_Sham	Lgals9	Ighm	1.89184e-05	0	LGALS9_IGHM	Lgals9 - Ighm	GALECTIN	Secreted Signaling	PMID: 30120235
Heart_5d_IZ	Kidney_5d	Lgals9	Ighm	1.4299e-05	0	LGALS9_IGHM	Lgals9 - Ighm	GALECTIN	Secreted Signaling	PMID: 30120235
Kidney_Sham	Heart_5d_IZ	Lgals9	Ighm	1.42683e-05	0.01	LGALS9_IGHM	Lgals9 - Ighm	GALECTIN	Secreted Signaling	PMID: 30120235
Kidney_Sham	Heart_5d_IZ	Lgals9	Ptprc	2.80388e-05	0	LGALS9_CD45	Lgals9 - Cd45	GALECTIN	Secreted Signaling	PMID: 30120235
Kidney_5d	Heart_5d_IZ	Lgals9	Ptprc	2.43101e-05	0	LGALS9_CD45	Lgals9 - Cd45	GALECTIN	Secreted Signaling	PMID: 30120235
Heart_5d_IZ	Kidney_Sham	Grn	Sort1	0.000797037	0	GRN_SORT1	Grn - Sort1	GRN	Secreted Signaling	PMID: 29555433
Heart_5d_IZ	Kidney_5d	Grn	Sort1	0.000809931	0	GRN_SORT1	Grn - Sort1	GRN	Secreted Signaling	PMID: 29555433
Kidney_Sham	Heart_5d_IZ	Gas6	Tyro3	0.000218547	0	GAS6_TYRO3	Gas6 - Tyro3	GAS	Secreted Signaling	PMID: 27801848
Kidney_5d	Heart_5d_IZ	Gas6	Tyro3	0.000208782	0	GAS6_TYRO3	Gas6 - Tyro3	GAS	Secreted Signaling	PMID: 27801848
Kidney_Sham	Heart_5d_IZ	Gas6	Mertk	0.000487737	0	GAS6_MERTK	Gas6 - Mertk	GAS	Secreted Signaling	PMID: 27801848
Kidney_5d	Heart_5d_IZ	Gas6	Mertk	0.000465948	0	GAS6_MERTK	Gas6 - Mertk	GAS	Secreted Signaling	PMID: 27801848
Kidney_Sham	Heart_5d_IZ	Gas6	Axl	0.00198142	0	GAS6_AXL	Gas6 - Axl	GAS	Secreted Signaling	PMID: 27801848
Kidney_5d	Heart_5d_IZ	Gas6	Axl	0.00189304	0	GAS6_AXL	Gas6 - Axl	GAS	Secreted Signaling	PMID: 27801848
Kidney_Sham	Heart_5d_IZ	Apela	Aplnr	6.78467e-05	0	APELA_APLNR	Apela - Aplnr	APJ	Secreted Signaling	PMID: 25995451
Kidney_5d	Heart_5d_IZ	Apela	Aplnr	8.41547e-05	0	APELA_APLNR	Apela - Aplnr	APJ	Secreted Signaling	PMID: 25995451
Kidney_Sham	Heart_5d_IZ	Sema3e	Plxnd1	6.00737e-06	0	SEMA3E_PLXND1	Sema3e - Plxnd1	SEMA3	Secreted Signaling	PMID: 22325954
Kidney_5d	Heart_5d_IZ	Sema3e	Plxnd1	9.0675e-06	0	SEMA3E_PLXND1	Sema3e - Plxnd1	SEMA3	Secreted Signaling	PMID: 22325954
Kidney_Sham	Heart_5d_IZ	Sema3c	Plxnd1	0.000231157	0	SEMA3C_PLXND1	Sema3c - Plxnd1	SEMA3	Secreted Signaling	PMID: 27533782
Kidney_5d	Heart_5d_IZ	Sema3c	Plxnd1	0.000248422	0	SEMA3C_PLXND1	Sema3c - Plxnd1	SEMA3	Secreted Signaling	PMID: 27533782
Kidney_Sham	Heart_5d_IZ	Sema3c	NRP1_NRP2	0.000218041	0	SEMA3C_NRP1_NRP2	Sema3c - (Nrp1+Nrp2)	SEMA3	Secreted Signaling	PMID: 27533782
Kidney_5d	Heart_5d_IZ	Sema3c	NRP1_NRP2	0.000234328	0	SEMA3C_NRP1_NRP2	Sema3c - (Nrp1+Nrp2)	SEMA3	Secreted Signaling	PMID: 27533782
Kidney_Sham	Heart_5d_IZ	Sema3g	NRP2_PLXNA4	5.8263e-05	0	SEMA3G_NRP2_PLXNA4	Sema3g - (Nrp2+Plxna4)	SEMA3	Secreted Signaling	PMID: 27533782
Kidney_5d	Heart_5d_IZ	Sema3g	NRP2_PLXNA4	0.000100798	0	SEMA3G_NRP2_PLXNA4	Sema3g - (Nrp2+Plxna4)	SEMA3	Secreted Signaling	PMID: 27533782
Kidney_Sham	Heart_5d_IZ	Sema3g	NRP2_PLXNA3	1.76506e-05	0	SEMA3G_NRP2_PLXNA3	Sema3g - (Nrp2+Plxna3)	SEMA3	Secreted Signaling	PMID: 27533782
Kidney_5d	Heart_5d_IZ	Sema3g	NRP2_PLXNA3	3.05373e-05	0	SEMA3G_NRP2_PLXNA3	Sema3g - (Nrp2+Plxna3)	SEMA3	Secreted Signaling	PMID: 27533782
Kidney_5d	Herz_Sham	Sema3g	NRP2_PLXNA2	3.34462e-05	0.01	SEMA3G_NRP2_PLXNA2	Sema3g - (Nrp2+Plxna2)	SEMA3	Secreted Signaling	PMID: 27533782
Kidney_Sham	Heart_5d_IZ	Sema3g	NRP2_PLXNA2	4.39124e-05	0	SEMA3G_NRP2_PLXNA2	Sema3g - (Nrp2+Plxna2)	SEMA3	Secreted Signaling	PMID: 27533782
Kidney_5d	Heart_5d_IZ	Sema3g	NRP2_PLXNA2	7.59712e-05	0	SEMA3G_NRP2_PLXNA2	Sema3g - (Nrp2+Plxna2)	SEMA3	Secreted Signaling	PMID: 27533782
Kidney_Sham	Heart_5d_IZ	Sema3g	NRP2_PLXNA1	7.02824e-05	0	SEMA3G_NRP2_PLXNA1	Sema3g - (Nrp2+Plxna1)	SEMA3	Secreted Signaling	PMID: 27533782
Kidney_5d	Heart_5d_IZ	Sema3g	NRP2_PLXNA1	0.000121591	0	SEMA3G_NRP2_PLXNA1	Sema3g - (Nrp2+Plxna1)	SEMA3	Secreted Signaling	PMID: 27533782
Kidney_Sham	Heart_5d_IZ	Sema3f	NRP2_PLXNA4	4.01365e-05	0	SEMA3F_NRP2_PLXNA4	Sema3f - (Nrp2+Plxna4)	SEMA3	Secreted Signaling	PMID: 27533782
Kidney_5d	Heart_5d_IZ	Sema3f	NRP2_PLXNA4	3.93317e-05	0	SEMA3F_NRP2_PLXNA4	Sema3f - (Nrp2+Plxna4)	SEMA3	Secreted Signaling	PMID: 27533782
Kidney_Sham	Heart_5d_IZ	Sema3f	NRP2_PLXNA3	1.21591e-05	0	SEMA3F_NRP2_PLXNA3	Sema3f - (Nrp2+Plxna3)	SEMA3	Secreted Signaling	PMID: 27533782
Kidney_5d	Heart_5d_IZ	Sema3f	NRP2_PLXNA3	1.19153e-05	0	SEMA3F_NRP2_PLXNA3	Sema3f - (Nrp2+Plxna3)	SEMA3	Secreted Signaling	PMID: 27533782
Kidney_Sham	Heart_5d_IZ	Sema3f	NRP2_PLXNA2	3.02504e-05	0	SEMA3F_NRP2_PLXNA2	Sema3f - (Nrp2+Plxna2)	SEMA3	Secreted Signaling	PMID: 27533782
Kidney_5d	Heart_5d_IZ	Sema3f	NRP2_PLXNA2	2.96439e-05	0	SEMA3F_NRP2_PLXNA2	Sema3f - (Nrp2+Plxna2)	SEMA3	Secreted Signaling	PMID: 27533782
Kidney_Sham	Heart_5d_IZ	Sema3f	NRP2_PLXNA1	4.84166e-05	0	SEMA3F_NRP2_PLXNA1	Sema3f - (Nrp2+Plxna1)	SEMA3	Secreted Signaling	PMID: 27533782
Kidney_5d	Heart_5d_IZ	Sema3f	NRP2_PLXNA1	4.74459e-05	0	SEMA3F_NRP2_PLXNA1	Sema3f - (Nrp2+Plxna1)	SEMA3	Secreted Signaling	PMID: 27533782
Kidney_Sham	Heart_5d_IZ	Sema3d	NRP2_PLXNA4	5.58188e-06	0.01	SEMA3D_NRP2_PLXNA4	Sema3d - (Nrp2+Plxna4)	SEMA3	Secreted Signaling	PMID: 27533782
Kidney_5d	Heart_5d_IZ	Sema3d	NRP2_PLXNA4	7.17616e-06	0	SEMA3D_NRP2_PLXNA4	Sema3d - (Nrp2+Plxna4)	SEMA3	Secreted Signaling	PMID: 27533782
Heart_5d_IZ	Kidney_Sham	Sema3d	NRP2_PLXNA3	1.92392e-06	0.01	SEMA3D_NRP2_PLXNA3	Sema3d - (Nrp2+Plxna3)	SEMA3	Secreted Signaling	PMID: 27533782
Heart_5d_IZ	Kidney_5d	Sema3d	NRP2_PLXNA3	1.89947e-06	0	SEMA3D_NRP2_PLXNA3	Sema3d - (Nrp2+Plxna3)	SEMA3	Secreted Signaling	PMID: 27533782
Kidney_Sham	Heart_5d_IZ	Sema3d	NRP2_PLXNA3	1.69095e-06	0.01	SEMA3D_NRP2_PLXNA3	Sema3d - (Nrp2+Plxna3)	SEMA3	Secreted Signaling	PMID: 27533782
Kidney_5d	Heart_5d_IZ	Sema3d	NRP2_PLXNA3	2.17392e-06	0	SEMA3D_NRP2_PLXNA3	Sema3d - (Nrp2+Plxna3)	SEMA3	Secreted Signaling	PMID: 27533782
Heart_5d_IZ	Kidney_Sham	Sema3d	NRP2_PLXNA2	5.84976e-06	0.01	SEMA3D_NRP2_PLXNA2	Sema3d - (Nrp2+Plxna2)	SEMA3	Secreted Signaling	PMID: 27533782
Heart_5d_IZ	Kidney_5d	Sema3d	NRP2_PLXNA2	4.97128e-06	0.01	SEMA3D_NRP2_PLXNA2	Sema3d - (Nrp2+Plxna2)	SEMA3	Secreted Signaling	PMID: 27533782
Kidney_5d	Heart_5d_IZ	Sema3d	NRP2_PLXNA2	5.40855e-06	0.02	SEMA3D_NRP2_PLXNA2	Sema3d - (Nrp2+Plxna2)	SEMA3	Secreted Signaling	PMID: 27533782
Heart_5d_IZ	Kidney_Sham	Sema3d	NRP2_PLXNA1	8.07901e-06	0.01	SEMA3D_NRP2_PLXNA1	Sema3d - (Nrp2+Plxna1)	SEMA3	Secreted Signaling	PMID: 27533782
Heart_5d_IZ	Kidney_5d	Sema3d	NRP2_PLXNA1	7.26394e-06	0	SEMA3D_NRP2_PLXNA1	Sema3d - (Nrp2+Plxna1)	SEMA3	Secreted Signaling	PMID: 27533782
Kidney_Sham	Heart_5d_IZ	Sema3d	NRP2_PLXNA1	6.73347e-06	0.01	SEMA3D_NRP2_PLXNA1	Sema3d - (Nrp2+Plxna1)	SEMA3	Secreted Signaling	PMID: 27533782
Kidney_5d	Heart_5d_IZ	Sema3d	NRP2_PLXNA1	8.65666e-06	0	SEMA3D_NRP2_PLXNA1	Sema3d - (Nrp2+Plxna1)	SEMA3	Secreted Signaling	PMID: 27533782
Kidney_Sham	Heart_5d_IZ	Sema3c	NRP2_PLXNA4	9.50205e-05	0	SEMA3C_NRP2_PLXNA4	Sema3c - (Nrp2+Plxna4)	SEMA3	Secreted Signaling	PMID: 27533782
Kidney_5d	Heart_5d_IZ	Sema3c	NRP2_PLXNA4	0.000102119	0	SEMA3C_NRP2_PLXNA4	Sema3c - (Nrp2+Plxna4)	SEMA3	Secreted Signaling	PMID: 27533782
Kidney_Sham	Heart_5d_IZ	Sema3c	NRP2_PLXNA3	2.87869e-05	0	SEMA3C_NRP2_PLXNA3	Sema3c - (Nrp2+Plxna3)	SEMA3	Secreted Signaling	PMID: 27533782
Kidney_5d	Heart_5d_IZ	Sema3c	NRP2_PLXNA3	3.09375e-05	0	SEMA3C_NRP2_PLXNA3	Sema3c - (Nrp2+Plxna3)	SEMA3	Secreted Signaling	PMID: 27533782
Kidney_Sham	Heart_5d_IZ	Sema3c	NRP2_PLXNA2	7.16169e-05	0	SEMA3C_NRP2_PLXNA2	Sema3c - (Nrp2+Plxna2)	SEMA3	Secreted Signaling	PMID: 27533782
Kidney_5d	Heart_5d_IZ	Sema3c	NRP2_PLXNA2	7.6967e-05	0	SEMA3C_NRP2_PLXNA2	Sema3c - (Nrp2+Plxna2)	SEMA3	Secreted Signaling	PMID: 27533782
Kidney_Sham	Heart_5d_IZ	Sema3c	NRP2_PLXNA1	0.000114622	0	SEMA3C_NRP2_PLXNA1	Sema3c - (Nrp2+Plxna1)	SEMA3	Secreted Signaling	PMID: 27533782
Kidney_5d	Heart_5d_IZ	Sema3c	NRP2_PLXNA1	0.000123184	0	SEMA3C_NRP2_PLXNA1	Sema3c - (Nrp2+Plxna1)	SEMA3	Secreted Signaling	PMID: 27533782
Kidney_Sham	Heart_5d_IZ	Sema3b	NRP2_PLXNA4	8.3692e-05	0	SEMA3B_NRP2_PLXNA4	Sema3b - (Nrp2+Plxna4)	SEMA3	Secreted Signaling	PMID: 27533782
Kidney_5d	Heart_5d_IZ	Sema3b	NRP2_PLXNA4	8.94289e-05	0	SEMA3B_NRP2_PLXNA4	Sema3b - (Nrp2+Plxna4)	SEMA3	Secreted Signaling	PMID: 27533782
Kidney_Sham	Heart_5d_IZ	Sema3b	NRP2_PLXNA3	2.53547e-05	0	SEMA3B_NRP2_PLXNA3	Sema3b - (Nrp2+Plxna3)	SEMA3	Secreted Signaling	PMID: 27533782
Kidney_5d	Heart_5d_IZ	Sema3b	NRP2_PLXNA3	2.70928e-05	0	SEMA3B_NRP2_PLXNA3	Sema3b - (Nrp2+Plxna3)	SEMA3	Secreted Signaling	PMID: 27533782
Kidney_Sham	Heart_5d_IZ	Sema3b	NRP2_PLXNA2	6.30784e-05	0	SEMA3B_NRP2_PLXNA2	Sema3b - (Nrp2+Plxna2)	SEMA3	Secreted Signaling	PMID: 27533782
Kidney_5d	Heart_5d_IZ	Sema3b	NRP2_PLXNA2	6.74024e-05	0	SEMA3B_NRP2_PLXNA2	Sema3b - (Nrp2+Plxna2)	SEMA3	Secreted Signaling	PMID: 27533782
Kidney_Sham	Heart_5d_IZ	Sema3b	NRP2_PLXNA1	0.000100957	0	SEMA3B_NRP2_PLXNA1	Sema3b - (Nrp2+Plxna1)	SEMA3	Secreted Signaling	PMID: 27533782
Kidney_5d	Heart_5d_IZ	Sema3b	NRP2_PLXNA1	0.000107877	0	SEMA3B_NRP2_PLXNA1	Sema3b - (Nrp2+Plxna1)	SEMA3	Secreted Signaling	PMID: 27533782
Kidney_Sham	Heart_5d_IZ	Sema3d	NRP1_PLXNA4	7.44121e-06	0.02	SEMA3D_NRP1_PLXNA4	Sema3d - (Nrp1+Plxna4)	SEMA3	Secreted Signaling	PMID: 27533782
Kidney_5d	Heart_5d_IZ	Sema3d	NRP1_PLXNA4	9.56655e-06	0.01	SEMA3D_NRP1_PLXNA4	Sema3d - (Nrp1+Plxna4)	SEMA3	Secreted Signaling	PMID: 27533782
Heart_5d_IZ	Kidney_Sham	Sema3d	NRP1_PLXNA3	4.14436e-06	0	SEMA3D_NRP1_PLXNA3	Sema3d - (Nrp1+Plxna3)	SEMA3	Secreted Signaling	PMID: 27533782
Heart_5d_IZ	Kidney_5d	Sema3d	NRP1_PLXNA3	4.33626e-06	0	SEMA3D_NRP1_PLXNA3	Sema3d - (Nrp1+Plxna3)	SEMA3	Secreted Signaling	PMID: 27533782
Kidney_5d	Heart_5d_IZ	Sema3d	NRP1_PLXNA3	2.89806e-06	0.02	SEMA3D_NRP1_PLXNA3	Sema3d - (Nrp1+Plxna3)	SEMA3	Secreted Signaling	PMID: 27533782
Heart_5d_IZ	Kidney_Sham	Sema3d	NRP1_PLXNA2	1.2601e-05	0	SEMA3D_NRP1_PLXNA2	Sema3d - (Nrp1+Plxna2)	SEMA3	Secreted Signaling	PMID: 27533782
Heart_5d_IZ	Kidney_5d	Sema3d	NRP1_PLXNA2	1.13488e-05	0	SEMA3D_NRP1_PLXNA2	Sema3d - (Nrp1+Plxna2)	SEMA3	Secreted Signaling	PMID: 27533782
Heart_5d_IZ	Kidney_Sham	Sema3d	NRP1_PLXNA1	1.7403e-05	0	SEMA3D_NRP1_PLXNA1	Sema3d - (Nrp1+Plxna1)	SEMA3	Secreted Signaling	PMID: 27533782
Heart_5d_IZ	Kidney_5d	Sema3d	NRP1_PLXNA1	1.65826e-05	0	SEMA3D_NRP1_PLXNA1	Sema3d - (Nrp1+Plxna1)	SEMA3	Secreted Signaling	PMID: 27533782
Kidney_5d	Heart_5d_IZ	Sema3d	NRP1_PLXNA1	1.15402e-05	0.04	SEMA3D_NRP1_PLXNA1	Sema3d - (Nrp1+Plxna1)	SEMA3	Secreted Signaling	PMID: 27533782
Kidney_Sham	Heart_5d_IZ	Sema3c	NRP1_PLXNA4	0.000126668	0	SEMA3C_NRP1_PLXNA4	Sema3c - (Nrp1+Plxna4)	SEMA3	Secreted Signaling	PMID: 27533782
Kidney_5d	Heart_5d_IZ	Sema3c	NRP1_PLXNA4	0.00013613	0	SEMA3C_NRP1_PLXNA4	Sema3c - (Nrp1+Plxna4)	SEMA3	Secreted Signaling	PMID: 27533782
Kidney_Sham	Heart_5d_IZ	Sema3c	NRP1_PLXNA3	3.83756e-05	0	SEMA3C_NRP1_PLXNA3	Sema3c - (Nrp1+Plxna3)	SEMA3	Secreted Signaling	PMID: 27533782
Kidney_5d	Heart_5d_IZ	Sema3c	NRP1_PLXNA3	4.12425e-05	0	SEMA3C_NRP1_PLXNA3	Sema3c - (Nrp1+Plxna3)	SEMA3	Secreted Signaling	PMID: 27533782
Kidney_Sham	Herz_Sham	Sema3c	NRP1_PLXNA2	6.80033e-05	0.03	SEMA3C_NRP1_PLXNA2	Sema3c - (Nrp1+Plxna2)	SEMA3	Secreted Signaling	PMID: 27533782
Kidney_5d	Herz_Sham	Sema3c	NRP1_PLXNA2	7.30835e-05	0	SEMA3C_NRP1_PLXNA2	Sema3c - (Nrp1+Plxna2)	SEMA3	Secreted Signaling	PMID: 27533782
Kidney_Sham	Heart_5d_IZ	Sema3c	NRP1_PLXNA2	9.54704e-05	0	SEMA3C_NRP1_PLXNA2	Sema3c - (Nrp1+Plxna2)	SEMA3	Secreted Signaling	PMID: 27533782
Kidney_5d	Heart_5d_IZ	Sema3c	NRP1_PLXNA2	0.000102602	0	SEMA3C_NRP1_PLXNA2	Sema3c - (Nrp1+Plxna2)	SEMA3	Secreted Signaling	PMID: 27533782
Kidney_Sham	Heart_5d_IZ	Sema3c	NRP1_PLXNA1	0.000152797	0	SEMA3C_NRP1_PLXNA1	Sema3c - (Nrp1+Plxna1)	SEMA3	Secreted Signaling	PMID: 27533782
Kidney_5d	Heart_5d_IZ	Sema3c	NRP1_PLXNA1	0.000164211	0	SEMA3C_NRP1_PLXNA1	Sema3c - (Nrp1+Plxna1)	SEMA3	Secreted Signaling	PMID: 27533782
Kidney_Sham	Heart_5d_IZ	Sema3b	NRP1_PLXNA4	0.000111567	0	SEMA3B_NRP1_PLXNA4	Sema3b - (Nrp1+Plxna4)	SEMA3	Secreted Signaling	PMID: 27533782
Kidney_5d	Heart_5d_IZ	Sema3b	NRP1_PLXNA4	0.000119214	0	SEMA3B_NRP1_PLXNA4	Sema3b - (Nrp1+Plxna4)	SEMA3	Secreted Signaling	PMID: 27533782
Kidney_Sham	Heart_5d_IZ	Sema3b	NRP1_PLXNA3	3.38002e-05	0	SEMA3B_NRP1_PLXNA3	Sema3b - (Nrp1+Plxna3)	SEMA3	Secreted Signaling	PMID: 27533782
Kidney_5d	Heart_5d_IZ	Sema3b	NRP1_PLXNA3	3.61172e-05	0	SEMA3B_NRP1_PLXNA3	Sema3b - (Nrp1+Plxna3)	SEMA3	Secreted Signaling	PMID: 27533782
Kidney_5d	Herz_Sham	Sema3b	NRP1_PLXNA2	6.40014e-05	0.01	SEMA3B_NRP1_PLXNA2	Sema3b - (Nrp1+Plxna2)	SEMA3	Secreted Signaling	PMID: 27533782
Kidney_Sham	Heart_5d_IZ	Sema3b	NRP1_PLXNA2	8.40883e-05	0	SEMA3B_NRP1_PLXNA2	Sema3b - (Nrp1+Plxna2)	SEMA3	Secreted Signaling	PMID: 27533782
Kidney_5d	Heart_5d_IZ	Sema3b	NRP1_PLXNA2	8.98524e-05	0	SEMA3B_NRP1_PLXNA2	Sema3b - (Nrp1+Plxna2)	SEMA3	Secreted Signaling	PMID: 27533782
Kidney_Sham	Heart_5d_IZ	Sema3b	NRP1_PLXNA1	0.000134581	0	SEMA3B_NRP1_PLXNA1	Sema3b - (Nrp1+Plxna1)	SEMA3	Secreted Signaling	PMID: 27533782
Kidney_5d	Heart_5d_IZ	Sema3b	NRP1_PLXNA1	0.000143806	0	SEMA3B_NRP1_PLXNA1	Sema3b - (Nrp1+Plxna1)	SEMA3	Secreted Signaling	PMID: 27533782
Heart_5d_IZ	Kidney_Sham	Sema3a	NRP1_PLXNA3	8.287e-07	0	SEMA3A_NRP1_PLXNA3	Sema3a - (Nrp1+Plxna3)	SEMA3	Secreted Signaling	PMID: 27533782
Heart_5d_IZ	Kidney_5d	Sema3a	NRP1_PLXNA3	8.67072e-07	0	SEMA3A_NRP1_PLXNA3	Sema3a - (Nrp1+Plxna3)	SEMA3	Secreted Signaling	PMID: 27533782
Heart_5d_IZ	Kidney_Sham	Sema3a	NRP1_PLXNA2	2.5197e-06	0	SEMA3A_NRP1_PLXNA2	Sema3a - (Nrp1+Plxna2)	SEMA3	Secreted Signaling	PMID: 27533782
Heart_5d_IZ	Kidney_5d	Sema3a	NRP1_PLXNA2	2.2693e-06	0	SEMA3A_NRP1_PLXNA2	Sema3a - (Nrp1+Plxna2)	SEMA3	Secreted Signaling	PMID: 27533782
Heart_5d_IZ	Kidney_Sham	Sema3a	NRP1_PLXNA1	3.47992e-06	0	SEMA3A_NRP1_PLXNA1	Sema3a - (Nrp1+Plxna1)	SEMA3	Secreted Signaling	PMID: 27533782
Heart_5d_IZ	Kidney_5d	Sema3a	NRP1_PLXNA1	3.31586e-06	0	SEMA3A_NRP1_PLXNA1	Sema3a - (Nrp1+Plxna1)	SEMA3	Secreted Signaling	PMID: 27533782
Heart_5d_IZ	Kidney_Sham	Ntf5	Ntrk2	2.20992e-07	0	NTF5_NTRK2	Ntf5 - Ntrk2	NT	Secreted Signaling	PMID: 27908981
Heart_5d_IZ	Kidney_5d	Ntf5	Ntrk2	1.05665e-07	0.01	NTF5_NTRK2	Ntf5 - Ntrk2	NT	Secreted Signaling	PMID: 27908981
Herz_Sham	Kidney_Sham	Ntf3	Ntrk3	9.89141e-07	0	NTF3_NTRK3	Ntf3 - Ntrk3	NT	Secreted Signaling	PMID: 27908981
Herz_Sham	Kidney_5d	Ntf3	Ntrk3	8.28797e-07	0	NTF3_NTRK3	Ntf3 - Ntrk3	NT	Secreted Signaling	PMID: 27908981
Herz_Sham	Kidney_Sham	Ntf3	Ntrk2	7.1334e-07	0	NTF3_NTRK2	Ntf3 - Ntrk2	NT	Secreted Signaling	PMID: 27908981
Herz_Sham	Kidney_5d	Ntf3	Ntrk2	3.41076e-07	0	NTF3_NTRK2	Ntf3 - Ntrk2	NT	Secreted Signaling	PMID: 27908981
Kidney_5d	Heart_5d_IZ	Ntf3	Ntrk1	2.12498e-07	0.01	NTF3_NTRK1	Ntf3 - Ntrk1	NT	Secreted Signaling	PMID: 27908981
Heart_5d_IZ	Kidney_Sham	Hgf	Met	1.71102e-05	0	HGF_MET	Hgf - Met	HGF	Secreted Signaling	PMID: 28475121
Heart_5d_IZ	Kidney_5d	Hgf	Met	1.58081e-05	0	HGF_MET	Hgf - Met	HGF	Secreted Signaling	PMID: 28475121
Kidney_Sham	Heart_5d_IZ	Flt3l	Flt3	9.24918e-07	0	FLT3L_FLT3	Flt3l - Flt3	FLT3	Secreted Signaling	PMID: 25992210
Kidney_5d	Heart_5d_IZ	Flt3l	Flt3	9.04818e-07	0	FLT3L_FLT3	Flt3l - Flt3	FLT3	Secreted Signaling	PMID: 25992210
Heart_5d_IZ	Kidney_Sham	Ngf	Ntrk1	3.80201e-07	0.04	NGF_NTRK1	Ngf - Ntrk1	NT	Secreted Signaling	PMID: 27908981
Heart_5d_IZ	Kidney_5d	Ngf	Ntrk1	5.10928e-07	0	NGF_NTRK1	Ngf - Ntrk1	NT	Secreted Signaling	PMID: 27908981
Herz_Sham	Kidney_Sham	Bdnf	Ntrk2	1.86295e-06	0.01	BDNF_NTRK2	Bdnf - Ntrk2	NT	Secreted Signaling	PMID: 27908981
Heart_5d_IZ	Kidney_Sham	Bdnf	Ntrk2	2.85114e-06	0	BDNF_NTRK2	Bdnf - Ntrk2	NT	Secreted Signaling	PMID: 27908981
Heart_5d_IZ	Kidney_5d	Bdnf	Ntrk2	1.36324e-06	0	BDNF_NTRK2	Bdnf - Ntrk2	NT	Secreted Signaling	PMID: 27908981
Herz_Sham	Kidney_Sham	Kitl	Kit	1.19813e-05	0.02	KITL_KIT	Kitl - Kit	KIT	Secreted Signaling	KEGG: mmu04080
Herz_Sham	Kidney_5d	Kitl	Kit	1.43266e-05	0	KITL_KIT	Kitl - Kit	KIT	Secreted Signaling	KEGG: mmu04080
Heart_5d_IZ	Kidney_5d	Kitl	Kit	1.17158e-05	0.02	KITL_KIT	Kitl - Kit	KIT	Secreted Signaling	KEGG: mmu04080
Heart_5d_IZ	Kidney_Sham	Nppb	Npr1	0.000203308	0	NPPB_NPR1	Nppb - Npr1	NPR1	Secreted Signaling	KEGG: mmu04080; PMID:29934640
Heart_5d_IZ	Kidney_5d	Nppb	Npr1	0.000192467	0	NPPB_NPR1	Nppb - Npr1	NPR1	Secreted Signaling	KEGG: mmu04080; PMID:29934640
Heart_5d_IZ	Kidney_Sham	Nppa	Npr1	0.00388851	0	NPPA_NPR1	Nppa - Npr1	NPR1	Secreted Signaling	KEGG: mmu04080; PMID:29934640
Heart_5d_IZ	Kidney_5d	Nppa	Npr1	0.0036819	0	NPPA_NPR1	Nppa - Npr1	NPR1	Secreted Signaling	KEGG: mmu04080; PMID:29934640
Kidney_Sham	Heart_5d_IZ	Prok2	Prokr2	5.06275e-09	0	PROK2_PROKR2	Prok2 - Prokr2	PROK	Secreted Signaling	PMID: 24496457
Kidney_5d	Heart_5d_IZ	Prok2	Prokr2	5.52257e-09	0	PROK2_PROKR2	Prok2 - Prokr2	PROK	Secreted Signaling	PMID: 24496457
Kidney_Sham	Heart_5d_IZ	Prok2	Prokr1	3.04227e-08	0	PROK2_PROKR1	Prok2 - Prokr1	PROK	Secreted Signaling	PMID: 24496457
Kidney_5d	Heart_5d_IZ	Prok2	Prokr1	3.31859e-08	0	PROK2_PROKR1	Prok2 - Prokr1	PROK	Secreted Signaling	PMID: 24496457
Kidney_Sham	Heart_5d_IZ	Prok1	Prokr1	6.83269e-07	0	PROK1_PROKR1	Prok1 - Prokr1	PROK	Secreted Signaling	PMID: 24496457
Kidney_5d	Heart_5d_IZ	Prok1	Prokr1	9.37263e-07	0	PROK1_PROKR1	Prok1 - Prokr1	PROK	Secreted Signaling	PMID: 24496457
Kidney_Sham	Heart_5d_IZ	Prok1	Prokr2	1.13705e-07	0	PROK1_PROKR2	Prok1 - Prokr2	PROK	Secreted Signaling	PMID: 24496457
Kidney_5d	Heart_5d_IZ	Prok1	Prokr2	1.55973e-07	0	PROK1_PROKR2	Prok1 - Prokr2	PROK	Secreted Signaling	PMID: 24496457
Heart_5d_IZ	Kidney_Sham	Gzma	Pard3	7.36651e-06	0	GZMA_PARD3	Gzma - Pard3	PARs	Secreted Signaling	KEGG: mmu04080
Heart_5d_IZ	Kidney_5d	Gzma	Pard3	6.89429e-06	0	GZMA_PARD3	Gzma - Pard3	PARs	Secreted Signaling	KEGG: mmu04080
Heart_5d_IZ	Kidney_5d	Gzma	F2rl3	1.05246e-07	0	GZMA_F2RL3	Gzma - F2rl3	PARs	Secreted Signaling	KEGG: mmu04080
Kidney_Sham	Heart_5d_IZ	Gzma	F2rl3	1.27449e-07	0	GZMA_F2RL3	Gzma - F2rl3	PARs	Secreted Signaling	KEGG: mmu04080
Kidney_5d	Heart_5d_IZ	Gzma	F2rl3	1.08865e-07	0.01	GZMA_F2RL3	Gzma - F2rl3	PARs	Secreted Signaling	KEGG: mmu04080
Kidney_Sham	Heart_5d_IZ	F2	F2rl3	3.07767e-08	0	F2_F2RL3	F2 - F2rl3	PARs	Secreted Signaling	KEGG: mmu04080
Kidney_5d	Heart_5d_IZ	F2	F2rl3	2.79758e-08	0	F2_F2RL3	F2 - F2rl3	PARs	Secreted Signaling	KEGG: mmu04080
Kidney_Sham	Heart_5d_IZ	Gzma	F2rl2	1.4711e-08	0	GZMA_F2RL2	Gzma - F2rl2	PARs	Secreted Signaling	KEGG: mmu04080
Kidney_5d	Heart_5d_IZ	Gzma	F2rl2	1.25659e-08	0	GZMA_F2RL2	Gzma - F2rl2	PARs	Secreted Signaling	KEGG: mmu04080
Kidney_Sham	Heart_5d_IZ	F2	F2rl2	3.55244e-09	0	F2_F2RL2	F2 - F2rl2	PARs	Secreted Signaling	KEGG: mmu04080
Kidney_5d	Heart_5d_IZ	F2	F2rl2	3.22915e-09	0	F2_F2RL2	F2 - F2rl2	PARs	Secreted Signaling	KEGG: mmu04080
Heart_5d_IZ	Kidney_Sham	Gzma	F2rl1	3.1919e-06	0	GZMA_F2RL1	Gzma - F2rl1	PARs	Secreted Signaling	KEGG: mmu04080
Heart_5d_IZ	Kidney_5d	Gzma	F2rl1	3.28186e-06	0	GZMA_F2RL1	Gzma - F2rl1	PARs	Secreted Signaling	KEGG: mmu04080
Heart_5d_IZ	Kidney_Sham	Gzma	F2r	6.32982e-06	0	GZMA_F2R	Gzma - F2r	PARs	Secreted Signaling	KEGG: mmu04080
Heart_5d_IZ	Kidney_5d	Gzma	F2r	5.61935e-06	0	GZMA_F2R	Gzma - F2r	PARs	Secreted Signaling	KEGG: mmu04080
Kidney_Sham	Heart_5d_IZ	Gzma	F2r	3.50427e-06	0.02	GZMA_F2R	Gzma - F2r	PARs	Secreted Signaling	KEGG: mmu04080
Kidney_Sham	Heart_5d_IZ	F2	F2r	8.4622e-07	0	F2_F2R	F2 - F2r	PARs	Secreted Signaling	KEGG: mmu04080
Kidney_5d	Heart_5d_IZ	F2	F2r	7.6921e-07	0	F2_F2R	F2 - F2r	PARs	Secreted Signaling	KEGG: mmu04080
Kidney_Sham	Heart_5d_IZ	Pomc	Oprk1	2.25824e-08	0	POMC_OPRK1	Pomc - Oprk1	OPIOID	Secreted Signaling	KEGG: mmu04080
Kidney_5d	Heart_5d_IZ	Pomc	Oprk1	2.78707e-08	0	POMC_OPRK1	Pomc - Oprk1	OPIOID	Secreted Signaling	KEGG: mmu04080
Kidney_Sham	Heart_5d_IZ	Penk	Oprk1	6.65569e-08	0	PENK_OPRK1	Penk - Oprk1	OPIOID	Secreted Signaling	KEGG: mmu04080
Kidney_5d	Heart_5d_IZ	Penk	Oprk1	5.95533e-08	0.01	PENK_OPRK1	Penk - Oprk1	OPIOID	Secreted Signaling	KEGG: mmu04080
Heart_5d_IZ	Kidney_Sham	Npy	Npy6r	8.88329e-08	0	NPY_NPY6R	Npy - Npy6r	NPY	Secreted Signaling	KEGG: mmu04080
Heart_5d_IZ	Kidney_5d	Npy	Npy6r	1.37681e-07	0	NPY_NPY6R	Npy - Npy6r	NPY	Secreted Signaling	KEGG: mmu04080
Kidney_Sham	Heart_5d_IZ	Npy	Npy4r	6.86245e-08	0.03	NPY_NPY4R	Npy - Npy4r	NPY	Secreted Signaling	KEGG: mmu04080
Kidney_5d	Heart_5d_IZ	Npy	Npy4r	7.27427e-08	0	NPY_NPY4R	Npy - Npy4r	NPY	Secreted Signaling	KEGG: mmu04080
Heart_5d_IZ	Kidney_Sham	Npy	Npy2r	2.59166e-08	0	NPY_NPY2R	Npy - Npy2r	NPY	Secreted Signaling	KEGG: mmu04080
Heart_5d_IZ	Kidney_Sham	Npy	Npy1r	2.41847e-06	0	NPY_NPY1R	Npy - Npy1r	NPY	Secreted Signaling	KEGG: mmu04080
Heart_5d_IZ	Kidney_5d	Npy	Npy1r	1.95416e-06	0	NPY_NPY1R	Npy - Npy1r	NPY	Secreted Signaling	KEGG: mmu04080
Herz_Sham	Kidney_Sham	Pomc	Mc4r	1.5388e-09	0.02	POMC_MC4R	Pomc - Mc4r	MELANOCORTIN	Secreted Signaling	KEGG: mmu04080; PMID: 11024027
Heart_5d_IZ	Kidney_Sham	Pomc	Mc4r	2.12596e-09	0.02	POMC_MC4R	Pomc - Mc4r	MELANOCORTIN	Secreted Signaling	KEGG: mmu04080; PMID: 11024027
Heart_5d_IZ	Kidney_Sham	Pomc	Mc2r	2.44639e-08	0.03	POMC_MC2R	Pomc - Mc2r	MELANOCORTIN	Secreted Signaling	KEGG: mmu04080
Kidney_Sham	Herz_Sham	Pomc	Mc1r	1.40047e-07	0.02	POMC_MC1R	Pomc - Mc1r	MELANOCORTIN	Secreted Signaling	KEGG: mmu04080
Kidney_5d	Herz_Sham	Pomc	Mc1r	1.72843e-07	0	POMC_MC1R	Pomc - Mc1r	MELANOCORTIN	Secreted Signaling	KEGG: mmu04080
Kidney_Sham	Heart_5d_IZ	Pomc	Mc1r	1.56382e-07	0	POMC_MC1R	Pomc - Mc1r	MELANOCORTIN	Secreted Signaling	KEGG: mmu04080
Kidney_5d	Heart_5d_IZ	Pomc	Mc1r	1.93003e-07	0	POMC_MC1R	Pomc - Mc1r	MELANOCORTIN	Secreted Signaling	KEGG: mmu04080
Kidney_Sham	Heart_5d_IZ	Edn3	Ednrb	4.82724e-06	0	EDN3_EDNRB	Edn3 - Ednrb	EDN	Secreted Signaling	KEGG: mmu04080
Kidney_5d	Heart_5d_IZ	Edn3	Ednrb	4.4889e-06	0	EDN3_EDNRB	Edn3 - Ednrb	EDN	Secreted Signaling	KEGG: mmu04080
Heart_5d_IZ	Kidney_Sham	Edn1	Ednrb	5.34313e-06	0	EDN1_EDNRB	Edn1 - Ednrb	EDN	Secreted Signaling	KEGG: mmu04080
Heart_5d_IZ	Kidney_5d	Edn1	Ednrb	5.18337e-06	0	EDN1_EDNRB	Edn1 - Ednrb	EDN	Secreted Signaling	KEGG: mmu04080
Kidney_Sham	Herz_Sham	Edn3	Ednra	2.85327e-06	0.01	EDN3_EDNRA	Edn3 - Ednra	EDN	Secreted Signaling	KEGG: mmu04080
Kidney_5d	Herz_Sham	Edn3	Ednra	2.65329e-06	0.04	EDN3_EDNRA	Edn3 - Ednra	EDN	Secreted Signaling	KEGG: mmu04080
Kidney_Sham	Heart_5d_IZ	Edn3	Ednra	4.74051e-06	0	EDN3_EDNRA	Edn3 - Ednra	EDN	Secreted Signaling	KEGG: mmu04080
Kidney_5d	Heart_5d_IZ	Edn3	Ednra	4.40826e-06	0	EDN3_EDNRA	Edn3 - Ednra	EDN	Secreted Signaling	KEGG: mmu04080
Heart_5d_IZ	Kidney_Sham	C4b	Cr2	2.48175e-06	0	C4B_CR2	C4b - Cr2	COMPLEMENT	Secreted Signaling	PMID: 16234578
Heart_5d_IZ	Kidney_5d	C4b	Cr2	1.7566e-06	0	C4B_CR2	C4b - Cr2	COMPLEMENT	Secreted Signaling	PMID: 16234578
Kidney_Sham	Heart_5d_IZ	C4a	C3ar1	5.78003e-05	0	C4A_C3AR1	C4a - C3ar1	COMPLEMENT	Secreted Signaling	PMID: 16234578
Kidney_5d	Heart_5d_IZ	C4a	C3ar1	4.28217e-05	0	C4A_C3AR1	C4a - C3ar1	COMPLEMENT	Secreted Signaling	PMID: 16234578
Kidney_Sham	Heart_5d_IZ	C3	ITGAX_ITGB2	6.98092e-05	0.01	C3_ITGAX_ITGB2	C3 - (Itgax+Itgb2)	COMPLEMENT	Secreted Signaling	PMID: 16234578
Kidney_5d	Heart_5d_IZ	C3	ITGAX_ITGB2	6.54436e-05	0.01	C3_ITGAX_ITGB2	C3 - (Itgax+Itgb2)	COMPLEMENT	Secreted Signaling	PMID: 16234578
Heart_5d_IZ	Kidney_Sham	C3	Cr2	1.36997e-05	0	C3_CR2	C3 - Cr2	COMPLEMENT	Secreted Signaling	PMID: 16234578
Heart_5d_IZ	Kidney_5d	C3	Cr2	9.69675e-06	0	C3_CR2	C3 - Cr2	COMPLEMENT	Secreted Signaling	PMID: 16234578
Kidney_Sham	Heart_5d_IZ	C3	C3ar1	0.000481046	0.01	C3_C3AR1	C3 - C3ar1	COMPLEMENT	Secreted Signaling	KEGG: mmu04080
Kidney_5d	Heart_5d_IZ	C3	C3ar1	0.000450976	0.01	C3_C3AR1	C3 - C3ar1	COMPLEMENT	Secreted Signaling	KEGG: mmu04080
Kidney_Sham	Heart_5d_IZ	Kng2	Bdkrb2	2.64559e-05	0	KNG2_BDKRB2	Kng2 - Bdkrb2	BRADYKININ	Secreted Signaling	KEGG: mmu04080
Kidney_5d	Heart_5d_IZ	Kng2	Bdkrb2	2.84698e-05	0	KNG2_BDKRB2	Kng2 - Bdkrb2	BRADYKININ	Secreted Signaling	KEGG: mmu04080
Kidney_Sham	Heart_5d_IZ	Kng1	Bdkrb2	2.94896e-06	0	KNG1_BDKRB2	Kng1 - Bdkrb2	BRADYKININ	Secreted Signaling	KEGG: mmu04080
Kidney_5d	Heart_5d_IZ	Kng1	Bdkrb2	3.42199e-06	0	KNG1_BDKRB2	Kng1 - Bdkrb2	BRADYKININ	Secreted Signaling	KEGG: mmu04080
Kidney_5d	Herz_Sham	Agt	Agtr1a	6.30253e-05	0	AGT_AGTR1A	Agt - Agtr1a	AGT	Secreted Signaling	KEGG: mmu04080
Heart_5d_IZ	Kidney_Sham	Postn	ITGAV_ITGB5	0.00953125	0	POSTN_ITGAV_ITGB5	Postn - (Itgav+Itgb5)	PERIOSTIN	Secreted Signaling	PMID: 26721738
Heart_5d_IZ	Kidney_5d	Postn	ITGAV_ITGB5	0.00991171	0	POSTN_ITGAV_ITGB5	Postn - (Itgav+Itgb5)	PERIOSTIN	Secreted Signaling	PMID: 26721738
Heart_5d_IZ	Kidney_Sham	Postn	ITGAV_ITGB3	0.001192	0	POSTN_ITGAV_ITGB3	Postn - (Itgav+Itgb3)	PERIOSTIN	Secreted Signaling	PMID: 26721738
Heart_5d_IZ	Kidney_5d	Postn	ITGAV_ITGB3	0.00108627	0	POSTN_ITGAV_ITGB3	Postn - (Itgav+Itgb3)	PERIOSTIN	Secreted Signaling	PMID: 26721738
Heart_5d_IZ	Kidney_Sham	Ptn	Ncl	0.00256591	0	PTN_NCL	Ptn - Ncl	PTN	Secreted Signaling	PMID: 28356350; PMID: 25620911
Heart_5d_IZ	Kidney_5d	Ptn	Ncl	0.00257705	0	PTN_NCL	Ptn - Ncl	PTN	Secreted Signaling	PMID: 28356350; PMID: 25620911
Heart_5d_IZ	Kidney_Sham	Ptn	ITGAV_ITGB3	0.000129473	0	PTN_ITGAV_ITGB3	Ptn - (Itgav+Itgb3)	PTN	Secreted Signaling	PMID: 28356350; PMID: 25620911
Heart_5d_IZ	Kidney_5d	Ptn	ITGAV_ITGB3	0.000117977	0	PTN_ITGAV_ITGB3	Ptn - (Itgav+Itgb3)	PTN	Secreted Signaling	PMID: 28356350; PMID: 25620911
Heart_5d_IZ	Kidney_Sham	Ptn	Sdc4	0.0031239	0	PTN_SDC4	Ptn - Sdc4	PTN	Secreted Signaling	PMID: 28356350; PMID: 25620911
Heart_5d_IZ	Kidney_5d	Ptn	Sdc4	0.00315369	0	PTN_SDC4	Ptn - Sdc4	PTN	Secreted Signaling	PMID: 28356350; PMID: 25620911
Heart_5d_IZ	Kidney_Sham	Ptn	Sdc2	0.000800419	0	PTN_SDC2	Ptn - Sdc2	PTN	Secreted Signaling	PMID: 28356350; PMID: 25620911
Heart_5d_IZ	Kidney_5d	Ptn	Sdc2	0.000841176	0	PTN_SDC2	Ptn - Sdc2	PTN	Secreted Signaling	PMID: 28356350; PMID: 25620911
Heart_5d_IZ	Kidney_Sham	Ptn	Sdc1	0.000171178	0	PTN_SDC1	Ptn - Sdc1	PTN	Secreted Signaling	PMID: 28356350; PMID: 25620911
Heart_5d_IZ	Kidney_5d	Ptn	Sdc1	0.000165209	0	PTN_SDC1	Ptn - Sdc1	PTN	Secreted Signaling	PMID: 28356350; PMID: 25620911
Heart_5d_IZ	Kidney_Sham	Mdk	Ncl	0.000582916	0	MDK_NCL	Mdk - Ncl	MK	Secreted Signaling	PMID: 28356350
Heart_5d_IZ	Kidney_5d	Mdk	Ncl	0.000585452	0	MDK_NCL	Mdk - Ncl	MK	Secreted Signaling	PMID: 28356350
Kidney_Sham	Heart_5d_IZ	Mdk	Lrp1	0.000373988	0	MDK_LRP1	Mdk - Lrp1	MK	Secreted Signaling	PMID: 28356350
Kidney_5d	Heart_5d_IZ	Mdk	Lrp1	0.000481104	0	MDK_LRP1	Mdk - Lrp1	MK	Secreted Signaling	PMID: 28356350
Heart_5d_IZ	Kidney_Sham	Mdk	ITGA6_ITGB1	0.000234487	0	MDK_ITGA6_ITGB1	Mdk - (Itga6+Itgb1)	MK	Secreted Signaling	PMID: 28356350
Heart_5d_IZ	Kidney_5d	Mdk	ITGA6_ITGB1	0.000228828	0	MDK_ITGA6_ITGB1	Mdk - (Itga6+Itgb1)	MK	Secreted Signaling	PMID: 28356350
Kidney_Sham	Heart_5d_IZ	Mdk	ITGA6_ITGB1	0.000163615	0.03	MDK_ITGA6_ITGB1	Mdk - (Itga6+Itgb1)	MK	Secreted Signaling	PMID: 28356350
Kidney_5d	Heart_5d_IZ	Mdk	ITGA6_ITGB1	0.00021049	0	MDK_ITGA6_ITGB1	Mdk - (Itga6+Itgb1)	MK	Secreted Signaling	PMID: 28356350
Kidney_Sham	Heart_5d_IZ	Mdk	ITGA4_ITGB1	7.80402e-05	0	MDK_ITGA4_ITGB1	Mdk - (Itga4+Itgb1)	MK	Secreted Signaling	PMID: 28356350
Kidney_5d	Heart_5d_IZ	Mdk	ITGA4_ITGB1	0.000100401	0	MDK_ITGA4_ITGB1	Mdk - (Itga4+Itgb1)	MK	Secreted Signaling	PMID: 28356350
Heart_5d_IZ	Kidney_Sham	Mdk	Sdc4	0.000709984	0	MDK_SDC4	Mdk - Sdc4	MK	Secreted Signaling	PMID: 28356350
Heart_5d_IZ	Kidney_5d	Mdk	Sdc4	0.000716773	0	MDK_SDC4	Mdk - Sdc4	MK	Secreted Signaling	PMID: 28356350
Heart_5d_IZ	Kidney_Sham	Mdk	Sdc2	0.000181588	0	MDK_SDC2	Mdk - Sdc2	MK	Secreted Signaling	PMID: 28356350
Heart_5d_IZ	Kidney_5d	Mdk	Sdc2	0.000190841	0	MDK_SDC2	Mdk - Sdc2	MK	Secreted Signaling	PMID: 28356350
Heart_5d_IZ	Kidney_Sham	Mdk	Sdc1	3.88156e-05	0.02	MDK_SDC1	Mdk - Sdc1	MK	Secreted Signaling	PMID: 28356350
Heart_5d_IZ	Kidney_5d	Mdk	Sdc1	3.74619e-05	0	MDK_SDC1	Mdk - Sdc1	MK	Secreted Signaling	PMID: 28356350
Kidney_Sham	Heart_5d_IZ	Mdk	Sdc1	4.52784e-05	0	MDK_SDC1	Mdk - Sdc1	MK	Secreted Signaling	PMID: 28356350
Kidney_5d	Heart_5d_IZ	Mdk	Sdc1	5.82524e-05	0	MDK_SDC1	Mdk - Sdc1	MK	Secreted Signaling	PMID: 28356350
Kidney_Sham	Heart_5d_IZ	Angpt2	ITGA5_ITGB1	7.86737e-05	0	ANGPT2_ITGA5_ITGB1	Angpt2 - (Itga5+Itgb1)	ANGPT	Secreted Signaling	PMID: 20651738; PMID: 25635707
Kidney_5d	Heart_5d_IZ	Angpt2	ITGA5_ITGB1	6.52955e-05	0	ANGPT2_ITGA5_ITGB1	Angpt2 - (Itga5+Itgb1)	ANGPT	Secreted Signaling	PMID: 20651738; PMID: 25635707
Kidney_Sham	Heart_5d_IZ	Angpt2	Tek	1.08018e-05	0.02	ANGPT2_TEK	Angpt2 - Tek	ANGPT	Secreted Signaling	PMID: 20651738
Kidney_Sham	Heart_5d_IZ	Angptl3	ITGAV_ITGB3	5.84431e-06	0	ANGPTL3_ITGAV_ITGB3	Angptl3 - (Itgav+Itgb3)	ANGPTL	Secreted Signaling	PMID: 11877390
Kidney_5d	Heart_5d_IZ	Angptl3	ITGAV_ITGB3	6.07405e-06	0	ANGPTL3_ITGAV_ITGB3	Angptl3 - (Itgav+Itgb3)	ANGPTL	Secreted Signaling	PMID: 11877390
Heart_5d_IZ	Kidney_Sham	Angptl4	Sdc4	0.000869249	0	ANGPTL4_SDC4	Angptl4 - Sdc4	ANGPTL	Secreted Signaling	PMID: 29017031
Heart_5d_IZ	Kidney_5d	Angptl4	Sdc4	0.000877559	0	ANGPTL4_SDC4	Angptl4 - Sdc4	ANGPTL	Secreted Signaling	PMID: 29017031
Kidney_Sham	Heart_5d_IZ	Angptl4	Sdc3	0.000503463	0	ANGPTL4_SDC3	Angptl4 - Sdc3	ANGPTL	Secreted Signaling	PMID: 29017031
Kidney_5d	Heart_5d_IZ	Angptl4	Sdc3	0.00057039	0	ANGPTL4_SDC3	Angptl4 - Sdc3	ANGPTL	Secreted Signaling	PMID: 29017031
Heart_5d_IZ	Kidney_Sham	Angptl4	Sdc2	0.000222349	0.01	ANGPTL4_SDC2	Angptl4 - Sdc2	ANGPTL	Secreted Signaling	PMID: 29017031
Heart_5d_IZ	Kidney_5d	Angptl4	Sdc2	0.000233678	0	ANGPTL4_SDC2	Angptl4 - Sdc2	ANGPTL	Secreted Signaling	PMID: 29017031
Kidney_Sham	Heart_5d_IZ	Angptl4	Sdc2	0.000202549	0.04	ANGPTL4_SDC2	Angptl4 - Sdc2	ANGPTL	Secreted Signaling	PMID: 29017031
Kidney_5d	Heart_5d_IZ	Angptl4	Sdc2	0.000229483	0	ANGPTL4_SDC2	Angptl4 - Sdc2	ANGPTL	Secreted Signaling	PMID: 29017031
Kidney_Sham	Heart_5d_IZ	Angptl4	Sdc1	0.000143168	0	ANGPTL4_SDC1	Angptl4 - Sdc1	ANGPTL	Secreted Signaling	PMID: 29017031
Kidney_5d	Heart_5d_IZ	Angptl4	Sdc1	0.000162208	0	ANGPTL4_SDC1	Angptl4 - Sdc1	ANGPTL	Secreted Signaling	PMID: 29017031
Kidney_Sham	Heart_5d_IZ	Angptl4	Cdh11	7.26539e-05	0	ANGPTL4_CDH11	Angptl4 - Cdh11	ANGPTL	Secreted Signaling	PMID: 30049845
Kidney_5d	Heart_5d_IZ	Angptl4	Cdh11	8.23167e-05	0	ANGPTL4_CDH11	Angptl4 - Cdh11	ANGPTL	Secreted Signaling	PMID: 30049845
Kidney_Sham	Heart_5d_IZ	Angptl4	Cdh5	0.000301881	0.01	ANGPTL4_CDH5	Angptl4 - Cdh5	ANGPTL	Secreted Signaling	PMID: 30049845
Kidney_5d	Heart_5d_IZ	Angptl4	Cdh5	0.00034202	0	ANGPTL4_CDH5	Angptl4 - Cdh5	ANGPTL	Secreted Signaling	PMID: 30049845
Kidney_Sham	Heart_5d_IZ	Angptl4	ITGAV_ITGB3	8.5532e-05	0	ANGPTL4_ITGAV_ITGB3	Angptl4 - (Itgav+Itgb3)	ANGPTL	Secreted Signaling	PMID: 30049845
Kidney_5d	Heart_5d_IZ	Angptl4	ITGAV_ITGB3	9.69073e-05	0	ANGPTL4_ITGAV_ITGB3	Angptl4 - (Itgav+Itgb3)	ANGPTL	Secreted Signaling	PMID: 30049845
Kidney_Sham	Heart_5d_IZ	Angptl4	ITGA5_ITGB1	0.000374125	0	ANGPTL4_ITGA5_ITGB1	Angptl4 - (Itga5+Itgb1)	ANGPTL	Secreted Signaling	PMID: 30049845
Kidney_5d	Heart_5d_IZ	Angptl4	ITGA5_ITGB1	0.000423865	0	ANGPTL4_ITGA5_ITGB1	Angptl4 - (Itga5+Itgb1)	ANGPTL	Secreted Signaling	PMID: 30049845
Kidney_Sham	Heart_5d_IZ	Angptl7	Pirb	5.17717e-05	0	ANGPTL7_PIRB	Angptl7 - Pirb	ANGPTL	Secreted Signaling	PMID: 24478758
Kidney_5d	Heart_5d_IZ	Angptl7	Pirb	5.83926e-05	0	ANGPTL7_PIRB	Angptl7 - Pirb	ANGPTL	Secreted Signaling	PMID: 24478758
Kidney_Sham	Heart_5d_IZ	Angptl1	Pirb	7.24942e-06	0	ANGPTL1_PIRB	Angptl1 - Pirb	ANGPTL	Secreted Signaling	PMID: 24478758
Kidney_5d	Heart_5d_IZ	Angptl1	Pirb	6.39372e-06	0	ANGPTL1_PIRB	Angptl1 - Pirb	ANGPTL	Secreted Signaling	PMID: 24478758
Kidney_Sham	Heart_5d_IZ	Angptl2	Pirb	0.000149438	0	ANGPTL2_PIRB	Angptl2 - Pirb	ANGPTL	Secreted Signaling	PMID: 24478758
Kidney_5d	Heart_5d_IZ	Angptl2	Pirb	0.000160253	0	ANGPTL2_PIRB	Angptl2 - Pirb	ANGPTL	Secreted Signaling	PMID: 24478758
Kidney_Sham	Heart_5d_IZ	Angptl2	Tlr4	2.03095e-05	0.01	ANGPTL2_TLR4	Angptl2 - Tlr4	ANGPTL	Secreted Signaling	PMID: 24478758
Kidney_5d	Heart_5d_IZ	Angptl2	Tlr4	2.17797e-05	0.01	ANGPTL2_TLR4	Angptl2 - Tlr4	ANGPTL	Secreted Signaling	PMID: 24478758
Kidney_Sham	Heart_5d_IZ	Angptl2	ITGA5_ITGB1	0.000221016	0	ANGPTL2_ITGA5_ITGB1	Angptl2 - (Itga5+Itgb1)	ANGPTL	Secreted Signaling	PMID: 24478758
Kidney_5d	Heart_5d_IZ	Angptl2	ITGA5_ITGB1	0.000237011	0	ANGPTL2_ITGA5_ITGB1	Angptl2 - (Itga5+Itgb1)	ANGPTL	Secreted Signaling	PMID: 24478758
Heart_5d_IZ	Kidney_Sham	Angptl1	ITGA1_ITGB1	2.65837e-05	0	ANGPTL1_ITGA1_ITGB1	Angptl1 - (Itga1+Itgb1)	ANGPTL	Secreted Signaling	PMID: 24478758
Heart_5d_IZ	Kidney_5d	Angptl1	ITGA1_ITGB1	2.57418e-05	0	ANGPTL1_ITGA1_ITGB1	Angptl1 - (Itga1+Itgb1)	ANGPTL	Secreted Signaling	PMID: 24478758
Kidney_Sham	Heart_5d_IZ	Nampt	ITGA5_ITGB1	0.0007126	0	NAMPT_ITGA5_ITGB1	Nampt - (Itga5+Itgb1)	VISFATIN	Secreted Signaling	PMID: 28490838
Kidney_5d	Heart_5d_IZ	Nampt	ITGA5_ITGB1	0.000831859	0	NAMPT_ITGA5_ITGB1	Nampt - (Itga5+Itgb1)	VISFATIN	Secreted Signaling	PMID: 28490838
Kidney_Sham	Heart_5d_IZ	Retn	Cap1	0.000396403	0	RETN_CAP1	Retn - Cap1	RESISTIN	Secreted Signaling	PMID: 30809105
Kidney_5d	Heart_5d_IZ	Retn	Cap1	0.000232449	0	RETN_CAP1	Retn - Cap1	RESISTIN	Secreted Signaling	PMID: 30809105
Kidney_Sham	Heart_5d_IZ	Retn	Tlr4	2.84355e-05	0	RETN_TLR4	Retn - Tlr4	RESISTIN	Secreted Signaling	PMID: 30809105
Kidney_5d	Heart_5d_IZ	Retn	Tlr4	1.66719e-05	0	RETN_TLR4	Retn - Tlr4	RESISTIN	Secreted Signaling	PMID: 30809105
Kidney_Sham	Heart_5d_IZ	Adipoq	Adipor1	0.000275837	0	ADIPOQ_ADIPOR1	Adipoq - Adipor1	ADIPONECTIN	Secreted Signaling	PMID: 21284979
Kidney_5d	Heart_5d_IZ	Adipoq	Adipor1	0.00022746	0	ADIPOQ_ADIPOR1	Adipoq - Adipor1	ADIPONECTIN	Secreted Signaling	PMID: 21284979
Kidney_Sham	Heart_5d_IZ	Spp1	ITGA5_ITGB1	0.00445023	0	SPP1_ITGA5_ITGB1	Spp1 - (Itga5+Itgb1)	SPP1	Secreted Signaling	PMID: 21907263
Kidney_5d	Heart_5d_IZ	Spp1	ITGA5_ITGB1	0.00469851	0	SPP1_ITGA5_ITGB1	Spp1 - (Itga5+Itgb1)	SPP1	Secreted Signaling	PMID: 21907263
Heart_5d_IZ	Kidney_Sham	Spp1	ITGA8_ITGB1	0.0022607	0	SPP1_ITGA8_ITGB1	Spp1 - (Itga8+Itgb1)	SPP1	Secreted Signaling	PMID: 21907263
Heart_5d_IZ	Kidney_5d	Spp1	ITGA8_ITGB1	0.00214323	0	SPP1_ITGA8_ITGB1	Spp1 - (Itga8+Itgb1)	SPP1	Secreted Signaling	PMID: 21907263
Kidney_Sham	Heart_5d_IZ	Spp1	ITGA9_ITGB1	0.00364853	0	SPP1_ITGA9_ITGB1	Spp1 - (Itga9+Itgb1)	SPP1	Secreted Signaling	PMID: 21907263
Kidney_5d	Heart_5d_IZ	Spp1	ITGA9_ITGB1	0.00385225	0	SPP1_ITGA9_ITGB1	Spp1 - (Itga9+Itgb1)	SPP1	Secreted Signaling	PMID: 21907263
Kidney_Sham	Heart_5d_IZ	Spp1	ITGA4_ITGB1	0.00293909	0	SPP1_ITGA4_ITGB1	Spp1 - (Itga4+Itgb1)	SPP1	Secreted Signaling	PMID: 21907263
Kidney_5d	Heart_5d_IZ	Spp1	ITGA4_ITGB1	0.00310332	0	SPP1_ITGA4_ITGB1	Spp1 - (Itga4+Itgb1)	SPP1	Secreted Signaling	PMID: 21907263
Heart_5d_IZ	Kidney_Sham	Spp1	ITGAV_ITGB6	0.00529339	0	SPP1_ITGAV_ITGB6	Spp1 - (Itgav+Itgb6)	SPP1	Secreted Signaling	PMID: 21907263
Heart_5d_IZ	Kidney_5d	Spp1	ITGAV_ITGB6	0.00486714	0	SPP1_ITGAV_ITGB6	Spp1 - (Itgav+Itgb6)	SPP1	Secreted Signaling	PMID: 21907263
Heart_5d_IZ	Kidney_Sham	Spp1	ITGAV_ITGB5	0.00520935	0	SPP1_ITGAV_ITGB5	Spp1 - (Itgav+Itgb5)	SPP1	Secreted Signaling	PMID: 21907263
Heart_5d_IZ	Kidney_5d	Spp1	ITGAV_ITGB5	0.00541823	0	SPP1_ITGAV_ITGB5	Spp1 - (Itgav+Itgb5)	SPP1	Secreted Signaling	PMID: 21907263
Kidney_Sham	Heart_5d_IZ	Spp1	ITGAV_ITGB5	0.00506837	0.01	SPP1_ITGAV_ITGB5	Spp1 - (Itgav+Itgb5)	SPP1	Secreted Signaling	PMID: 21907263
Kidney_5d	Heart_5d_IZ	Spp1	ITGAV_ITGB5	0.00535095	0	SPP1_ITGAV_ITGB5	Spp1 - (Itgav+Itgb5)	SPP1	Secreted Signaling	PMID: 21907263
Heart_5d_IZ	Kidney_Sham	Spp1	ITGAV_ITGB1	0.00724722	0	SPP1_ITGAV_ITGB1	Spp1 - (Itgav+Itgb1)	SPP1	Secreted Signaling	PMID: 21907263
Heart_5d_IZ	Kidney_5d	Spp1	ITGAV_ITGB1	0.0076676	0	SPP1_ITGAV_ITGB1	Spp1 - (Itgav+Itgb1)	SPP1	Secreted Signaling	PMID: 21907263
Kidney_Sham	Heart_5d_IZ	Spp1	ITGAV_ITGB1	0.00690828	0.01	SPP1_ITGAV_ITGB1	Spp1 - (Itgav+Itgb1)	SPP1	Secreted Signaling	PMID: 21907263
Kidney_5d	Heart_5d_IZ	Spp1	ITGAV_ITGB1	0.00729268	0	SPP1_ITGAV_ITGB1	Spp1 - (Itgav+Itgb1)	SPP1	Secreted Signaling	PMID: 21907263
Kidney_Sham	Heart_5d_IZ	Spp1	ITGAV_ITGB3	0.00102062	0	SPP1_ITGAV_ITGB3	Spp1 - (Itgav+Itgb3)	SPP1	Secreted Signaling	PMID: 21907263
Kidney_5d	Heart_5d_IZ	Spp1	ITGAV_ITGB3	0.00107776	0	SPP1_ITGAV_ITGB3	Spp1 - (Itgav+Itgb3)	SPP1	Secreted Signaling	PMID: 21907263
Kidney_Sham	Heart_5d_IZ	Spp1	Cd44	0.00265198	0	SPP1_CD44	Spp1 - Cd44	SPP1	Secreted Signaling	PMID: 21907263
Kidney_5d	Heart_5d_IZ	Spp1	Cd44	0.00280021	0	SPP1_CD44	Spp1 - Cd44	SPP1	Secreted Signaling	PMID: 21907263
Heart_5d_IZ	Kidney_Sham	Tnfsf18	Tnfrsf18	9.44936e-10	0.02	TNFSF18_TNFRSF18	Tnfsf18 - Tnfrsf18	GITRL	Secreted Signaling	KEGG: mmu04060
Heart_5d_IZ	Kidney_5d	Tnfsf18	Tnfrsf18	1.23859e-09	0.03	TNFSF18_TNFRSF18	Tnfsf18 - Tnfrsf18	GITRL	Secreted Signaling	KEGG: mmu04060
Kidney_Sham	Heart_5d_IZ	Tnfsf9	Tnfrsf9	4.84363e-08	0	TNFSF9_TNFRSF9	Tnfsf9 - Tnfrsf9	CD137	Secreted Signaling	KEGG: mmu04060
Kidney_5d	Heart_5d_IZ	Tnfsf9	Tnfrsf9	2.70845e-08	0.01	TNFSF9_TNFRSF9	Tnfsf9 - Tnfrsf9	CD137	Secreted Signaling	KEGG: mmu04060
Heart_5d_IZ	Kidney_Sham	Tnfsf12	Tnfrsf12a	7.2944e-05	0	TNFSF12_TNFRSF12A	Tnfsf12 - Tnfrsf12a	TWEAK	Secreted Signaling	KEGG: mmu04060
Heart_5d_IZ	Kidney_5d	Tnfsf12	Tnfrsf12a	7.29122e-05	0	TNFSF12_TNFRSF12A	Tnfsf12 - Tnfrsf12a	TWEAK	Secreted Signaling	KEGG: mmu04060
Kidney_Sham	Heart_5d_IZ	Tnfsf12	Tnfrsf12a	7.00614e-05	0.02	TNFSF12_TNFRSF12A	Tnfsf12 - Tnfrsf12a	TWEAK	Secreted Signaling	KEGG: mmu04060
Kidney_5d	Heart_5d_IZ	Tnfsf12	Tnfrsf12a	7.88507e-05	0	TNFSF12_TNFRSF12A	Tnfsf12 - Tnfrsf12a	TWEAK	Secreted Signaling	KEGG: mmu04060
Heart_5d_IZ	Kidney_5d	Tnfsf11	Tnfrsf11b	1.57573e-08	0.01	TNFSF11_TNFRSF11B	Tnfsf11 - Tnfrsf11b	RANKL	Secreted Signaling	KEGG: mmu04060
Heart_5d_IZ	Kidney_Sham	Tnfsf11	Tnfrsf11a	2.20693e-07	0	TNFSF11_TNFRSF11A	Tnfsf11 - Tnfrsf11a	RANKL	Secreted Signaling	KEGG: mmu04060
Heart_5d_IZ	Kidney_5d	Tnfsf11	Tnfrsf11a	2.43356e-07	0	TNFSF11_TNFRSF11A	Tnfsf11 - Tnfrsf11a	RANKL	Secreted Signaling	KEGG: mmu04060
Herz_Sham	Kidney_Sham	Ngf	Ngfr	2.17208e-07	0.04	NGF_NGFR	Ngf - Ngfr	NGF	Secreted Signaling	KEGG: mmu04060
Heart_5d_IZ	Kidney_Sham	Ngf	Ngfr	5.04892e-07	0	NGF_NGFR	Ngf - Ngfr	NGF	Secreted Signaling	KEGG: mmu04060
Heart_5d_IZ	Kidney_5d	Ngf	Ngfr	2.37317e-07	0.02	NGF_NGFR	Ngf - Ngfr	NGF	Secreted Signaling	KEGG: mmu04060
Kidney_Sham	Heart_5d_IZ	Eda	Eda2r	2.72221e-07	0.01	EDA_EDA2R	Eda - Eda2r	EDA	Secreted Signaling	KEGG: mmu04060
Kidney_5d	Heart_5d_IZ	Eda	Eda2r	3.71757e-07	0	EDA_EDA2R	Eda - Eda2r	EDA	Secreted Signaling	KEGG: mmu04060
Heart_5d_IZ	Kidney_Sham	Eda	Edar	6.52927e-08	0	EDA_EDAR	Eda - Edar	EDA	Secreted Signaling	KEGG: mmu04060
Herz_Sham	Kidney_5d	Eda	Edar	4.19465e-08	0	EDA_EDAR	Eda - Edar	EDA	Secreted Signaling	KEGG: mmu04060
Heart_5d_IZ	Kidney_5d	Eda	Edar	9.44589e-08	0	EDA_EDAR	Eda - Edar	EDA	Secreted Signaling	KEGG: mmu04060
Kidney_Sham	Heart_5d_IZ	Tnfsf10	Tnfrsf10b	7.99621e-06	0	TNFSF10_TNFRSF10B	Tnfsf10 - Tnfrsf10b	TRAIL	Secreted Signaling	KEGG: mmu04060
Kidney_5d	Heart_5d_IZ	Tnfsf10	Tnfrsf10b	7.7078e-06	0	TNFSF10_TNFRSF10B	Tnfsf10 - Tnfrsf10b	TRAIL	Secreted Signaling	KEGG: mmu04060
Kidney_Sham	Heart_5d_IZ	Tnfsf15	Tnfrsf25	7.20166e-07	0	TNFSF15_TNFRSF25	Tnfsf15 - Tnfrsf25	VEGI	Secreted Signaling	KEGG: mmu04060
Kidney_5d	Heart_5d_IZ	Tnfsf15	Tnfrsf25	5.09908e-07	0	TNFSF15_TNFRSF25	Tnfsf15 - Tnfrsf25	VEGI	Secreted Signaling	KEGG: mmu04060
Heart_5d_IZ	Kidney_Sham	Tnfsf14	Ltbr	9.7543e-06	0	TNFSF14_LTBR	Tnfsf14 - Ltbr	LIGHT	Secreted Signaling	KEGG: mmu04060
Heart_5d_IZ	Kidney_5d	Tnfsf14	Ltbr	9.16626e-06	0	TNFSF14_LTBR	Tnfsf14 - Ltbr	LIGHT	Secreted Signaling	KEGG: mmu04060
Heart_5d_IZ	Kidney_Sham	Ifnb1	IFNAR1_IFNAR2	2.34472e-07	0.01	IFNB1_IFNAR1_IFNAR2	Ifnb1 - (Ifnar1+Ifnar2)	IFN-I	Secreted Signaling	KEGG: mmu04060
Heart_5d_IZ	Kidney_5d	Ifnb1	IFNAR1_IFNAR2	2.55017e-07	0.01	IFNB1_IFNAR1_IFNAR2	Ifnb1 - (Ifnar1+Ifnar2)	IFN-I	Secreted Signaling	KEGG: mmu04060
Kidney_Sham	Heart_5d_IZ	Thpo	Mpl	2.3724e-08	0	THPO_MPL	Thpo - Mpl	THPO	Secreted Signaling	KEGG: mmu04060
Kidney_5d	Heart_5d_IZ	Thpo	Mpl	2.24738e-08	0	THPO_MPL	Thpo - Mpl	THPO	Secreted Signaling	KEGG: mmu04060
Heart_5d_IZ	Kidney_Sham	Il16	Cd4	4.58549e-07	0	IL16_CD4	Il16 - Cd4	IL16	Secreted Signaling	KEGG: mmu04060
Heart_5d_IZ	Kidney_Sham	Csf1	Csf1r	8.74487e-05	0.02	CSF1_CSF1R	Csf1 - Csf1r	CSF	Secreted Signaling	KEGG: mmu04060
Kidney_Sham	Heart_5d_IZ	Il34	Csf1r	0.000257185	0	IL34_CSF1R	Il34 - Csf1r	CSF	Secreted Signaling	KEGG: mmu04060
Kidney_5d	Heart_5d_IZ	Il34	Csf1r	0.000251221	0	IL34_CSF1R	Il34 - Csf1r	CSF	Secreted Signaling	KEGG: mmu04060
Kidney_Sham	Heart_5d_IZ	Il17f	IL17RA_IL17RC	4.25628e-07	0	IL17F_IL17RA_IL17RC	Il17f - (Il17ra+Il17rc)	IL17	Secreted Signaling	KEGG: mmu04060
Kidney_5d	Heart_5d_IZ	Il17f	IL17RA_IL17RC	4.99971e-07	0	IL17F_IL17RA_IL17RC	Il17f - (Il17ra+Il17rc)	IL17	Secreted Signaling	KEGG: mmu04060
Heart_5d_IZ	Kidney_Sham	Il33	IL1RL1_IL1RAP	1.98687e-06	0	IL33_IL1RL1_IL1RAP	Il33 - (Il1rl1+Il1rap)	IL1	Secreted Signaling	KEGG: mmu04060
Heart_5d_IZ	Kidney_5d	Il33	IL1RL1_IL1RAP	1.89658e-06	0	IL33_IL1RL1_IL1RAP	Il33 - (Il1rl1+Il1rap)	IL1	Secreted Signaling	KEGG: mmu04060
Heart_5d_IZ	Kidney_Sham	Il18	IL18R1_IL18RAP	2.47917e-07	0.01	IL18_IL18R1_IL18RAP	Il18 - (Il18r1+Il18rap)	IL1	Secreted Signaling	KEGG: mmu04060
Heart_5d_IZ	Kidney_5d	Il18	IL18R1_IL18RAP	2.63637e-07	0	IL18_IL18R1_IL18RAP	Il18 - (Il18r1+Il18rap)	IL1	Secreted Signaling	KEGG: mmu04060
Kidney_Sham	Heart_5d_IZ	Il18	IL18R1_IL18RAP	3.06927e-07	0	IL18_IL18R1_IL18RAP	Il18 - (Il18r1+Il18rap)	IL1	Secreted Signaling	KEGG: mmu04060
Kidney_5d	Heart_5d_IZ	Il18	IL18R1_IL18RAP	2.6345e-07	0	IL18_IL18R1_IL18RAP	Il18 - (Il18r1+Il18rap)	IL1	Secreted Signaling	KEGG: mmu04060
Heart_5d_IZ	Kidney_Sham	Il1b	IL1R1_IL1RAP	1.54113e-06	0.04	IL1B_IL1R1_IL1RAP	Il1b - (Il1r1+Il1rap)	IL1	Secreted Signaling	KEGG: mmu04060
Heart_5d_IZ	Kidney_5d	Il1b	IL1R1_IL1RAP	1.65461e-06	0.01	IL1B_IL1R1_IL1RAP	Il1b - (Il1r1+Il1rap)	IL1	Secreted Signaling	KEGG: mmu04060
Kidney_Sham	Heart_5d_IZ	Il1b	IL1R1_IL1RAP	2.32917e-06	0.01	IL1B_IL1R1_IL1RAP	Il1b - (Il1r1+Il1rap)	IL1	Secreted Signaling	KEGG: mmu04060
Heart_5d_IZ	Kidney_Sham	Il1a	IL1R1_IL1RAP	1.06037e-08	0.01	IL1A_IL1R1_IL1RAP	Il1a - (Il1r1+Il1rap)	IL1	Secreted Signaling	KEGG: mmu04060
Heart_5d_IZ	Kidney_5d	Il1a	IL1R1_IL1RAP	1.13845e-08	0.01	IL1A_IL1R1_IL1RAP	Il1a - (Il1r1+Il1rap)	IL1	Secreted Signaling	KEGG: mmu04060
Heart_5d_IZ	Kidney_Sham	Osm	OSMR_IL6ST	2.30314e-06	0	OSM_OSMR_IL6ST	Osm - (Osmr+Il6st)	OSM	Secreted Signaling	KEGG: mmu04060
Heart_5d_IZ	Kidney_5d	Osm	OSMR_IL6ST	2.12367e-06	0	OSM_OSMR_IL6ST	Osm - (Osmr+Il6st)	OSM	Secreted Signaling	KEGG: mmu04060
Heart_5d_IZ	Kidney_Sham	Osm	LIFR_IL6ST	6.43783e-06	0	OSM_LIFR_IL6ST	Osm - (Lifr+Il6st)	OSM	Secreted Signaling	KEGG: mmu04060
Heart_5d_IZ	Kidney_5d	Osm	LIFR_IL6ST	6.39769e-06	0	OSM_LIFR_IL6ST	Osm - (Lifr+Il6st)	OSM	Secreted Signaling	KEGG: mmu04060
Heart_5d_IZ	Kidney_Sham	Lif	LIFR_IL6ST	5.5278e-06	0	LIF_LIFR_IL6ST	Lif - (Lifr+Il6st)	LIFR	Secreted Signaling	KEGG: mmu04060
Heart_5d_IZ	Kidney_5d	Lif	LIFR_IL6ST	5.49333e-06	0	LIF_LIFR_IL6ST	Lif - (Lifr+Il6st)	LIFR	Secreted Signaling	KEGG: mmu04060
Herz_Sham	Kidney_Sham	Ctf1	LIFR_IL6ST	1.80677e-05	0	CTF1_LIFR_IL6ST	Ctf1 - (Lifr+Il6st)	LIFR	Secreted Signaling	KEGG: mmu04060
Herz_Sham	Kidney_5d	Ctf1	LIFR_IL6ST	1.79551e-05	0	CTF1_LIFR_IL6ST	Ctf1 - (Lifr+Il6st)	LIFR	Secreted Signaling	KEGG: mmu04060
Heart_5d_IZ	Kidney_Sham	IL27 complex	IL27RA_IL6ST	2.4841e-07	0	EBI3_IL27RA_IL6ST	Ebi3 - (Il27ra+Il6st)	IL12	Secreted Signaling	PMID: 25861977
Heart_5d_IZ	Kidney_Sham	Il11	IL11R complex 1	8.15124e-06	0	IL11_IL11RA1_IL6ST	Il11 - (Il11ra1+Il6st)	IL6	Secreted Signaling	KEGG: mmu04060
Heart_5d_IZ	Kidney_5d	Il11	IL11R complex 1	7.94417e-06	0	IL11_IL11RA1_IL6ST	Il11 - (Il11ra1+Il6st)	IL6	Secreted Signaling	KEGG: mmu04060
Heart_5d_IZ	Kidney_Sham	Il6	IL6R_IL6ST	3.10408e-06	0	IL6_IL6R_IL6ST	Il6 - (Il6r+Il6st)	IL6	Secreted Signaling	KEGG: mmu04060
Heart_5d_IZ	Kidney_5d	Il6	IL6R_IL6ST	2.62452e-06	0	IL6_IL6R_IL6ST	Il6 - (Il6r+Il6st)	IL6	Secreted Signaling	KEGG: mmu04060
Kidney_Sham	Heart_5d_IZ	Il4	IL4R_IL13RA2	1.13438e-07	0	IL4_IL4R_IL13RA2	Il4 - (Il4r+Il13ra2)	IL4	Secreted Signaling	KEGG: mmu04060
Kidney_5d	Heart_5d_IZ	Il4	IL4R_IL13RA2	1.65088e-07	0	IL4_IL4R_IL13RA2	Il4 - (Il4r+Il13ra2)	IL4	Secreted Signaling	KEGG: mmu04060
Kidney_Sham	Heart_5d_IZ	Il4	IL4R_IL13RA1	3.88755e-06	0	IL4_IL4R_IL13RA1	Il4 - (Il4r+Il13ra1)	IL4	Secreted Signaling	KEGG: mmu04060
Kidney_5d	Heart_5d_IZ	Il4	IL4R_IL13RA1	5.65761e-06	0	IL4_IL4R_IL13RA1	Il4 - (Il4r+Il13ra1)	IL4	Secreted Signaling	KEGG: mmu04060
Kidney_Sham	Heart_5d_IZ	Il4	Il4ra	4.78064e-06	0	IL4_IL4R	Il4 - Il4r	IL4	Secreted Signaling	KEGG: mmu04060
Kidney_5d	Heart_5d_IZ	Il4	Il4ra	6.95735e-06	0	IL4_IL4R	Il4 - Il4r	IL4	Secreted Signaling	KEGG: mmu04060
Kidney_Sham	Heart_5d_IZ	Tslp	IL7R_CRLF2	1.02255e-06	0.04	TSLP_IL7R_CRLF2	Tslp - (Il7r+Crlf2)	IL2	Secreted Signaling	KEGG: mmu04060
Kidney_Sham	Heart_5d_IZ	Il15	IL15RA_IL2RB	6.24289e-06	0	IL15_IL15RA_IL2RB	Il15 - (Il15ra+Il2rb)	IL2	Secreted Signaling	KEGG: mmu04060
Kidney_5d	Heart_5d_IZ	Il15	IL15RA_IL2RB	5.73489e-06	0.01	IL15_IL15RA_IL2RB	Il15 - (Il15ra+Il2rb)	IL2	Secreted Signaling	KEGG: mmu04060
Kidney_Sham	Heart_5d_IZ	Il7	IL7R_IL2RG	3.55884e-06	0	IL7_IL7R_IL2RG	Il7 - (Il7r+Il2rg)	IL2	Secreted Signaling	KEGG: mmu04060
Kidney_5d	Heart_5d_IZ	Il7	IL7R_IL2RG	5.09897e-06	0	IL7_IL7R_IL2RG	Il7 - (Il7r+Il2rg)	IL2	Secreted Signaling	KEGG: mmu04060
Kidney_Sham	Heart_5d_IZ	Il4	IL4R_IL2RG	2.29901e-06	0	IL4_IL4R_IL2RG	Il4 - (Il4r+Il2rg)	IL2	Secreted Signaling	KEGG: mmu04060
Kidney_5d	Heart_5d_IZ	Il4	IL4R_IL2RG	3.34579e-06	0	IL4_IL4R_IL2RG	Il4 - (Il4r+Il2rg)	IL2	Secreted Signaling	KEGG: mmu04060
Kidney_Sham	Heart_5d_IZ	Il2	IL2RB_IL2RG	3.50175e-06	0	IL2_IL2RB_IL2RG	Il2 - (Il2rb+Il2rg)	IL2	Secreted Signaling	KEGG: mmu04060
Kidney_5d	Heart_5d_IZ	Il2	IL2RB_IL2RG	3.85345e-06	0	IL2_IL2RB_IL2RG	Il2 - (Il2rb+Il2rg)	IL2	Secreted Signaling	KEGG: mmu04060
Kidney_Sham	Heart_5d_IZ	Il2	IL2RA_IL2RB	1.81599e-06	0	IL2_IL2RA_IL2RB	Il2 - (Il2ra+Il2rb+Il2rg)	IL2	Secreted Signaling	KEGG: mmu04060
Kidney_5d	Heart_5d_IZ	Il2	IL2RA_IL2RB	1.99838e-06	0	IL2_IL2RA_IL2RB	Il2 - (Il2ra+Il2rb+Il2rg)	IL2	Secreted Signaling	KEGG: mmu04060
Heart_5d_IZ	Kidney_Sham	Xcl1	Xcr1	2.91019e-08	0.01	XCL1_XCR1	Xcl1 - Xcr1	XCR	Secreted Signaling	KEGG: mmu04060
Heart_5d_IZ	Kidney_5d	Xcl1	Xcr1	2.77521e-08	0	XCL1_XCR1	Xcl1 - Xcr1	XCR	Secreted Signaling	KEGG: mmu04060
Kidney_5d	Heart_5d_IZ	Xcl1	Xcr1	1.61306e-08	0.02	XCL1_XCR1	Xcl1 - Xcr1	XCR	Secreted Signaling	KEGG: mmu04060
Kidney_Sham	Heart_5d_IZ	Cx3cl1	Cx3cr1	0.000120958	0	CX3CL1_CX3CR1	Cx3cl1 - Cx3cr1	CX3C	Secreted Signaling	KEGG: mmu04060
Kidney_5d	Heart_5d_IZ	Cx3cl1	Cx3cr1	0.000112094	0	CX3CL1_CX3CR1	Cx3cl1 - Cx3cr1	CX3C	Secreted Signaling	KEGG: mmu04060
Kidney_Sham	Herz_Sham	Mif	Ackr3	0.000452307	0	MIF_ACKR3	Mif - Ackr3	MIF	Secreted Signaling	PMID: 26175090
Kidney_5d	Herz_Sham	Mif	Ackr3	0.00048995	0	MIF_ACKR3	Mif - Ackr3	MIF	Secreted Signaling	PMID: 26175090
Kidney_Sham	Heart_5d_IZ	Mif	CD74_CXCR2	0.000140525	0	MIF_CD74_CXCR2	Mif - (Cd74+Cxcr2)	MIF	Secreted Signaling	PMID: 29637711; PMID: 26175090
Kidney_5d	Heart_5d_IZ	Mif	CD74_CXCR2	0.000152224	0	MIF_CD74_CXCR2	Mif - (Cd74+Cxcr2)	MIF	Secreted Signaling	PMID: 29637711; PMID: 26175090
Kidney_Sham	Heart_5d_IZ	Mif	CD74_CD44	0.00152791	0	MIF_CD74_CD44	Mif - (Cd74+Cd44)	MIF	Secreted Signaling	PMID: 29637711; PMID: 26175090
Kidney_5d	Heart_5d_IZ	Mif	CD74_CD44	0.00165493	0	MIF_CD74_CD44	Mif - (Cd74+Cd44)	MIF	Secreted Signaling	PMID: 29637711; PMID: 26175090
Kidney_Sham	Heart_5d_IZ	Mif	CD74_CXCR4	0.00151702	0	MIF_CD74_CXCR4	Mif - (Cd74+Cxcr4)	MIF	Secreted Signaling	PMID: 29637711; PMID: 24760155
Kidney_5d	Heart_5d_IZ	Mif	CD74_CXCR4	0.00164312	0	MIF_CD74_CXCR4	Mif - (Cd74+Cxcr4)	MIF	Secreted Signaling	PMID: 29637711; PMID: 24760155
Kidney_5d	Herz_Sham	Cxcl11	Ackr3	1.98805e-06	0	CXCL11_ACKR3	Cxcl11 - Ackr3	CXCL	Secreted Signaling	KEGG: mmu04060
Kidney_Sham	Heart_5d_IZ	Cxcl11	Ackr1	1.8693e-08	0	CXCL11_ACKR1	Cxcl11 - Ackr1	CXCL	Secreted Signaling	KEGG: mmu04060
Kidney_5d	Heart_5d_IZ	Cxcl11	Ackr1	6.51827e-08	0	CXCL11_ACKR1	Cxcl11 - Ackr1	CXCL	Secreted Signaling	KEGG: mmu04060
Heart_5d_IZ	Kidney_Sham	Cxcl10	Ackr1	7.2568e-08	0	CXCL10_ACKR1	Cxcl10 - Ackr1	CXCL	Secreted Signaling	KEGG: mmu04060
Kidney_Sham	Heart_5d_IZ	Cxcl10	Ackr1	6.59331e-08	0.03	CXCL10_ACKR1	Cxcl10 - Ackr1	CXCL	Secreted Signaling	KEGG: mmu04060
Kidney_5d	Heart_5d_IZ	Cxcl10	Ackr1	5.42848e-08	0.03	CXCL10_ACKR1	Cxcl10 - Ackr1	CXCL	Secreted Signaling	KEGG: mmu04060
Kidney_Sham	Heart_5d_IZ	Cxcl9	Ackr1	2.30304e-07	0	CXCL9_ACKR1	Cxcl9 - Ackr1	CXCL	Secreted Signaling	KEGG: mmu04060
Heart_5d_IZ	Kidney_Sham	Cxcl5	Ackr1	6.68636e-08	0.02	CXCL5_ACKR1	Cxcl5 - Ackr1	CXCL	Secreted Signaling	KEGG: mmu04060
Kidney_Sham	Heart_5d_IZ	Cxcl1	Ackr1	6.24742e-07	0	CXCL1_ACKR1	Cxcl1 - Ackr1	CXCL	Secreted Signaling	KEGG: mmu04060
Kidney_5d	Heart_5d_IZ	Cxcl1	Ackr1	2.86459e-07	0.02	CXCL1_ACKR1	Cxcl1 - Ackr1	CXCL	Secreted Signaling	KEGG: mmu04060
Kidney_Sham	Heart_5d_IZ	Cxcl16	Cxcr6	2.28318e-05	0	CXCL16_CXCR6	Cxcl16 - Cxcr6	CXCL	Secreted Signaling	KEGG: mmu04060
Kidney_5d	Heart_5d_IZ	Cxcl16	Cxcr6	2.25729e-05	0	CXCL16_CXCR6	Cxcl16 - Cxcr6	CXCL	Secreted Signaling	KEGG: mmu04060
Heart_5d_IZ	Kidney_Sham	Cxcl12	Ackr3	0.000499159	0	CXCL12_ACKR3	Cxcl12 - Ackr3	CXCL	Secreted Signaling	KEGG: mmu04060
Heart_5d_IZ	Kidney_5d	Cxcl12	Ackr3	0.000519122	0	CXCL12_ACKR3	Cxcl12 - Ackr3	CXCL	Secreted Signaling	KEGG: mmu04060
Kidney_Sham	Heart_5d_IZ	Cxcl12	Cxcr4	0.000683783	0	CXCL12_CXCR4	Cxcl12 - Cxcr4	CXCL	Secreted Signaling	KEGG: mmu04060
Kidney_5d	Heart_5d_IZ	Cxcl12	Cxcr4	0.000720949	0	CXCL12_CXCR4	Cxcl12 - Cxcr4	CXCL	Secreted Signaling	KEGG: mmu04060
Kidney_Sham	Heart_5d_IZ	Cxcl11	Cxcr3	2.48722e-08	0.01	CXCL11_CXCR3	Cxcl11 - Cxcr3	CXCL	Secreted Signaling	KEGG: mmu04060
Kidney_5d	Heart_5d_IZ	Cxcl11	Cxcr3	8.67296e-08	0	CXCL11_CXCR3	Cxcl11 - Cxcr3	CXCL	Secreted Signaling	KEGG: mmu04060
Heart_5d_IZ	Kidney_Sham	Cxcl10	Cxcr3	2.52232e-07	0	CXCL10_CXCR3	Cxcl10 - Cxcr3	CXCL	Secreted Signaling	KEGG: mmu04060
Heart_5d_IZ	Kidney_5d	Cxcl10	Cxcr3	2.74898e-07	0	CXCL10_CXCR3	Cxcl10 - Cxcr3	CXCL	Secreted Signaling	KEGG: mmu04060
Kidney_Sham	Heart_5d_IZ	Cxcl9	Cxcr3	3.06433e-07	0	CXCL9_CXCR3	Cxcl9 - Cxcr3	CXCL	Secreted Signaling	KEGG: mmu04060
Heart_5d_IZ	Kidney_Sham	Pf4	Cxcr3	3.51132e-06	0	CXCL4_CXCR3	Cxcl4 - Cxcr3	CXCL	Secreted Signaling	KEGG: mmu04060
Heart_5d_IZ	Kidney_5d	Pf4	Cxcr3	3.82685e-06	0	CXCL4_CXCR3	Cxcl4 - Cxcr3	CXCL	Secreted Signaling	KEGG: mmu04060
Heart_5d_IZ	Kidney_Sham	Ppbp	Cxcr2	5.87652e-08	0	PPBP_CXCR2	Ppbp - Cxcr2	CXCL	Secreted Signaling	KEGG: mmu04060
Heart_5d_IZ	Kidney_5d	Ppbp	Cxcr2	5.52077e-08	0	PPBP_CXCR2	Ppbp - Cxcr2	CXCL	Secreted Signaling	KEGG: mmu04060
Heart_5d_IZ	Kidney_Sham	Cxcl3	Cxcr2	2.73876e-09	0.03	CXCL3_CXCR2	Cxcl3 - Cxcr2	CXCL	Secreted Signaling	KEGG: mmu04060
Heart_5d_IZ	Kidney_5d	Cxcl3	Cxcr2	2.57297e-09	0.03	CXCL3_CXCR2	Cxcl3 - Cxcr2	CXCL	Secreted Signaling	KEGG: mmu04060
Heart_5d_IZ	Kidney_Sham	Cxcl2	Cxcr2	3.62028e-08	0	CXCL2_CXCR2	Cxcl2 - Cxcr2	CXCL	Secreted Signaling	KEGG: mmu04060
Heart_5d_IZ	Kidney_5d	Cxcl2	Cxcr2	3.40112e-08	0	CXCL2_CXCR2	Cxcl2 - Cxcr2	CXCL	Secreted Signaling	KEGG: mmu04060
Heart_5d_IZ	Kidney_Sham	Cxcl5	Cxcr2	1.85729e-07	0	CXCL5_CXCR2	Cxcl5 - Cxcr2	CXCL	Secreted Signaling	KEGG: mmu04060
Heart_5d_IZ	Kidney_5d	Cxcl5	Cxcr2	1.74485e-07	0	CXCL5_CXCR2	Cxcl5 - Cxcr2	CXCL	Secreted Signaling	KEGG: mmu04060
Kidney_Sham	Heart_5d_IZ	Cxcl1	Cxcr2	2.98844e-07	0.02	CXCL1_CXCR2	Cxcl1 - Cxcr2	CXCL	Secreted Signaling	KEGG: mmu04060
Heart_5d_IZ	Kidney_5d	Ccl17	Ackr2	6.00577e-08	0.04	CCL17_ACKR2	Ccl17 - Ackr2	CCL	Secreted Signaling	PMID: 26740381
Heart_5d_IZ	Kidney_Sham	Ccl17	Ackr1	3.28269e-08	0.04	CCL17_ACKR1	Ccl17 - Ackr1	CCL	Secreted Signaling	PMID: 26740381
Kidney_5d	Heart_5d_IZ	Ccl17	Ackr1	5.43101e-08	0	CCL17_ACKR1	Ccl17 - Ackr1	CCL	Secreted Signaling	PMID: 26740381
Kidney_Sham	Heart_5d_IZ	Ccl24	Ackr2	5.03948e-08	0.03	CCL24_ACKR2	Ccl24 - Ackr2	CCL	Secreted Signaling	PMID: 26740381
Heart_5d_IZ	Kidney_Sham	Ccl8	Ackr1	4.17288e-07	0.02	CCL8_ACKR1	Ccl8 - Ackr1	CCL	Secreted Signaling	PMID: 26740381
Heart_5d_IZ	Kidney_Sham	Ccl7	Ackr1	1.98194e-07	0.02	CCL7_ACKR1	Ccl7 - Ackr1	CCL	Secreted Signaling	PMID: 26740381
Kidney_Sham	Heart_5d_IZ	Ccl5	Ackr1	2.45829e-07	0.01	CCL5_ACKR1	Ccl5 - Ackr1	CCL	Secreted Signaling	PMID: 26740381
Kidney_5d	Heart_5d_IZ	Ccl5	Ackr1	2.95594e-07	0	CCL5_ACKR1	Ccl5 - Ackr1	CCL	Secreted Signaling	PMID: 26740381
Heart_5d_IZ	Kidney_5d	Ccl4	Ackr2	1.53771e-07	0.03	CCL4_ACKR2	Ccl4 - Ackr2	CCL	Secreted Signaling	PMID: 26740381
Heart_5d_IZ	Kidney_Sham	Ccl3	Ackr2	7.28267e-08	0.04	CCL3_ACKR2	Ccl3 - Ackr2	CCL	Secreted Signaling	PMID: 26740381
Heart_5d_IZ	Kidney_5d	Ccl3	Ackr2	8.64223e-08	0.02	CCL3_ACKR2	Ccl3 - Ackr2	CCL	Secreted Signaling	PMID: 26740381
Heart_5d_IZ	Kidney_5d	Ccl2	Ackr2	5.0721e-07	0.02	CCL2_ACKR2	Ccl2 - Ackr2	CCL	Secreted Signaling	PMID: 26740381
Heart_5d_IZ	Kidney_Sham	Ccl2	Ackr1	2.77236e-07	0.02	CCL2_ACKR1	Ccl2 - Ackr1	CCL	Secreted Signaling	PMID: 26740381
Kidney_Sham	Heart_5d_IZ	Ccl25	Ackr4	2.56329e-06	0	CCL25_ACKR4	Ccl25 - Ackr4	CCL	Secreted Signaling	KEGG: mmu04060
Kidney_5d	Heart_5d_IZ	Ccl25	Ackr4	2.53418e-06	0	CCL25_ACKR4	Ccl25 - Ackr4	CCL	Secreted Signaling	KEGG: mmu04060
Kidney_Sham	Heart_5d_IZ	Ccl21d	Ackr4	6.67511e-07	0.01	CCL21D_ACKR4	Ccl21d - Ackr4	CCL	Secreted Signaling	KEGG: mmu04060
Kidney_5d	Heart_5d_IZ	Ccl21d	Ackr4	8.43493e-07	0.02	CCL21D_ACKR4	Ccl21d - Ackr4	CCL	Secreted Signaling	KEGG: mmu04060
Kidney_Sham	Heart_5d_IZ	Ccl21d	Ccr7	3.84803e-07	0	CCL21D_CCR7	Ccl21d - Ccr7	CCL	Secreted Signaling	KEGG: mmu04060
Kidney_5d	Heart_5d_IZ	Ccl21d	Ccr7	4.86252e-07	0.01	CCL21D_CCR7	Ccl21d - Ccr7	CCL	Secreted Signaling	KEGG: mmu04060
Heart_5d_IZ	Kidney_5d	Ccl3	Ccr5	7.57052e-07	0.04	CCL3_CCR5	Ccl3 - Ccr5	CCL	Secreted Signaling	KEGG: mmu04060
Kidney_Sham	Heart_5d_IZ	Ccl5	Ccr5	9.48953e-06	0	CCL5_CCR5	Ccl5 - Ccr5	CCL	Secreted Signaling	KEGG: mmu04060
Kidney_5d	Heart_5d_IZ	Ccl5	Ccr5	1.14105e-05	0	CCL5_CCR5	Ccl5 - Ccr5	CCL	Secreted Signaling	KEGG: mmu04060
Heart_5d_IZ	Kidney_5d	Ccl4	Ccr5	1.34702e-06	0.03	CCL4_CCR5	Ccl4 - Ccr5	CCL	Secreted Signaling	KEGG: mmu04060
Kidney_Sham	Heart_5d_IZ	Ccl4	Ccr5	2.53392e-06	0.04	CCL4_CCR5	Ccl4 - Ccr5	CCL	Secreted Signaling	KEGG: mmu04060
Kidney_5d	Heart_5d_IZ	Ccl4	Ccr5	1.96928e-06	0.02	CCL4_CCR5	Ccl4 - Ccr5	CCL	Secreted Signaling	KEGG: mmu04060
Heart_5d_IZ	Kidney_Sham	Ccl5	Ccr4	1.52491e-07	0	CCL5_CCR4	Ccl5 - Ccr4	CCL	Secreted Signaling	KEGG: mmu04060
Heart_5d_IZ	Kidney_Sham	Ccl22	Ccr4	1.13279e-08	0	CCL22_CCR4	Ccl22 - Ccr4	CCL	Secreted Signaling	KEGG: mmu04060
Heart_5d_IZ	Kidney_Sham	Ccl17	Ccr4	5.42672e-08	0	CCL17_CCR4	Ccl17 - Ccr4	CCL	Secreted Signaling	KEGG: mmu04060
Kidney_Sham	Heart_5d_IZ	Ccl27b	Ccr2	3.28146e-06	0	CCL27B_CCR2	Ccl27b - Ccr2	CCL	Secreted Signaling	KEGG: mmu04060
Kidney_5d	Heart_5d_IZ	Ccl27b	Ccr2	3.94036e-06	0	CCL27B_CCR2	Ccl27b - Ccr2	CCL	Secreted Signaling	KEGG: mmu04060
Heart_5d_IZ	Kidney_5d	Ccl12	Ccr2	3.23551e-06	0.03	CCL12_CCR2	Ccl12 - Ccr2	CCL	Secreted Signaling	KEGG: mmu04060
Heart_5d_IZ	Kidney_5d	Ccl2	Ccr2	6.55118e-06	0.02	CCL2_CCR2	Ccl2 - Ccr2	CCL	Secreted Signaling	KEGG: mmu04060
Heart_5d_IZ	Kidney_5d	Ccl6	Ccr2	2.26136e-05	0.02	CCL6_CCR2	Ccl6 - Ccr2	CCL	Secreted Signaling	KEGG: mmu04060
Kidney_5d	Heart_5d_IZ	Ccl6	Ccr1	5.64762e-06	0.03	CCL6_CCR1	Ccl6 - Ccr1	CCL	Secreted Signaling	KEGG: mmu04060
Kidney_Sham	Heart_5d_IZ	Ccl5	Ccr1	2.83784e-06	0	CCL5_CCR1	Ccl5 - Ccr1	CCL	Secreted Signaling	KEGG: mmu04060
Kidney_5d	Heart_5d_IZ	Ccl5	Ccr1	3.41232e-06	0	CCL5_CCR1	Ccl5 - Ccr1	CCL	Secreted Signaling	KEGG: mmu04060
Kidney_Sham	Heart_5d_IZ	Shh	PTCH2_SMO	3.60667e-07	0	SHH_PTCH2	Shh - Ptch2	HH	Secreted Signaling	KEGG: mmu04340; PMID: 25701396
Kidney_5d	Heart_5d_IZ	Ihh	PTCH2_SMO	4.96954e-06	0.01	IHH_PTCH2	Ihh - Ptch2	HH	Secreted Signaling	KEGG: mmu04340; PMID: 25701396
Heart_5d_IZ	Kidney_Sham	Dhh	PTCH2_SMO	5.09186e-07	0	DHH_PTCH2	Dhh - Ptch2	HH	Secreted Signaling	KEGG: mmu04340; PMID: 25701396
Heart_5d_IZ	Kidney_5d	Dhh	PTCH2_SMO	5.61724e-07	0	DHH_PTCH2	Dhh - Ptch2	HH	Secreted Signaling	KEGG: mmu04340; PMID: 25701396
Kidney_Sham	Heart_5d_IZ	Shh	PTCH1_SMO	8.91059e-07	0.02	SHH_PTCH1	Shh - Ptch1	HH	Secreted Signaling	KEGG: mmu04340; PMID: 25701396
Heart_5d_IZ	Kidney_Sham	Dhh	PTCH1_SMO	2.17038e-06	0	DHH_PTCH1	Dhh - Ptch1	HH	Secreted Signaling	KEGG: mmu04340; PMID: 25701396
Heart_5d_IZ	Kidney_5d	Dhh	PTCH1_SMO	2.10182e-06	0	DHH_PTCH1	Dhh - Ptch1	HH	Secreted Signaling	KEGG: mmu04340; PMID: 25701396
Kidney_Sham	Heart_5d_IZ	Apln	Aplnr	1.23913e-05	0	APLN_APLNR	Apln - Aplnr	APELIN	Secreted Signaling	KEGG: mmu04371
Kidney_5d	Heart_5d_IZ	Apln	Aplnr	1.49422e-05	0	APLN_APLNR	Apln - Aplnr	APELIN	Secreted Signaling	KEGG: mmu04371
Herz_Sham	Kidney_Sham	Igf2	ITGA6_ITGB4	5.83207e-06	0.04	IGF2_ITGA6_ITGB4	Igf2 - (Itga6+Itgb4)	IGF	Secreted Signaling	PMID: 28190785; PMID: 28873464
Heart_5d_IZ	Kidney_Sham	Igf1	ITGA6_ITGB4	0.000140986	0	IGF1_ITGA6_ITGB4	Igf1 - (Itga6+Itgb4)	IGF	Secreted Signaling	PMID: 28190785; PMID: 28873464
Heart_5d_IZ	Kidney_5d	Igf1	ITGA6_ITGB4	0.00012867	0	IGF1_ITGA6_ITGB4	Igf1 - (Itga6+Itgb4)	IGF	Secreted Signaling	PMID: 28190785; PMID: 28873464
Heart_5d_IZ	Kidney_Sham	Igf1	ITGAV_ITGB3	8.20565e-05	0	IGF1_ITGAV_ITGB3	Igf1 - (Itgav+Itgb3)	IGF	Secreted Signaling	PMID: 28190785; PMID: 28873464
Heart_5d_IZ	Kidney_5d	Igf1	ITGAV_ITGB3	7.37965e-05	0	IGF1_ITGAV_ITGB3	Igf1 - (Itgav+Itgb3)	IGF	Secreted Signaling	PMID: 28190785; PMID: 28873464
Herz_Sham	Kidney_Sham	Igf2	Igf1r	4.00446e-05	0	IGF2_IGF1R	Igf2 - Igf1r	IGF	Secreted Signaling	PMID: 14604834
Heart_5d_IZ	Kidney_Sham	Igf2	Igf1r	3.69612e-05	0	IGF2_IGF1R	Igf2 - Igf1r	IGF	Secreted Signaling	PMID: 14604834
Herz_Sham	Kidney_5d	Igf2	Igf1r	3.85409e-05	0.01	IGF2_IGF1R	Igf2 - Igf1r	IGF	Secreted Signaling	PMID: 14604834
Heart_5d_IZ	Kidney_5d	Igf2	Igf1r	3.55733e-05	0	IGF2_IGF1R	Igf2 - Igf1r	IGF	Secreted Signaling	PMID: 14604834
Heart_5d_IZ	Kidney_Sham	Igf1	Igf1r	0.000966885	0	IGF1_IGF1R	Igf1 - Igf1r	IGF	Secreted Signaling	PMID: 14604834
Heart_5d_IZ	Kidney_5d	Igf1	Igf1r	0.000930611	0	IGF1_IGF1R	Igf1 - Igf1r	IGF	Secreted Signaling	PMID: 14604834
Heart_5d_IZ	Kidney_Sham	Vegfd	FLT4_KDR	2.11145e-05	0.01	VEGFD_VEGFR2R3	Vegfd - Vegfr2r3	VEGF	Secreted Signaling	PMID: 16633340
Heart_5d_IZ	Kidney_5d	Vegfd	FLT4_KDR	1.81673e-05	0.01	VEGFD_VEGFR2R3	Vegfd - Vegfr2r3	VEGF	Secreted Signaling	PMID: 16633340
Heart_5d_IZ	Kidney_Sham	Vegfc	FLT4_KDR	6.93633e-06	0	VEGFC_VEGFR2R3	Vegfc - Vegfr2r3	VEGF	Secreted Signaling	PMID: 16633339
Heart_5d_IZ	Kidney_5d	Vegfc	FLT4_KDR	5.96813e-06	0.02	VEGFC_VEGFR2R3	Vegfc - Vegfr2r3	VEGF	Secreted Signaling	PMID: 16633339
Kidney_Sham	Herz_Sham	Vegfa	FLT1_KDR	0.000468244	0	VEGFA_VEGFR1R2	Vegfa - Vegfr1r2	VEGF	Secreted Signaling	PMID: 16633338
Kidney_5d	Herz_Sham	Vegfa	FLT1_KDR	0.000463456	0	VEGFA_VEGFR1R2	Vegfa - Vegfr1r2	VEGF	Secreted Signaling	PMID: 16633338
Heart_5d_IZ	Kidney_Sham	Pgf	Flt1	5.44316e-05	0	PGF_VEGFR1	Pgf - Vegfr1	VEGF	Secreted Signaling	KEGG: mmu04370; PMID: 16633338
Heart_5d_IZ	Kidney_5d	Pgf	Flt1	5.50926e-05	0	PGF_VEGFR1	Pgf - Vegfr1	VEGF	Secreted Signaling	KEGG: mmu04370; PMID: 16633338
Heart_5d_IZ	Kidney_Sham	Vegfd	Kdr	6.12801e-05	0.01	VEGFD_VEGFR2	Vegfd - Vegfr2	VEGF	Secreted Signaling	KEGG: mmu04370; PMID: 16633338
Heart_5d_IZ	Kidney_5d	Vegfd	Kdr	5.30731e-05	0.01	VEGFD_VEGFR2	Vegfd - Vegfr2	VEGF	Secreted Signaling	KEGG: mmu04370; PMID: 16633338
Heart_5d_IZ	Kidney_Sham	Vegfd	Flt4	7.17273e-06	0.01	VEGFD_VEGFR3	Vegfd - Vegfr3	VEGF	Secreted Signaling	KEGG: mmu04370; PMID: 16633338
Heart_5d_IZ	Kidney_5d	Vegfd	Flt4	6.12929e-06	0.01	VEGFD_VEGFR3	Vegfd - Vegfr3	VEGF	Secreted Signaling	KEGG: mmu04370; PMID: 16633338
Kidney_Sham	Heart_5d_IZ	Vegfd	Flt4	8.03896e-06	0	VEGFD_VEGFR3	Vegfd - Vegfr3	VEGF	Secreted Signaling	KEGG: mmu04370; PMID: 16633338
Kidney_5d	Heart_5d_IZ	Vegfd	Flt4	7.47834e-06	0	VEGFD_VEGFR3	Vegfd - Vegfr3	VEGF	Secreted Signaling	KEGG: mmu04370; PMID: 16633338
Heart_5d_IZ	Kidney_Sham	Vegfc	Kdr	2.01317e-05	0.01	VEGFC_VEGFR2	Vegfc - Vegfr2	VEGF	Secreted Signaling	KEGG: mmu04370; PMID: 16633338
Heart_5d_IZ	Kidney_5d	Vegfc	Kdr	1.74355e-05	0.02	VEGFC_VEGFR2	Vegfc - Vegfr2	VEGF	Secreted Signaling	KEGG: mmu04370; PMID: 16633338
Heart_5d_IZ	Kidney_Sham	Vegfc	Flt4	2.35629e-06	0	VEGFC_VEGFR3	Vegfc - Vegfr3	VEGF	Secreted Signaling	KEGG: mmu04370; PMID: 16633338
Heart_5d_IZ	Kidney_5d	Vegfc	Flt4	2.01351e-06	0.04	VEGFC_VEGFR3	Vegfc - Vegfr3	VEGF	Secreted Signaling	KEGG: mmu04370; PMID: 16633338
Herz_Sham	Kidney_Sham	Vegfb	Flt1	0.000469064	0	VEGFB_VEGFR1	Vegfb - Vegfr1	VEGF	Secreted Signaling	KEGG: mmu04370; PMID: 16633338
Herz_Sham	Kidney_5d	Vegfb	Flt1	0.000474758	0	VEGFB_VEGFR1	Vegfb - Vegfr1	VEGF	Secreted Signaling	KEGG: mmu04370; PMID: 16633338
Kidney_Sham	Herz_Sham	Vegfa	Kdr	0.000473356	0	VEGFA_VEGFR2	Vegfa - Vegfr2	VEGF	Secreted Signaling	KEGG: mmu04370; PMID: 16633338
Kidney_5d	Herz_Sham	Vegfa	Kdr	0.000468516	0	VEGFA_VEGFR2	Vegfa - Vegfr2	VEGF	Secreted Signaling	KEGG: mmu04370; PMID: 16633338
Kidney_Sham	Herz_Sham	Vegfa	Flt1	0.000455346	0	VEGFA_VEGFR1	Vegfa - Vegfr1	VEGF	Secreted Signaling	KEGG: mmu04370; PMID: 16633338
Kidney_5d	Herz_Sham	Vegfa	Flt1	0.00045069	0	VEGFA_VEGFR1	Vegfa - Vegfr1	VEGF	Secreted Signaling	KEGG: mmu04370; PMID: 16633338
Kidney_Sham	Heart_5d_IZ	Pdgfc	Pdgfra	1.23434e-05	0.01	PDGFC_PDGFRA	Pdgfc - Pdgfra	PDGF	Secreted Signaling	PMID: 15207812
Kidney_5d	Heart_5d_IZ	Pdgfc	Pdgfra	1.20469e-05	0	PDGFC_PDGFRA	Pdgfc - Pdgfra	PDGF	Secreted Signaling	PMID: 15207812
Kidney_Sham	Heart_5d_IZ	Pdgfb	Pdgfrb	2.8611e-05	0	PDGFB_PDGFRB	Pdgfb - Pdgfrb	PDGF	Secreted Signaling	PMID: 15207812
Kidney_5d	Heart_5d_IZ	Pdgfb	Pdgfrb	2.46964e-05	0.04	PDGFB_PDGFRB	Pdgfb - Pdgfrb	PDGF	Secreted Signaling	PMID: 15207812
Kidney_Sham	Heart_5d_IZ	Pdgfb	Pdgfra	1.63194e-05	0.04	PDGFB_PDGFRA	Pdgfb - Pdgfra	PDGF	Secreted Signaling	PMID: 15207812
Kidney_Sham	Heart_5d_IZ	Pdgfa	Pdgfrb	5.5155e-05	0.02	PDGFA_PDGFRB	Pdgfa - Pdgfrb	PDGF	Secreted Signaling	PMID: 15207812
Kidney_5d	Heart_5d_IZ	Pdgfa	Pdgfrb	5.54194e-05	0.01	PDGFA_PDGFRB	Pdgfa - Pdgfrb	PDGF	Secreted Signaling	PMID: 15207812
Herz_Sham	Kidney_Sham	Fgf16	Fgfr4	2.87615e-05	0	FGF16_FGFR4	Fgf16 - Fgfr4	FGF	Secreted Signaling	PMC: 4393358
Herz_Sham	Kidney_5d	Fgf16	Fgfr4	2.87137e-05	0	FGF16_FGFR4	Fgf16 - Fgfr4	FGF	Secreted Signaling	PMC: 4393358
Herz_Sham	Kidney_Sham	Fgf16	Fgfr3	2.77784e-05	0	FGF16_FGFR3	Fgf16 - Fgfr3	FGF	Secreted Signaling	PMC: 4393358
Herz_Sham	Kidney_5d	Fgf16	Fgfr3	2.75118e-05	0	FGF16_FGFR3	Fgf16 - Fgfr3	FGF	Secreted Signaling	PMC: 4393358
Herz_Sham	Kidney_Sham	Fgf16	Fgfr2	9.66272e-06	0	FGF16_FGFR2	Fgf16 - Fgfr2	FGF	Secreted Signaling	PMC: 4393358
Herz_Sham	Kidney_5d	Fgf16	Fgfr2	9.63855e-06	0	FGF16_FGFR2	Fgf16 - Fgfr2	FGF	Secreted Signaling	PMC: 4393358
Herz_Sham	Kidney_Sham	Fgf16	Fgfr1	3.38645e-05	0.02	FGF16_FGFR1	Fgf16 - Fgfr1	FGF	Secreted Signaling	PMC: 4393358
Herz_Sham	Kidney_5d	Fgf16	Fgfr1	3.26902e-05	0.02	FGF16_FGFR1	Fgf16 - Fgfr1	FGF	Secreted Signaling	PMC: 4393358
Kidney_Sham	Heart_5d_IZ	Fgf9	Fgfr1	0.00011788	0	FGF9_FGFR1	Fgf9 - Fgfr1	FGF	Secreted Signaling	PMC: 4393358
Kidney_5d	Heart_5d_IZ	Fgf9	Fgfr1	0.000114865	0	FGF9_FGFR1	Fgf9 - Fgfr1	FGF	Secreted Signaling	PMC: 4393358
Heart_5d_IZ	Kidney_Sham	Fgf18	Fgfr4	3.36225e-06	0	FGF18_FGFR4	Fgf18 - Fgfr4	FGF	Secreted Signaling	PMC: 4393358
Heart_5d_IZ	Kidney_5d	Fgf18	Fgfr4	3.35666e-06	0	FGF18_FGFR4	Fgf18 - Fgfr4	FGF	Secreted Signaling	PMC: 4393358
Heart_5d_IZ	Kidney_Sham	Fgf18	Fgfr3	3.24732e-06	0	FGF18_FGFR3	Fgf18 - Fgfr3	FGF	Secreted Signaling	PMC: 4393358
Heart_5d_IZ	Kidney_5d	Fgf18	Fgfr3	3.21615e-06	0	FGF18_FGFR3	Fgf18 - Fgfr3	FGF	Secreted Signaling	PMC: 4393358
Heart_5d_IZ	Kidney_Sham	Fgf18	Fgfr2	1.12956e-06	0	FGF18_FGFR2	Fgf18 - Fgfr2	FGF	Secreted Signaling	PMC: 4393358
Heart_5d_IZ	Kidney_5d	Fgf18	Fgfr2	1.12674e-06	0	FGF18_FGFR2	Fgf18 - Fgfr2	FGF	Secreted Signaling	PMC: 4393358
Heart_5d_IZ	Kidney_Sham	Fgf18	Fgfr1	3.9588e-06	0	FGF18_FGFR1	Fgf18 - Fgfr1	FGF	Secreted Signaling	PMC: 4393358
Heart_5d_IZ	Kidney_5d	Fgf18	Fgfr1	3.82153e-06	0	FGF18_FGFR1	Fgf18 - Fgfr1	FGF	Secreted Signaling	PMC: 4393358
Kidney_Sham	Heart_5d_IZ	Fgf10	Fgfr2	3.12756e-07	0.03	FGF10_FGFR2	Fgf10 - Fgfr2	FGF	Secreted Signaling	PMC: 4393358
Kidney_Sham	Heart_5d_IZ	Fgf10	Fgfr1	6.14436e-06	0	FGF10_FGFR1	Fgf10 - Fgfr1	FGF	Secreted Signaling	PMC: 4393358
Kidney_5d	Heart_5d_IZ	Fgf10	Fgfr1	2.33156e-06	0	FGF10_FGFR1	Fgf10 - Fgfr1	FGF	Secreted Signaling	PMC: 4393358
Heart_5d_IZ	Kidney_Sham	Fgf7	Fgfr2	1.81976e-06	0	FGF7_FGFR2	Fgf7 - Fgfr2	FGF	Secreted Signaling	PMC: 4393358
Heart_5d_IZ	Kidney_5d	Fgf7	Fgfr2	1.81521e-06	0	FGF7_FGFR2	Fgf7 - Fgfr2	FGF	Secreted Signaling	PMC: 4393358
Heart_5d_IZ	Kidney_Sham	Fgf7	Fgfr1	6.37774e-06	0	FGF7_FGFR1	Fgf7 - Fgfr1	FGF	Secreted Signaling	PMC: 4393358
Heart_5d_IZ	Kidney_5d	Fgf7	Fgfr1	6.15659e-06	0	FGF7_FGFR1	Fgf7 - Fgfr1	FGF	Secreted Signaling	PMC: 4393358
Herz_Sham	Kidney_Sham	Fgf6	Fgfr4	2.44892e-07	0	FGF6_FGFR4	Fgf6 - Fgfr4	FGF	Secreted Signaling	PMC: 4393358
Herz_Sham	Kidney_5d	Fgf6	Fgfr4	2.44485e-07	0	FGF6_FGFR4	Fgf6 - Fgfr4	FGF	Secreted Signaling	PMC: 4393358
Herz_Sham	Kidney_Sham	Fgf6	Fgfr3	2.36521e-07	0	FGF6_FGFR3	Fgf6 - Fgfr3	FGF	Secreted Signaling	PMC: 4393358
Herz_Sham	Kidney_5d	Fgf6	Fgfr3	2.34251e-07	0	FGF6_FGFR3	Fgf6 - Fgfr3	FGF	Secreted Signaling	PMC: 4393358
Herz_Sham	Kidney_Sham	Fgf6	Fgfr2	8.22725e-08	0	FGF6_FGFR2	Fgf6 - Fgfr2	FGF	Secreted Signaling	PMC: 4393358
Herz_Sham	Kidney_5d	Fgf6	Fgfr2	8.20667e-08	0	FGF6_FGFR2	Fgf6 - Fgfr2	FGF	Secreted Signaling	PMC: 4393358
Herz_Sham	Kidney_Sham	Fgf6	Fgfr1	2.88343e-07	0.01	FGF6_FGFR1	Fgf6 - Fgfr1	FGF	Secreted Signaling	PMC: 4393358
Herz_Sham	Kidney_5d	Fgf6	Fgfr1	2.78345e-07	0.02	FGF6_FGFR1	Fgf6 - Fgfr1	FGF	Secreted Signaling	PMC: 4393358
Heart_5d_IZ	Kidney_Sham	Fgf2	Fgfr4	2.2626e-05	0	FGF2_FGFR4	Fgf2 - Fgfr4	FGF	Secreted Signaling	PMC: 4393358
Heart_5d_IZ	Kidney_5d	Fgf2	Fgfr4	2.25884e-05	0	FGF2_FGFR4	Fgf2 - Fgfr4	FGF	Secreted Signaling	PMC: 4393358
Heart_5d_IZ	Kidney_Sham	Fgf2	Fgfr3	2.18526e-05	0	FGF2_FGFR3	Fgf2 - Fgfr3	FGF	Secreted Signaling	PMC: 4393358
Heart_5d_IZ	Kidney_5d	Fgf2	Fgfr3	2.16428e-05	0	FGF2_FGFR3	Fgf2 - Fgfr3	FGF	Secreted Signaling	PMC: 4393358
Heart_5d_IZ	Kidney_Sham	Fgf2	Fgfr2	7.6014e-06	0	FGF2_FGFR2	Fgf2 - Fgfr2	FGF	Secreted Signaling	PMC: 4393358
Heart_5d_IZ	Kidney_5d	Fgf2	Fgfr2	7.58239e-06	0	FGF2_FGFR2	Fgf2 - Fgfr2	FGF	Secreted Signaling	PMC: 4393358
Heart_5d_IZ	Kidney_Sham	Fgf2	Fgfr1	2.66404e-05	0	FGF2_FGFR1	Fgf2 - Fgfr1	FGF	Secreted Signaling	PMC: 4393358
Heart_5d_IZ	Kidney_5d	Fgf2	Fgfr1	2.57166e-05	0	FGF2_FGFR1	Fgf2 - Fgfr1	FGF	Secreted Signaling	PMC: 4393358
Kidney_Sham	Heart_5d_IZ	Fgf1	Fgfr1	0.00068382	0	FGF1_FGFR1	Fgf1 - Fgfr1	FGF	Secreted Signaling	PMC: 4393358
Kidney_5d	Heart_5d_IZ	Fgf1	Fgfr1	0.000734492	0	FGF1_FGFR1	Fgf1 - Fgfr1	FGF	Secreted Signaling	PMC: 4393358
Kidney_Sham	Heart_5d_IZ	Nrg1	ITGAV_ITGB3	1.12134e-05	0	NRG1_ITGAV_ITGB3	Nrg1 - (Itgav+Itgb3)	NRG	Secreted Signaling	PMID: 20682778
Kidney_5d	Heart_5d_IZ	Nrg1	ITGAV_ITGB3	9.94654e-06	0	NRG1_ITGAV_ITGB3	Nrg1 - (Itgav+Itgb3)	NRG	Secreted Signaling	PMID: 20682778
Heart_5d_IZ	Kidney_Sham	Nrg1	ERBB2_ERBB4	9.09623e-06	0	NRG1_ERBB2_ERBB4	Nrg1 - (Erbb2+Erbb4)	NRG	Secreted Signaling	KEGG: mmu04012
Heart_5d_IZ	Kidney_5d	Nrg1	ERBB2_ERBB4	1.03434e-05	0	NRG1_ERBB2_ERBB4	Nrg1 - (Erbb2+Erbb4)	NRG	Secreted Signaling	KEGG: mmu04012
Heart_5d_IZ	Kidney_Sham	Nrg1	Erbb4	4.61183e-06	0	NRG1_ERBB4	Nrg1 - Erbb4	NRG	Secreted Signaling	KEGG: mmu04012
Heart_5d_IZ	Kidney_5d	Nrg1	Erbb4	5.74889e-06	0	NRG1_ERBB4	Nrg1 - Erbb4	NRG	Secreted Signaling	KEGG: mmu04012
Heart_5d_IZ	Kidney_Sham	Nrg1	ERBB2_ERBB3	2.90392e-05	0	NRG1_ERBB2_ERBB3	Nrg1 - (Erbb2+Erbb3)	NRG	Secreted Signaling	KEGG: mmu04012
Heart_5d_IZ	Kidney_5d	Nrg1	ERBB2_ERBB3	2.67234e-05	0	NRG1_ERBB2_ERBB3	Nrg1 - (Erbb2+Erbb3)	NRG	Secreted Signaling	KEGG: mmu04012
Heart_5d_IZ	Kidney_Sham	Nrg1	Erbb3	4.70021e-05	0	NRG1_ERBB3	Nrg1 - Erbb3	NRG	Secreted Signaling	KEGG: mmu04012
Heart_5d_IZ	Kidney_5d	Nrg1	Erbb3	3.83746e-05	0	NRG1_ERBB3	Nrg1 - Erbb3	NRG	Secreted Signaling	KEGG: mmu04012
Heart_5d_IZ	Kidney_Sham	Ereg	ERBB2_ERBB4	1.55478e-06	0	EREG_ERBB2_ERBB4	Ereg - (Erbb2+Erbb4)	EGF	Secreted Signaling	KEGG: mmu04012
Heart_5d_IZ	Kidney_5d	Ereg	ERBB2_ERBB4	1.76794e-06	0	EREG_ERBB2_ERBB4	Ereg - (Erbb2+Erbb4)	EGF	Secreted Signaling	KEGG: mmu04012
Heart_5d_IZ	Kidney_Sham	Ereg	Erbb4	7.88277e-07	0	EREG_ERBB4	Ereg - Erbb4	EGF	Secreted Signaling	KEGG: mmu04012
Heart_5d_IZ	Kidney_5d	Ereg	Erbb4	9.82629e-07	0	EREG_ERBB4	Ereg - Erbb4	EGF	Secreted Signaling	KEGG: mmu04012
Heart_5d_IZ	Kidney_Sham	Ereg	EGFR_ERBB2	3.27923e-06	0	EREG_EGFR_ERBB2	Ereg - (Egfr+Erbb2)	EGF	Secreted Signaling	KEGG: mmu04012
Heart_5d_IZ	Kidney_5d	Ereg	EGFR_ERBB2	3.32351e-06	0	EREG_EGFR_ERBB2	Ereg - (Egfr+Erbb2)	EGF	Secreted Signaling	KEGG: mmu04012
Heart_5d_IZ	Kidney_Sham	Hbegf	ERBB2_ERBB4	1.49627e-05	0	HBEGF_ERBB2_ERBB4	Hbegf - (Erbb2+Erbb4)	EGF	Secreted Signaling	KEGG: mmu04012
Heart_5d_IZ	Kidney_5d	Hbegf	ERBB2_ERBB4	1.70141e-05	0	HBEGF_ERBB2_ERBB4	Hbegf - (Erbb2+Erbb4)	EGF	Secreted Signaling	KEGG: mmu04012
Heart_5d_IZ	Kidney_Sham	Hbegf	Erbb4	7.58616e-06	0	HBEGF_ERBB4	Hbegf - Erbb4	EGF	Secreted Signaling	KEGG: mmu04012
Heart_5d_IZ	Kidney_5d	Hbegf	Erbb4	9.45654e-06	0	HBEGF_ERBB4	Hbegf - Erbb4	EGF	Secreted Signaling	KEGG: mmu04012
Heart_5d_IZ	Kidney_Sham	Hbegf	EGFR_ERBB2	3.15577e-05	0	HBEGF_EGFR_ERBB2	Hbegf - (Egfr+Erbb2)	EGF	Secreted Signaling	KEGG: mmu04012
Heart_5d_IZ	Kidney_5d	Hbegf	EGFR_ERBB2	3.19838e-05	0	HBEGF_EGFR_ERBB2	Hbegf - (Egfr+Erbb2)	EGF	Secreted Signaling	KEGG: mmu04012
Kidney_5d	Heart_5d_IZ	Btc	EGFR_ERBB2	3.41144e-06	0.04	BTC_EGFR_ERBB2	Btc - (Egfr+Erbb2)	EGF	Secreted Signaling	KEGG: mmu04012
Heart_5d_IZ	Kidney_Sham	Wnt11	Fzd9	1.63595e-07	0.02	WNT11_FZD9	Wnt11 - Fzd9	ncWNT	Secreted Signaling	KEGG: mmu04310
Heart_5d_IZ	Kidney_Sham	Wnt11	Fzd8	2.52226e-06	0	WNT11_FZD8	Wnt11 - Fzd8	ncWNT	Secreted Signaling	KEGG: mmu04310
Heart_5d_IZ	Kidney_5d	Wnt11	Fzd8	2.54702e-06	0	WNT11_FZD8	Wnt11 - Fzd8	ncWNT	Secreted Signaling	KEGG: mmu04310
Heart_5d_IZ	Kidney_Sham	Wnt11	Fzd6	3.57525e-06	0	WNT11_FZD6	Wnt11 - Fzd6	ncWNT	Secreted Signaling	KEGG: mmu04310
Heart_5d_IZ	Kidney_5d	Wnt11	Fzd6	3.71096e-06	0	WNT11_FZD6	Wnt11 - Fzd6	ncWNT	Secreted Signaling	KEGG: mmu04310
Heart_5d_IZ	Kidney_Sham	Wnt11	Fzd5	2.94849e-06	0	WNT11_FZD5	Wnt11 - Fzd5	ncWNT	Secreted Signaling	KEGG: mmu04310
Heart_5d_IZ	Kidney_5d	Wnt11	Fzd5	2.81549e-06	0	WNT11_FZD5	Wnt11 - Fzd5	ncWNT	Secreted Signaling	KEGG: mmu04310
Heart_5d_IZ	Kidney_Sham	Wnt11	Fzd4	1.33677e-05	0	WNT11_FZD4	Wnt11 - Fzd4	ncWNT	Secreted Signaling	KEGG: mmu04310
Heart_5d_IZ	Kidney_5d	Wnt11	Fzd4	1.4562e-05	0	WNT11_FZD4	Wnt11 - Fzd4	ncWNT	Secreted Signaling	KEGG: mmu04310
Kidney_Sham	Heart_5d_IZ	Wnt11	Fzd2	2.3714e-06	0.01	WNT11_FZD2	Wnt11 - Fzd2	ncWNT	Secreted Signaling	KEGG: mmu04310
Kidney_5d	Heart_5d_IZ	Wnt11	Fzd2	2.36365e-06	0.02	WNT11_FZD2	Wnt11 - Fzd2	ncWNT	Secreted Signaling	KEGG: mmu04310
Herz_Sham	Kidney_Sham	Wnt11	Fzd10	2.81928e-08	0	WNT11_FZD10	Wnt11 - Fzd10	ncWNT	Secreted Signaling	KEGG: mmu04310
Heart_5d_IZ	Kidney_Sham	Wnt11	Fzd10	6.17893e-08	0	WNT11_FZD10	Wnt11 - Fzd10	ncWNT	Secreted Signaling	KEGG: mmu04310
Heart_5d_IZ	Kidney_Sham	Wnt11	Fzd1	8.89668e-06	0	WNT11_FZD1	Wnt11 - Fzd1	ncWNT	Secreted Signaling	KEGG: mmu04310
Heart_5d_IZ	Kidney_5d	Wnt11	Fzd1	7.18482e-06	0	WNT11_FZD1	Wnt11 - Fzd1	ncWNT	Secreted Signaling	KEGG: mmu04310
Kidney_Sham	Herz_Sham	Wnt5b	Fzd9	3.51274e-07	0	WNT5B_FZD9	Wnt5b - Fzd9	ncWNT	Secreted Signaling	KEGG: mmu04310
Kidney_5d	Herz_Sham	Wnt5b	Fzd9	4.5102e-07	0	WNT5B_FZD9	Wnt5b - Fzd9	ncWNT	Secreted Signaling	KEGG: mmu04310
Kidney_Sham	Heart_5d_IZ	Wnt5b	Fzd8	3.14998e-06	0	WNT5B_FZD8	Wnt5b - Fzd8	ncWNT	Secreted Signaling	KEGG: mmu04310
Kidney_5d	Heart_5d_IZ	Wnt5b	Fzd8	4.04443e-06	0	WNT5B_FZD8	Wnt5b - Fzd8	ncWNT	Secreted Signaling	KEGG: mmu04310
Kidney_Sham	Heart_5d_IZ	Wnt5b	Fzd5	3.83423e-06	0	WNT5B_FZD5	Wnt5b - Fzd5	ncWNT	Secreted Signaling	KEGG: mmu04310
Kidney_5d	Heart_5d_IZ	Wnt5b	Fzd5	4.92298e-06	0	WNT5B_FZD5	Wnt5b - Fzd5	ncWNT	Secreted Signaling	KEGG: mmu04310
Kidney_Sham	Heart_5d_IZ	Wnt5b	Fzd2	1.0383e-05	0	WNT5B_FZD2	Wnt5b - Fzd2	ncWNT	Secreted Signaling	KEGG: mmu04310
Kidney_5d	Heart_5d_IZ	Wnt5b	Fzd2	1.33313e-05	0	WNT5B_FZD2	Wnt5b - Fzd2	ncWNT	Secreted Signaling	KEGG: mmu04310
Herz_Sham	Kidney_Sham	Wnt5b	Fzd10	3.04076e-08	0	WNT5B_FZD10	Wnt5b - Fzd10	ncWNT	Secreted Signaling	KEGG: mmu04310
Heart_5d_IZ	Kidney_Sham	Wnt5b	Fzd10	2.82276e-08	0.01	WNT5B_FZD10	Wnt5b - Fzd10	ncWNT	Secreted Signaling	KEGG: mmu04310
Kidney_5d	Heart_5d_IZ	Wnt5b	Fzd1	7.85843e-06	0	WNT5B_FZD1	Wnt5b - Fzd1	ncWNT	Secreted Signaling	KEGG: mmu04310
Kidney_Sham	Herz_Sham	Wnt9b	FZD9_LRP6	6.48349e-07	0	WNT9B_FZD9_LRP6	Wnt9b - (Fzd9+Lrp6)	WNT	Secreted Signaling	KEGG: mmu04310; PMID: 23209147
Kidney_5d	Herz_Sham	Wnt9b	FZD9_LRP6	4.00386e-07	0.04	WNT9B_FZD9_LRP6	Wnt9b - (Fzd9+Lrp6)	WNT	Secreted Signaling	KEGG: mmu04310; PMID: 23209147
Kidney_Sham	Heart_5d_IZ	Wnt9b	FZD8_LRP6	2.01164e-06	0	WNT9B_FZD8_LRP6	Wnt9b - (Fzd8+Lrp6)	WNT	Secreted Signaling	KEGG: mmu04310; PMID: 23209147
Kidney_Sham	Heart_5d_IZ	Wnt9b	FZD7_LRP6	1.59278e-06	0.01	WNT9B_FZD7_LRP6	Wnt9b - (Fzd7+Lrp6)	WNT	Secreted Signaling	KEGG: mmu04310; PMID: 23209147
Kidney_Sham	Heart_5d_IZ	Wnt9b	FZD5_LRP6	2.21939e-06	0	WNT9B_FZD5_LRP6	Wnt9b - (Fzd5+Lrp6)	WNT	Secreted Signaling	KEGG: mmu04310; PMID: 23209147
Kidney_Sham	Heart_5d_IZ	Wnt9b	FZD3_LRP6	9.64534e-07	0.01	WNT9B_FZD3_LRP6	Wnt9b - (Fzd3+Lrp6)	WNT	Secreted Signaling	KEGG: mmu04310; PMID: 23209147
Kidney_Sham	Heart_5d_IZ	Wnt9b	FZD2_LRP6	3.65222e-06	0	WNT9B_FZD2_LRP6	Wnt9b - (Fzd2+Lrp6)	WNT	Secreted Signaling	KEGG: mmu04310; PMID: 23209147
Kidney_5d	Heart_5d_IZ	Wnt9b	FZD2_LRP6	2.25543e-06	0	WNT9B_FZD2_LRP6	Wnt9b - (Fzd2+Lrp6)	WNT	Secreted Signaling	KEGG: mmu04310; PMID: 23209147
Kidney_Sham	Heart_5d_IZ	Wnt9b	FZD1_LRP6	2.80407e-06	0.02	WNT9B_FZD1_LRP6	Wnt9b - (Fzd1+Lrp6)	WNT	Secreted Signaling	KEGG: mmu04310; PMID: 23209147
Heart_5d_IZ	Kidney_Sham	Wnt9a	FZD9_LRP6	7.40392e-07	0.01	WNT9A_FZD9_LRP6	Wnt9a - (Fzd9+Lrp6)	WNT	Secreted Signaling	KEGG: mmu04310; PMID: 23209147
Heart_5d_IZ	Kidney_5d	Wnt9a	FZD9_LRP6	6.6295e-07	0.03	WNT9A_FZD9_LRP6	Wnt9a - (Fzd9+Lrp6)	WNT	Secreted Signaling	KEGG: mmu04310; PMID: 23209147
Heart_5d_IZ	Kidney_Sham	Wnt9a	FZD8_LRP6	2.90716e-06	0	WNT9A_FZD8_LRP6	Wnt9a - (Fzd8+Lrp6)	WNT	Secreted Signaling	KEGG: mmu04310; PMID: 23209147
Heart_5d_IZ	Kidney_5d	Wnt9a	FZD8_LRP6	2.88714e-06	0	WNT9A_FZD8_LRP6	Wnt9a - (Fzd8+Lrp6)	WNT	Secreted Signaling	KEGG: mmu04310; PMID: 23209147
Heart_5d_IZ	Kidney_Sham	Wnt9a	FZD7_LRP6	2.83682e-06	0	WNT9A_FZD7_LRP6	Wnt9a - (Fzd7+Lrp6)	WNT	Secreted Signaling	KEGG: mmu04310; PMID: 23209147
Heart_5d_IZ	Kidney_5d	Wnt9a	FZD7_LRP6	2.6974e-06	0	WNT9A_FZD7_LRP6	Wnt9a - (Fzd7+Lrp6)	WNT	Secreted Signaling	KEGG: mmu04310; PMID: 23209147
Heart_5d_IZ	Kidney_Sham	Wnt9a	FZD6_LRP6	3.46121e-06	0	WNT9A_FZD6_LRP6	Wnt9a - (Fzd6+Lrp6)	WNT	Secreted Signaling	KEGG: mmu04310; PMID: 23209147
Heart_5d_IZ	Kidney_5d	Wnt9a	FZD6_LRP6	3.48494e-06	0	WNT9A_FZD6_LRP6	Wnt9a - (Fzd6+Lrp6)	WNT	Secreted Signaling	KEGG: mmu04310; PMID: 23209147
Heart_5d_IZ	Kidney_Sham	Wnt9a	FZD5_LRP6	3.14322e-06	0	WNT9A_FZD5_LRP6	Wnt9a - (Fzd5+Lrp6)	WNT	Secreted Signaling	KEGG: mmu04310; PMID: 23209147
Heart_5d_IZ	Kidney_5d	Wnt9a	FZD5_LRP6	3.0355e-06	0	WNT9A_FZD5_LRP6	Wnt9a - (Fzd5+Lrp6)	WNT	Secreted Signaling	KEGG: mmu04310; PMID: 23209147
Heart_5d_IZ	Kidney_Sham	Wnt9a	FZD4_LRP6	6.69271e-06	0	WNT9A_FZD4_LRP6	Wnt9a - (Fzd4+Lrp6)	WNT	Secreted Signaling	KEGG: mmu04310; PMID: 23209147
Heart_5d_IZ	Kidney_5d	Wnt9a	FZD4_LRP6	6.90339e-06	0	WNT9A_FZD4_LRP6	Wnt9a - (Fzd4+Lrp6)	WNT	Secreted Signaling	KEGG: mmu04310; PMID: 23209147
Heart_5d_IZ	Kidney_Sham	Wnt9a	FZD3_LRP6	1.81995e-06	0	WNT9A_FZD3_LRP6	Wnt9a - (Fzd3+Lrp6)	WNT	Secreted Signaling	KEGG: mmu04310; PMID: 23209147
Heart_5d_IZ	Kidney_5d	Wnt9a	FZD3_LRP6	1.55552e-06	0	WNT9A_FZD3_LRP6	Wnt9a - (Fzd3+Lrp6)	WNT	Secreted Signaling	KEGG: mmu04310; PMID: 23209147
Herz_Sham	Kidney_Sham	Wnt9a	FZD10_LRP6	2.42603e-07	0	WNT9A_FZD10_LRP6	Wnt9a - (Fzd10+Lrp6)	WNT	Secreted Signaling	KEGG: mmu04310; PMID: 23209147
Heart_5d_IZ	Kidney_Sham	Wnt9a	FZD10_LRP6	4.55022e-07	0	WNT9A_FZD10_LRP6	Wnt9a - (Fzd10+Lrp6)	WNT	Secreted Signaling	KEGG: mmu04310; PMID: 23209147
Heart_5d_IZ	Kidney_Sham	Wnt9a	FZD1_LRP6	5.45994e-06	0	WNT9A_FZD1_LRP6	Wnt9a - (Fzd1+Lrp6)	WNT	Secreted Signaling	KEGG: mmu04310; PMID: 23209147
Heart_5d_IZ	Kidney_5d	Wnt9a	FZD1_LRP6	4.84909e-06	0	WNT9A_FZD1_LRP6	Wnt9a - (Fzd1+Lrp6)	WNT	Secreted Signaling	KEGG: mmu04310; PMID: 23209147
Kidney_Sham	Herz_Sham	Wnt7b	FZD9_LRP6	3.27879e-06	0	WNT7B_FZD9_LRP6	Wnt7b - (Fzd9+Lrp6)	WNT	Secreted Signaling	KEGG: mmu04310; PMID: 23209147
Kidney_5d	Herz_Sham	Wnt7b	FZD9_LRP6	3.01419e-06	0	WNT7B_FZD9_LRP6	Wnt7b - (Fzd9+Lrp6)	WNT	Secreted Signaling	KEGG: mmu04310; PMID: 23209147
Kidney_Sham	Heart_5d_IZ	Wnt7b	FZD8_LRP6	1.0173e-05	0	WNT7B_FZD8_LRP6	Wnt7b - (Fzd8+Lrp6)	WNT	Secreted Signaling	KEGG: mmu04310; PMID: 23209147
Kidney_5d	Heart_5d_IZ	Wnt7b	FZD8_LRP6	9.35205e-06	0	WNT7B_FZD8_LRP6	Wnt7b - (Fzd8+Lrp6)	WNT	Secreted Signaling	KEGG: mmu04310; PMID: 23209147
Kidney_5d	Heart_5d_IZ	Wnt7b	FZD7_LRP6	7.40482e-06	0.03	WNT7B_FZD7_LRP6	Wnt7b - (Fzd7+Lrp6)	WNT	Secreted Signaling	KEGG: mmu04310; PMID: 23209147
Kidney_Sham	Heart_5d_IZ	Wnt7b	FZD5_LRP6	1.12237e-05	0.01	WNT7B_FZD5_LRP6	Wnt7b - (Fzd5+Lrp6)	WNT	Secreted Signaling	KEGG: mmu04310; PMID: 23209147
Kidney_5d	Heart_5d_IZ	Wnt7b	FZD5_LRP6	1.03179e-05	0	WNT7B_FZD5_LRP6	Wnt7b - (Fzd5+Lrp6)	WNT	Secreted Signaling	KEGG: mmu04310; PMID: 23209147
Kidney_5d	Heart_5d_IZ	Wnt7b	FZD3_LRP6	4.48413e-06	0.03	WNT7B_FZD3_LRP6	Wnt7b - (Fzd3+Lrp6)	WNT	Secreted Signaling	KEGG: mmu04310; PMID: 23209147
Kidney_Sham	Heart_5d_IZ	Wnt7b	FZD2_LRP6	1.84694e-05	0	WNT7B_FZD2_LRP6	Wnt7b - (Fzd2+Lrp6)	WNT	Secreted Signaling	KEGG: mmu04310; PMID: 23209147
Kidney_5d	Heart_5d_IZ	Wnt7b	FZD2_LRP6	1.69789e-05	0	WNT7B_FZD2_LRP6	Wnt7b - (Fzd2+Lrp6)	WNT	Secreted Signaling	KEGG: mmu04310; PMID: 23209147
Kidney_5d	Heart_5d_IZ	Wnt7b	FZD1_LRP6	1.3036e-05	0.03	WNT7B_FZD1_LRP6	Wnt7b - (Fzd1+Lrp6)	WNT	Secreted Signaling	KEGG: mmu04310; PMID: 23209147
Kidney_Sham	Herz_Sham	Wnt4	FZD9_LRP6	1.30037e-06	0.03	WNT4_FZD9_LRP6	Wnt4 - (Fzd9+Lrp6)	WNT	Secreted Signaling	KEGG: mmu04310; PMID: 23209147
Kidney_Sham	Heart_5d_IZ	Wnt4	FZD5_LRP6	4.45135e-06	0.04	WNT4_FZD5_LRP6	Wnt4 - (Fzd5+Lrp6)	WNT	Secreted Signaling	KEGG: mmu04310; PMID: 23209147
Kidney_Sham	Heart_5d_IZ	Wnt4	FZD2_LRP6	7.3251e-06	0	WNT4_FZD2_LRP6	Wnt4 - (Fzd2+Lrp6)	WNT	Secreted Signaling	KEGG: mmu04310; PMID: 23209147
Kidney_5d	Heart_5d_IZ	Wnt4	FZD2_LRP6	4.47068e-06	0.01	WNT4_FZD2_LRP6	Wnt4 - (Fzd2+Lrp6)	WNT	Secreted Signaling	KEGG: mmu04310; PMID: 23209147
Heart_5d_IZ	Kidney_Sham	Wnt4	FZD10_LRP6	3.78875e-07	0	WNT4_FZD10_LRP6	Wnt4 - (Fzd10+Lrp6)	WNT	Secreted Signaling	KEGG: mmu04310; PMID: 23209147
Kidney_5d	Herz_Sham	Wnt10a	FZD9_LRP6	9.61654e-08	0	WNT10A_FZD9_LRP6	Wnt10a - (Fzd9+Lrp6)	WNT	Secreted Signaling	KEGG: mmu04310; PMID: 23209147
Kidney_5d	Heart_5d_IZ	Wnt10a	FZD9_LRP6	6.59409e-08	0.04	WNT10A_FZD9_LRP6	Wnt10a - (Fzd9+Lrp6)	WNT	Secreted Signaling	KEGG: mmu04310; PMID: 23209147
Kidney_5d	Heart_5d_IZ	Wnt10a	FZD8_LRP6	2.98374e-07	0.01	WNT10A_FZD8_LRP6	Wnt10a - (Fzd8+Lrp6)	WNT	Secreted Signaling	KEGG: mmu04310; PMID: 23209147
Kidney_5d	Heart_5d_IZ	Wnt10a	FZD7_LRP6	2.36247e-07	0	WNT10A_FZD7_LRP6	Wnt10a - (Fzd7+Lrp6)	WNT	Secreted Signaling	KEGG: mmu04310; PMID: 23209147
Kidney_Sham	Heart_5d_IZ	Wnt10a	FZD5_LRP6	2.90609e-07	0.04	WNT10A_FZD5_LRP6	Wnt10a - (Fzd5+Lrp6)	WNT	Secreted Signaling	KEGG: mmu04310; PMID: 23209147
Kidney_5d	Heart_5d_IZ	Wnt10a	FZD5_LRP6	3.2919e-07	0	WNT10A_FZD5_LRP6	Wnt10a - (Fzd5+Lrp6)	WNT	Secreted Signaling	KEGG: mmu04310; PMID: 23209147
Kidney_5d	Heart_5d_IZ	Wnt10a	FZD4_LRP6	4.2533e-07	0.03	WNT10A_FZD4_LRP6	Wnt10a - (Fzd4+Lrp6)	WNT	Secreted Signaling	KEGG: mmu04310; PMID: 23209147
Kidney_5d	Heart_5d_IZ	Wnt10a	FZD3_LRP6	1.43063e-07	0.01	WNT10A_FZD3_LRP6	Wnt10a - (Fzd3+Lrp6)	WNT	Secreted Signaling	KEGG: mmu04310; PMID: 23209147
Kidney_Sham	Heart_5d_IZ	Wnt10a	FZD2_LRP6	4.78225e-07	0	WNT10A_FZD2_LRP6	Wnt10a - (Fzd2+Lrp6)	WNT	Secreted Signaling	KEGG: mmu04310; PMID: 23209147
Kidney_5d	Heart_5d_IZ	Wnt10a	FZD2_LRP6	5.41713e-07	0	WNT10A_FZD2_LRP6	Wnt10a - (Fzd2+Lrp6)	WNT	Secreted Signaling	KEGG: mmu04310; PMID: 23209147
Kidney_5d	Heart_5d_IZ	Wnt10a	FZD1_LRP6	4.15911e-07	0	WNT10A_FZD1_LRP6	Wnt10a - (Fzd1+Lrp6)	WNT	Secreted Signaling	KEGG: mmu04310; PMID: 23209147
Kidney_Sham	Herz_Sham	Wnt9b	FZD9_LRP5	4.86624e-07	0	WNT9B_FZD9_LRP5	Wnt9b - (Fzd9+Lrp5)	WNT	Secreted Signaling	KEGG: mmu04310; PMID: 23209147
Kidney_5d	Herz_Sham	Wnt9b	FZD9_LRP5	3.00513e-07	0.04	WNT9B_FZD9_LRP5	Wnt9b - (Fzd9+Lrp5)	WNT	Secreted Signaling	KEGG: mmu04310; PMID: 23209147
Kidney_Sham	Heart_5d_IZ	Wnt9b	FZD9_LRP5	3.55748e-07	0.03	WNT9B_FZD9_LRP5	Wnt9b - (Fzd9+Lrp5)	WNT	Secreted Signaling	KEGG: mmu04310; PMID: 23209147
Kidney_Sham	Heart_5d_IZ	Wnt9b	FZD8_LRP5	1.60971e-06	0	WNT9B_FZD8_LRP5	Wnt9b - (Fzd8+Lrp5)	WNT	Secreted Signaling	KEGG: mmu04310; PMID: 23209147
Kidney_5d	Heart_5d_IZ	Wnt9b	FZD8_LRP5	9.94074e-07	0.02	WNT9B_FZD8_LRP5	Wnt9b - (Fzd8+Lrp5)	WNT	Secreted Signaling	KEGG: mmu04310; PMID: 23209147
Kidney_Sham	Heart_5d_IZ	Wnt9b	FZD6_LRP5	1.11359e-06	0.01	WNT9B_FZD6_LRP5	Wnt9b - (Fzd6+Lrp5)	WNT	Secreted Signaling	KEGG: mmu04310; PMID: 23209147
Kidney_Sham	Heart_5d_IZ	Wnt9b	FZD5_LRP5	1.77596e-06	0	WNT9B_FZD5_LRP5	Wnt9b - (Fzd5+Lrp5)	WNT	Secreted Signaling	KEGG: mmu04310; PMID: 23209147
Kidney_5d	Heart_5d_IZ	Wnt9b	FZD5_LRP5	1.09674e-06	0	WNT9B_FZD5_LRP5	Wnt9b - (Fzd5+Lrp5)	WNT	Secreted Signaling	KEGG: mmu04310; PMID: 23209147
Kidney_Sham	Heart_5d_IZ	Wnt9b	FZD4_LRP5	2.29463e-06	0.01	WNT9B_FZD4_LRP5	Wnt9b - (Fzd4+Lrp5)	WNT	Secreted Signaling	KEGG: mmu04310; PMID: 23209147
Kidney_Sham	Heart_5d_IZ	Wnt9b	FZD2_LRP5	2.92251e-06	0	WNT9B_FZD2_LRP5	Wnt9b - (Fzd2+Lrp5)	WNT	Secreted Signaling	KEGG: mmu04310; PMID: 23209147
Kidney_5d	Heart_5d_IZ	Wnt9b	FZD2_LRP5	1.80479e-06	0	WNT9B_FZD2_LRP5	Wnt9b - (Fzd2+Lrp5)	WNT	Secreted Signaling	KEGG: mmu04310; PMID: 23209147
Kidney_Sham	Heart_5d_IZ	Wnt9b	FZD1_LRP5	2.24382e-06	0	WNT9B_FZD1_LRP5	Wnt9b - (Fzd1+Lrp5)	WNT	Secreted Signaling	KEGG: mmu04310; PMID: 23209147
Heart_5d_IZ	Kidney_Sham	Wnt9a	FZD9_LRP5	4.89055e-07	0.01	WNT9A_FZD9_LRP5	Wnt9a - (Fzd9+Lrp5)	WNT	Secreted Signaling	KEGG: mmu04310; PMID: 23209147
Heart_5d_IZ	Kidney_Sham	Wnt9a	FZD8_LRP5	1.92029e-06	0	WNT9A_FZD8_LRP5	Wnt9a - (Fzd8+Lrp5)	WNT	Secreted Signaling	KEGG: mmu04310; PMID: 23209147
Heart_5d_IZ	Kidney_5d	Wnt9a	FZD8_LRP5	1.81517e-06	0	WNT9A_FZD8_LRP5	Wnt9a - (Fzd8+Lrp5)	WNT	Secreted Signaling	KEGG: mmu04310; PMID: 23209147
Heart_5d_IZ	Kidney_Sham	Wnt9a	FZD6_LRP5	2.28626e-06	0	WNT9A_FZD6_LRP5	Wnt9a - (Fzd6+Lrp5)	WNT	Secreted Signaling	KEGG: mmu04310; PMID: 23209147
Heart_5d_IZ	Kidney_5d	Wnt9a	FZD6_LRP5	2.19101e-06	0	WNT9A_FZD6_LRP5	Wnt9a - (Fzd6+Lrp5)	WNT	Secreted Signaling	KEGG: mmu04310; PMID: 23209147
Heart_5d_IZ	Kidney_Sham	Wnt9a	FZD5_LRP5	2.07621e-06	0	WNT9A_FZD5_LRP5	Wnt9a - (Fzd5+Lrp5)	WNT	Secreted Signaling	KEGG: mmu04310; PMID: 23209147
Heart_5d_IZ	Kidney_5d	Wnt9a	FZD5_LRP5	1.90844e-06	0	WNT9A_FZD5_LRP5	Wnt9a - (Fzd5+Lrp5)	WNT	Secreted Signaling	KEGG: mmu04310; PMID: 23209147
Heart_5d_IZ	Kidney_Sham	Wnt9a	FZD4_LRP5	4.42079e-06	0	WNT9A_FZD4_LRP5	Wnt9a - (Fzd4+Lrp5)	WNT	Secreted Signaling	KEGG: mmu04310; PMID: 23209147
Heart_5d_IZ	Kidney_5d	Wnt9a	FZD4_LRP5	4.34023e-06	0	WNT9A_FZD4_LRP5	Wnt9a - (Fzd4+Lrp5)	WNT	Secreted Signaling	KEGG: mmu04310; PMID: 23209147
Herz_Sham	Kidney_Sham	Wnt9a	FZD10_LRP5	1.60248e-07	0	WNT9A_FZD10_LRP5	Wnt9a - (Fzd10+Lrp5)	WNT	Secreted Signaling	KEGG: mmu04310; PMID: 23209147
Heart_5d_IZ	Kidney_Sham	Wnt9a	FZD10_LRP5	3.00558e-07	0	WNT9A_FZD10_LRP5	Wnt9a - (Fzd10+Lrp5)	WNT	Secreted Signaling	KEGG: mmu04310; PMID: 23209147
Heart_5d_IZ	Kidney_Sham	Wnt9a	FZD1_LRP5	3.6065e-06	0	WNT9A_FZD1_LRP5	Wnt9a - (Fzd1+Lrp5)	WNT	Secreted Signaling	KEGG: mmu04310; PMID: 23209147
Heart_5d_IZ	Kidney_5d	Wnt9a	FZD1_LRP5	3.04867e-06	0	WNT9A_FZD1_LRP5	Wnt9a - (Fzd1+Lrp5)	WNT	Secreted Signaling	KEGG: mmu04310; PMID: 23209147
Kidney_Sham	Herz_Sham	Wnt7b	FZD9_LRP5	2.46093e-06	0	WNT7B_FZD9_LRP5	Wnt7b - (Fzd9+Lrp5)	WNT	Secreted Signaling	KEGG: mmu04310; PMID: 23209147
Kidney_5d	Herz_Sham	Wnt7b	FZD9_LRP5	2.26233e-06	0	WNT7B_FZD9_LRP5	Wnt7b - (Fzd9+Lrp5)	WNT	Secreted Signaling	KEGG: mmu04310; PMID: 23209147
Kidney_Sham	Heart_5d_IZ	Wnt7b	FZD8_LRP5	8.14047e-06	0	WNT7B_FZD8_LRP5	Wnt7b - (Fzd8+Lrp5)	WNT	Secreted Signaling	KEGG: mmu04310; PMID: 23209147
Kidney_5d	Heart_5d_IZ	Wnt7b	FZD8_LRP5	7.48352e-06	0	WNT7B_FZD8_LRP5	Wnt7b - (Fzd8+Lrp5)	WNT	Secreted Signaling	KEGG: mmu04310; PMID: 23209147
Kidney_Sham	Heart_5d_IZ	Wnt7b	FZD5_LRP5	8.9812e-06	0	WNT7B_FZD5_LRP5	Wnt7b - (Fzd5+Lrp5)	WNT	Secreted Signaling	KEGG: mmu04310; PMID: 23209147
Kidney_5d	Heart_5d_IZ	Wnt7b	FZD5_LRP5	8.2564e-06	0	WNT7B_FZD5_LRP5	Wnt7b - (Fzd5+Lrp5)	WNT	Secreted Signaling	KEGG: mmu04310; PMID: 23209147
Kidney_Sham	Heart_5d_IZ	Wnt7b	FZD2_LRP5	1.47793e-05	0	WNT7B_FZD2_LRP5	Wnt7b - (Fzd2+Lrp5)	WNT	Secreted Signaling	KEGG: mmu04310; PMID: 23209147
Kidney_5d	Heart_5d_IZ	Wnt7b	FZD2_LRP5	1.35866e-05	0	WNT7B_FZD2_LRP5	Wnt7b - (Fzd2+Lrp5)	WNT	Secreted Signaling	KEGG: mmu04310; PMID: 23209147
Kidney_Sham	Heart_5d_IZ	Wnt7b	FZD1_LRP5	1.13472e-05	0.01	WNT7B_FZD1_LRP5	Wnt7b - (Fzd1+Lrp5)	WNT	Secreted Signaling	KEGG: mmu04310; PMID: 23209147
Kidney_5d	Heart_5d_IZ	Wnt7b	FZD1_LRP5	1.04314e-05	0	WNT7B_FZD1_LRP5	Wnt7b - (Fzd1+Lrp5)	WNT	Secreted Signaling	KEGG: mmu04310; PMID: 23209147
Kidney_Sham	Herz_Sham	Wnt4	FZD9_LRP5	9.76005e-07	0.02	WNT4_FZD9_LRP5	Wnt4 - (Fzd9+Lrp5)	WNT	Secreted Signaling	KEGG: mmu04310; PMID: 23209147
Kidney_Sham	Heart_5d_IZ	Wnt4	FZD8_LRP5	3.22854e-06	0.02	WNT4_FZD8_LRP5	Wnt4 - (Fzd8+Lrp5)	WNT	Secreted Signaling	KEGG: mmu04310; PMID: 23209147
Kidney_Sham	Heart_5d_IZ	Wnt4	FZD5_LRP5	3.56197e-06	0.01	WNT4_FZD5_LRP5	Wnt4 - (Fzd5+Lrp5)	WNT	Secreted Signaling	KEGG: mmu04310; PMID: 23209147
Kidney_Sham	Heart_5d_IZ	Wnt4	FZD2_LRP5	5.86155e-06	0	WNT4_FZD2_LRP5	Wnt4 - (Fzd2+Lrp5)	WNT	Secreted Signaling	KEGG: mmu04310; PMID: 23209147
Kidney_5d	Heart_5d_IZ	Wnt4	FZD2_LRP5	3.57744e-06	0	WNT4_FZD2_LRP5	Wnt4 - (Fzd2+Lrp5)	WNT	Secreted Signaling	KEGG: mmu04310; PMID: 23209147
Heart_5d_IZ	Kidney_Sham	Wnt4	FZD10_LRP5	2.5026e-07	0	WNT4_FZD10_LRP5	Wnt4 - (Fzd10+Lrp5)	WNT	Secreted Signaling	KEGG: mmu04310; PMID: 23209147
Kidney_Sham	Herz_Sham	Wnt10a	FZD9_LRP5	6.37186e-08	0.02	WNT10A_FZD9_LRP5	Wnt10a - (Fzd9+Lrp5)	WNT	Secreted Signaling	KEGG: mmu04310; PMID: 23209147
Kidney_5d	Herz_Sham	Wnt10a	FZD9_LRP5	7.21778e-08	0	WNT10A_FZD9_LRP5	Wnt10a - (Fzd9+Lrp5)	WNT	Secreted Signaling	KEGG: mmu04310; PMID: 23209147
Kidney_5d	Heart_5d_IZ	Wnt10a	FZD9_LRP5	5.27659e-08	0.03	WNT10A_FZD9_LRP5	Wnt10a - (Fzd9+Lrp5)	WNT	Secreted Signaling	KEGG: mmu04310; PMID: 23209147
Kidney_Sham	Heart_5d_IZ	Wnt10a	FZD8_LRP5	2.10776e-07	0.02	WNT10A_FZD8_LRP5	Wnt10a - (Fzd8+Lrp5)	WNT	Secreted Signaling	KEGG: mmu04310; PMID: 23209147
Kidney_5d	Heart_5d_IZ	Wnt10a	FZD8_LRP5	2.38758e-07	0	WNT10A_FZD8_LRP5	Wnt10a - (Fzd8+Lrp5)	WNT	Secreted Signaling	KEGG: mmu04310; PMID: 23209147
Kidney_5d	Heart_5d_IZ	Wnt10a	FZD6_LRP5	1.65172e-07	0.03	WNT10A_FZD6_LRP5	Wnt10a - (Fzd6+Lrp5)	WNT	Secreted Signaling	KEGG: mmu04310; PMID: 23209147
Kidney_Sham	Heart_5d_IZ	Wnt10a	FZD5_LRP5	2.32545e-07	0.01	WNT10A_FZD5_LRP5	Wnt10a - (Fzd5+Lrp5)	WNT	Secreted Signaling	KEGG: mmu04310; PMID: 23209147
Kidney_5d	Heart_5d_IZ	Wnt10a	FZD5_LRP5	2.63417e-07	0	WNT10A_FZD5_LRP5	Wnt10a - (Fzd5+Lrp5)	WNT	Secreted Signaling	KEGG: mmu04310; PMID: 23209147
Kidney_5d	Heart_5d_IZ	Wnt10a	FZD4_LRP5	3.40349e-07	0.03	WNT10A_FZD4_LRP5	Wnt10a - (Fzd4+Lrp5)	WNT	Secreted Signaling	KEGG: mmu04310; PMID: 23209147
Kidney_Sham	Heart_5d_IZ	Wnt10a	FZD2_LRP5	3.82675e-07	0	WNT10A_FZD2_LRP5	Wnt10a - (Fzd2+Lrp5)	WNT	Secreted Signaling	KEGG: mmu04310; PMID: 23209147
Kidney_5d	Heart_5d_IZ	Wnt10a	FZD2_LRP5	4.33478e-07	0	WNT10A_FZD2_LRP5	Wnt10a - (Fzd2+Lrp5)	WNT	Secreted Signaling	KEGG: mmu04310; PMID: 23209147
Kidney_Sham	Heart_5d_IZ	Wnt10a	FZD1_LRP5	2.93807e-07	0.04	WNT10A_FZD1_LRP5	Wnt10a - (Fzd1+Lrp5)	WNT	Secreted Signaling	KEGG: mmu04310; PMID: 23209147
Kidney_5d	Heart_5d_IZ	Wnt10a	FZD1_LRP5	3.32812e-07	0	WNT10A_FZD1_LRP5	Wnt10a - (Fzd1+Lrp5)	WNT	Secreted Signaling	KEGG: mmu04310; PMID: 23209147
Heart_5d_IZ	Kidney_Sham	Inhibin B	Acvr2b	5.63901e-06	0	INHABB_ACVR2B	Inhabb - Acvr2b	ACTIVIN	Secreted Signaling	PMID: 15027884
Heart_5d_IZ	Kidney_5d	Inhibin B	Acvr2b	6.47968e-06	0	INHABB_ACVR2B	Inhabb - Acvr2b	ACTIVIN	Secreted Signaling	PMID: 15027884
Heart_5d_IZ	Kidney_5d	Inhibin A	Acvr2a	2.11871e-06	0.02	INHABA_ACVR2A	Inhaba - Acvr2a	ACTIVIN	Secreted Signaling	PMID: 15027884
Heart_5d_IZ	Kidney_Sham	Activin AB	ACVR1C_ACVR2B	5.03589e-06	0	INHB_ACVR1C_ACVR2B	Inhb - (Acvr1c+Acvr2b)	ACTIVIN	Secreted Signaling	PMID: 2457849; PMID: 22991378
Heart_5d_IZ	Kidney_5d	Activin AB	ACVR1C_ACVR2B	4.99078e-06	0	INHB_ACVR1C_ACVR2B	Inhb - (Acvr1c+Acvr2b)	ACTIVIN	Secreted Signaling	PMID: 2457849; PMID: 22991378
Heart_5d_IZ	Kidney_Sham	Activin AB	ACVR1C_ACVR2A	2.1652e-06	0	INHBABB_ACVR1C_ACVR2A	Inhbabb - (Acvr1c+Acvr2a)	ACTIVIN	Secreted Signaling	PMID: 2457849; PMID: 22991378
Heart_5d_IZ	Kidney_5d	Activin AB	ACVR1C_ACVR2A	2.20368e-06	0	INHBABB_ACVR1C_ACVR2A	Inhbabb - (Acvr1c+Acvr2a)	ACTIVIN	Secreted Signaling	PMID: 2457849; PMID: 22991378
Heart_5d_IZ	Kidney_Sham	Activin AB	ACVR1B_ACVR2B	1.77597e-05	0	INHBABB_ACVR1B_ACVR2B	Inhbabb - (Acvr1b+Acvr2b)	ACTIVIN	Secreted Signaling	PMID: 2457849; PMID: 22991378
Heart_5d_IZ	Kidney_5d	Activin AB	ACVR1B_ACVR2B	1.91571e-05	0	INHBABB_ACVR1B_ACVR2B	Inhbabb - (Acvr1b+Acvr2b)	ACTIVIN	Secreted Signaling	PMID: 2457849; PMID: 22991378
Heart_5d_IZ	Kidney_Sham	Activin AB	ACVR1B_ACVR2A	7.6359e-06	0	INHBABB_ACVR1B_ACVR2A	Inhbabb - (Acvr1b+Acvr2a)	ACTIVIN	Secreted Signaling	PMID: 2457849; PMID: 22991378
Heart_5d_IZ	Kidney_5d	Activin AB	ACVR1B_ACVR2A	8.45889e-06	0	INHBABB_ACVR1B_ACVR2A	Inhbabb - (Acvr1b+Acvr2a)	ACTIVIN	Secreted Signaling	PMID: 2457849; PMID: 22991378
Heart_5d_IZ	Kidney_Sham	Inhbb	ACVR1C_ACVR2B	3.00275e-06	0	INHBB_ACVR1C_ACVR2B	Inhbb - (Acvr1c+Acvr2b)	ACTIVIN	Secreted Signaling	KEGG: mmu04350
Heart_5d_IZ	Kidney_5d	Inhbb	ACVR1C_ACVR2B	2.97585e-06	0	INHBB_ACVR1C_ACVR2B	Inhbb - (Acvr1c+Acvr2b)	ACTIVIN	Secreted Signaling	KEGG: mmu04350
Heart_5d_IZ	Kidney_Sham	Inhbb	ACVR1C_ACVR2A	1.29104e-06	0	INHBB_ACVR1C_ACVR2A	Inhbb - (Acvr1c+Acvr2a)	ACTIVIN	Secreted Signaling	KEGG: mmu04350
Heart_5d_IZ	Kidney_5d	Inhbb	ACVR1C_ACVR2A	1.31399e-06	0	INHBB_ACVR1C_ACVR2A	Inhbb - (Acvr1c+Acvr2a)	ACTIVIN	Secreted Signaling	KEGG: mmu04350
Heart_5d_IZ	Kidney_Sham	Inhbb	ACVR1B_ACVR2B	1.05896e-05	0	INHBB_ACVR1B_ACVR2B	Inhbb - (Acvr1b+Acvr2b)	ACTIVIN	Secreted Signaling	KEGG: mmu04350
Heart_5d_IZ	Kidney_5d	Inhbb	ACVR1B_ACVR2B	1.14229e-05	0	INHBB_ACVR1B_ACVR2B	Inhbb - (Acvr1b+Acvr2b)	ACTIVIN	Secreted Signaling	KEGG: mmu04350
Heart_5d_IZ	Kidney_Sham	Inhbb	ACVR1B_ACVR2A	4.55306e-06	0	INHBB_ACVR1B_ACVR2A	Inhbb - (Acvr1b+Acvr2a)	ACTIVIN	Secreted Signaling	KEGG: mmu04350
Heart_5d_IZ	Kidney_5d	Inhbb	ACVR1B_ACVR2A	5.04378e-06	0	INHBB_ACVR1B_ACVR2A	Inhbb - (Acvr1b+Acvr2a)	ACTIVIN	Secreted Signaling	KEGG: mmu04350
Heart_5d_IZ	Kidney_Sham	Inhba	ACVR1B_ACVR2B	2.97844e-05	0	INHBA_ACVR1B_ACVR2B	Inhba - (Acvr1b+Acvr2b)	ACTIVIN	Secreted Signaling	KEGG: mmu04350
Heart_5d_IZ	Kidney_5d	Inhba	ACVR1B_ACVR2B	3.21279e-05	0	INHBA_ACVR1B_ACVR2B	Inhba - (Acvr1b+Acvr2b)	ACTIVIN	Secreted Signaling	KEGG: mmu04350
Heart_5d_IZ	Kidney_Sham	Inhba	ACVR1B_ACVR2A	1.28061e-05	0	INHBA_ACVR1B_ACVR2A	Inhba - (Acvr1b+Acvr2a)	ACTIVIN	Secreted Signaling	KEGG: mmu04350
Heart_5d_IZ	Kidney_5d	Inhba	ACVR1B_ACVR2A	1.41863e-05	0	INHBA_ACVR1B_ACVR2A	Inhba - (Acvr1b+Acvr2a)	ACTIVIN	Secreted Signaling	KEGG: mmu04350
Kidney_Sham	Herz_Sham	Nrtn	GFRA2_RET	1.79451e-06	0.04	NRTN_GFRA2	Nrtn - Gfra2	GDNF	Secreted Signaling	PMID: 11544105
Kidney_5d	Herz_Sham	Nrtn	GFRA2_RET	1.94586e-06	0.03	NRTN_GFRA2	Nrtn - Gfra2	GDNF	Secreted Signaling	PMID: 11544105
Kidney_Sham	Heart_5d_IZ	Nrtn	GFRA2_RET	2.63945e-06	0	NRTN_GFRA2	Nrtn - Gfra2	GDNF	Secreted Signaling	PMID: 11544105
Kidney_5d	Heart_5d_IZ	Nrtn	GFRA2_RET	2.86205e-06	0	NRTN_GFRA2	Nrtn - Gfra2	GDNF	Secreted Signaling	PMID: 11544105
Herz_Sham	Kidney_Sham	Mstn	ACVR1B_ACVR2B	1.60429e-08	0	MSTN_ACVR1B_ACVR2B	Mstn - (Acvr1b+Acvr2b)	MSTN	Secreted Signaling	KEGG: mmu04060
Herz_Sham	Kidney_5d	Mstn	ACVR1B_ACVR2B	1.73081e-08	0	MSTN_ACVR1B_ACVR2B	Mstn - (Acvr1b+Acvr2b)	MSTN	Secreted Signaling	KEGG: mmu04060
Herz_Sham	Kidney_Sham	Mstn	TGFBR1_ACVR2B	1.92311e-08	0	MSTN_TGFBR1_ACVR2B	Mstn - (Tgfbr1+Acvr2b)	MSTN	Secreted Signaling	KEGG: mmu04060
Herz_Sham	Kidney_5d	Mstn	TGFBR1_ACVR2B	2.11554e-08	0	MSTN_TGFBR1_ACVR2B	Mstn - (Tgfbr1+Acvr2b)	MSTN	Secreted Signaling	KEGG: mmu04060
Kidney_Sham	Heart_5d_IZ	Gdf15	Tgfbr2	9.97555e-05	0	GDF15_TGFBR2	Gdf15 - Tgfbr2	GDF	Secreted Signaling	KEGG: mmu04350
Kidney_5d	Heart_5d_IZ	Gdf15	Tgfbr2	6.18965e-05	0	GDF15_TGFBR2	Gdf15 - Tgfbr2	GDF	Secreted Signaling	KEGG: mmu04350
Heart_5d_IZ	Kidney_Sham	Gdf11	ACVR1B_ACVR2B	8.93079e-06	0	GDF11_ACVR1B_ACVR2B	Gdf11 - (Acvr1b+Acvr2b)	GDF	Secreted Signaling	KEGG: mmu04350
Heart_5d_IZ	Kidney_5d	Gdf11	ACVR1B_ACVR2B	9.63506e-06	0	GDF11_ACVR1B_ACVR2B	Gdf11 - (Acvr1b+Acvr2b)	GDF	Secreted Signaling	KEGG: mmu04350
Heart_5d_IZ	Kidney_Sham	Gdf11	TGFBR1_ACVR2B	1.07056e-05	0	GDF11_TGFBR1_ACVR2B	Gdf11 - (Tgfbr1+Acvr2b)	GDF	Secreted Signaling	KEGG: mmu04350
Heart_5d_IZ	Kidney_5d	Gdf11	TGFBR1_ACVR2B	1.17768e-05	0	GDF11_TGFBR1_ACVR2B	Gdf11 - (Tgfbr1+Acvr2b)	GDF	Secreted Signaling	KEGG: mmu04350
Kidney_Sham	Heart_5d_IZ	Gdf11	TGFBR1_ACVR2A	1.04253e-05	0	GDF11_TGFBR1_ACVR2A	Gdf11 - (Tgfbr1+Acvr2a)	GDF	Secreted Signaling	KEGG: mmu04350
Kidney_5d	Heart_5d_IZ	Gdf11	TGFBR1_ACVR2A	1.22898e-05	0	GDF11_TGFBR1_ACVR2A	Gdf11 - (Tgfbr1+Acvr2a)	GDF	Secreted Signaling	KEGG: mmu04350
Kidney_Sham	Heart_5d_IZ	Gdf10	ACVR1B_ACVR2A	3.94771e-06	0	GDF10_ACVR1B_ACVR2A	Gdf10 - (Acvr1b+Acvr2a)	GDF	Secreted Signaling	KEGG: mmu04350
Kidney_5d	Heart_5d_IZ	Gdf10	ACVR1B_ACVR2A	3.12164e-06	0.02	GDF10_ACVR1B_ACVR2A	Gdf10 - (Acvr1b+Acvr2a)	GDF	Secreted Signaling	KEGG: mmu04350
Heart_5d_IZ	Kidney_Sham	Gdf9	ACVR1B_BMPR2	9.66183e-07	0	GDF9_ACVR1B_BMPR2	Gdf9 - (Acvr1b+Bmpr2)	GDF	Secreted Signaling	KEGG: mmu04350
Heart_5d_IZ	Kidney_5d	Gdf9	ACVR1B_BMPR2	9.79896e-07	0.01	GDF9_ACVR1B_BMPR2	Gdf9 - (Acvr1b+Bmpr2)	GDF	Secreted Signaling	KEGG: mmu04350
Kidney_5d	Herz_Sham	Bmp8a	BMPR1A_BMPR2	1.16291e-06	0.01	BMP8A_BMPR1A_BMPR2	Bmp8a - (Bmpr1a+Bmpr2)	BMP	Secreted Signaling	KEGG: mmu04350; PMID:26893264
Kidney_Sham	Heart_5d_IZ	Bmp8a	BMPR1A_BMPR2	1.51736e-06	0	BMP8A_BMPR1A_BMPR2	Bmp8a - (Bmpr1a+Bmpr2)	BMP	Secreted Signaling	KEGG: mmu04350; PMID:26893264
Kidney_5d	Heart_5d_IZ	Bmp8a	BMPR1A_BMPR2	1.79462e-06	0	BMP8A_BMPR1A_BMPR2	Bmp8a - (Bmpr1a+Bmpr2)	BMP	Secreted Signaling	KEGG: mmu04350; PMID:26893264
Kidney_Sham	Herz_Sham	Bmp8a	BMPR1A_ACVR2A	4.43285e-07	0	BMP8A_BMPR1A_ACVR2A	Bmp8a - (Bmpr1a+Acvr2a)	BMP	Secreted Signaling	KEGG: mmu04350; PMID:26893264
Kidney_5d	Herz_Sham	Bmp8a	BMPR1A_ACVR2A	5.24286e-07	0.01	BMP8A_BMPR1A_ACVR2A	Bmp8a - (Bmpr1a+Acvr2a)	BMP	Secreted Signaling	KEGG: mmu04350; PMID:26893264
Kidney_Sham	Heart_5d_IZ	Bmp8a	BMPR1A_ACVR2A	5.39556e-07	0	BMP8A_BMPR1A_ACVR2A	Bmp8a - (Bmpr1a+Acvr2a)	BMP	Secreted Signaling	KEGG: mmu04350; PMID:26893264
Kidney_5d	Heart_5d_IZ	Bmp8a	BMPR1A_ACVR2A	6.38149e-07	0	BMP8A_BMPR1A_ACVR2A	Bmp8a - (Bmpr1a+Acvr2a)	BMP	Secreted Signaling	KEGG: mmu04350; PMID:26893264
Kidney_5d	Herz_Sham	Bmp8a	ACVR1_BMPR2	5.1675e-07	0.04	BMP8A_ACVR1_BMPR2	Bmp8a - (Acvr1+Bmpr2)	BMP	Secreted Signaling	KEGG: mmu04350; PMID:26893264
Kidney_Sham	Heart_5d_IZ	Bmp8a	ACVR1_BMPR2	1.30411e-06	0	BMP8A_ACVR1_BMPR2	Bmp8a - (Acvr1+Bmpr2)	BMP	Secreted Signaling	KEGG: mmu04350; PMID:26893264
Kidney_5d	Heart_5d_IZ	Bmp8a	ACVR1_BMPR2	1.54241e-06	0	BMP8A_ACVR1_BMPR2	Bmp8a - (Acvr1+Bmpr2)	BMP	Secreted Signaling	KEGG: mmu04350; PMID:26893264
Kidney_Sham	Heart_5d_IZ	Bmp8a	ACVR1_ACVR2B	2.66833e-07	0	BMP8A_ACVR1_ACVR2B	Bmp8a - (Acvr1+Acvr2b)	BMP	Secreted Signaling	KEGG: mmu04350; PMID:26893264
Kidney_5d	Heart_5d_IZ	Bmp8a	ACVR1_ACVR2B	3.15591e-07	0.01	BMP8A_ACVR1_ACVR2B	Bmp8a - (Acvr1+Acvr2b)	BMP	Secreted Signaling	KEGG: mmu04350; PMID:26893264
Kidney_5d	Herz_Sham	Bmp8a	ACVR1_ACVR2A	2.32972e-07	0.02	BMP8A_ACVR1_ACVR2A	Bmp8a - (Acvr1+Acvr2a)	BMP	Secreted Signaling	KEGG: mmu04350; PMID:26893264
Kidney_Sham	Heart_5d_IZ	Bmp8a	ACVR1_ACVR2A	4.63727e-07	0	BMP8A_ACVR1_ACVR2A	Bmp8a - (Acvr1+Acvr2a)	BMP	Secreted Signaling	KEGG: mmu04350; PMID:26893264
Kidney_5d	Heart_5d_IZ	Bmp8a	ACVR1_ACVR2A	5.48464e-07	0	BMP8A_ACVR1_ACVR2A	Bmp8a - (Acvr1+Acvr2a)	BMP	Secreted Signaling	KEGG: mmu04350; PMID:26893264
Kidney_5d	Herz_Sham	Bmp7	BMPR1A_BMPR2	7.69834e-05	0.04	BMP7_BMPR1A_BMPR2	Bmp7 - (Bmpr1a+Bmpr2)	BMP	Secreted Signaling	KEGG: mmu04350; PMID:26893264
Kidney_Sham	Heart_5d_IZ	Bmp7	BMPR1A_BMPR2	0.000120457	0	BMP7_BMPR1A_BMPR2	Bmp7 - (Bmpr1a+Bmpr2)	BMP	Secreted Signaling	KEGG: mmu04350; PMID:26893264
Kidney_5d	Heart_5d_IZ	Bmp7	BMPR1A_BMPR2	0.000118798	0	BMP7_BMPR1A_BMPR2	Bmp7 - (Bmpr1a+Bmpr2)	BMP	Secreted Signaling	KEGG: mmu04350; PMID:26893264
Kidney_Sham	Herz_Sham	Bmp7	BMPR1A_ACVR2A	3.51935e-05	0.01	BMP7_BMPR1A_ACVR2A	Bmp7 - (Bmpr1a+Acvr2a)	BMP	Secreted Signaling	KEGG: mmu04350; PMID:26893264
Kidney_5d	Herz_Sham	Bmp7	BMPR1A_ACVR2A	3.47088e-05	0.01	BMP7_BMPR1A_ACVR2A	Bmp7 - (Bmpr1a+Acvr2a)	BMP	Secreted Signaling	KEGG: mmu04350; PMID:26893264
Kidney_Sham	Heart_5d_IZ	Bmp7	BMPR1A_ACVR2A	4.28364e-05	0	BMP7_BMPR1A_ACVR2A	Bmp7 - (Bmpr1a+Acvr2a)	BMP	Secreted Signaling	KEGG: mmu04350; PMID:26893264
Kidney_5d	Heart_5d_IZ	Bmp7	BMPR1A_ACVR2A	4.22464e-05	0	BMP7_BMPR1A_ACVR2A	Bmp7 - (Bmpr1a+Acvr2a)	BMP	Secreted Signaling	KEGG: mmu04350; PMID:26893264
Kidney_Sham	Heart_5d_IZ	Bmp7	ACVR1_BMPR2	0.00010353	0	BMP7_ACVR1_BMPR2	Bmp7 - (Acvr1+Bmpr2)	BMP	Secreted Signaling	KEGG: mmu04350; PMID:26893264
Kidney_5d	Heart_5d_IZ	Bmp7	ACVR1_BMPR2	0.000102104	0	BMP7_ACVR1_BMPR2	Bmp7 - (Acvr1+Bmpr2)	BMP	Secreted Signaling	KEGG: mmu04350; PMID:26893264
Kidney_Sham	Heart_5d_IZ	Bmp7	ACVR1_ACVR2B	2.11849e-05	0	BMP7_ACVR1_ACVR2B	Bmp7 - (Acvr1+Acvr2b)	BMP	Secreted Signaling	KEGG: mmu04350; PMID:26893264
Kidney_5d	Heart_5d_IZ	Bmp7	ACVR1_ACVR2B	2.0893e-05	0.01	BMP7_ACVR1_ACVR2B	Bmp7 - (Acvr1+Acvr2b)	BMP	Secreted Signaling	KEGG: mmu04350; PMID:26893264
Kidney_Sham	Heart_5d_IZ	Bmp7	ACVR1_ACVR2A	3.68165e-05	0	BMP7_ACVR1_ACVR2A	Bmp7 - (Acvr1+Acvr2a)	BMP	Secreted Signaling	KEGG: mmu04350; PMID:26893264
Kidney_5d	Heart_5d_IZ	Bmp7	ACVR1_ACVR2A	3.63093e-05	0	BMP7_ACVR1_ACVR2A	Bmp7 - (Acvr1+Acvr2a)	BMP	Secreted Signaling	KEGG: mmu04350; PMID:26893264
Heart_5d_IZ	Kidney_Sham	Bmp6	BMPR1B_BMPR2	7.31242e-06	0	BMP6_BMPR1B_BMPR2	Bmp6 - (Bmpr1b+Bmpr2)	BMP	Secreted Signaling	KEGG: mmu04350; PMID:26893264
Herz_Sham	Kidney_5d	Bmp6	BMPR1B_BMPR2	5.83763e-06	0.02	BMP6_BMPR1B_BMPR2	Bmp6 - (Bmpr1b+Bmpr2)	BMP	Secreted Signaling	KEGG: mmu04350; PMID:26893264
Heart_5d_IZ	Kidney_5d	Bmp6	BMPR1B_BMPR2	7.80541e-06	0	BMP6_BMPR1B_BMPR2	Bmp6 - (Bmpr1b+Bmpr2)	BMP	Secreted Signaling	KEGG: mmu04350; PMID:26893264
Herz_Sham	Kidney_Sham	Bmp6	BMPR1B_ACVR2B	3.3702e-06	0.04	BMP6_BMPR1B_ACVR2B	Bmp6 - (Bmpr1b+Acvr2b)	BMP	Secreted Signaling	KEGG: mmu04350; PMID:26893264
Heart_5d_IZ	Kidney_Sham	Bmp6	BMPR1B_ACVR2B	4.50625e-06	0	BMP6_BMPR1B_ACVR2B	Bmp6 - (Bmpr1b+Acvr2b)	BMP	Secreted Signaling	KEGG: mmu04350; PMID:26893264
Herz_Sham	Kidney_5d	Bmp6	BMPR1B_ACVR2B	3.82678e-06	0	BMP6_BMPR1B_ACVR2B	Bmp6 - (Bmpr1b+Acvr2b)	BMP	Secreted Signaling	KEGG: mmu04350; PMID:26893264
Heart_5d_IZ	Kidney_5d	Bmp6	BMPR1B_ACVR2B	5.11674e-06	0	BMP6_BMPR1B_ACVR2B	Bmp6 - (Bmpr1b+Acvr2b)	BMP	Secreted Signaling	KEGG: mmu04350; PMID:26893264
Heart_5d_IZ	Kidney_Sham	Bmp6	BMPR1B_ACVR2A	1.93748e-06	0.02	BMP6_BMPR1B_ACVR2A	Bmp6 - (Bmpr1b+Acvr2a)	BMP	Secreted Signaling	KEGG: mmu04350; PMID:26893264
Heart_5d_IZ	Kidney_5d	Bmp6	BMPR1B_ACVR2A	2.2593e-06	0	BMP6_BMPR1B_ACVR2A	Bmp6 - (Bmpr1b+Acvr2a)	BMP	Secreted Signaling	KEGG: mmu04350; PMID:26893264
Heart_5d_IZ	Kidney_Sham	Bmp6	BMPR1A_BMPR2	1.91481e-05	0.04	BMP6_BMPR1A_BMPR2	Bmp6 - (Bmpr1a+Bmpr2)	BMP	Secreted Signaling	KEGG: mmu04350; PMID:26893264
Heart_5d_IZ	Kidney_5d	Bmp6	BMPR1A_BMPR2	1.91334e-05	0.02	BMP6_BMPR1A_BMPR2	Bmp6 - (Bmpr1a+Bmpr2)	BMP	Secreted Signaling	KEGG: mmu04350; PMID:26893264
Heart_5d_IZ	Kidney_Sham	Bmp6	BMPR1A_ACVR2B	1.18e-05	0	BMP6_BMPR1A_ACVR2B	Bmp6 - (Bmpr1a+Acvr2b)	BMP	Secreted Signaling	KEGG: mmu04350; PMID:26893264
Herz_Sham	Kidney_5d	Bmp6	BMPR1A_ACVR2B	9.38063e-06	0.04	BMP6_BMPR1A_ACVR2B	Bmp6 - (Bmpr1a+Acvr2b)	BMP	Secreted Signaling	KEGG: mmu04350; PMID:26893264
Heart_5d_IZ	Kidney_5d	Bmp6	BMPR1A_ACVR2B	1.25427e-05	0	BMP6_BMPR1A_ACVR2B	Bmp6 - (Bmpr1a+Acvr2b)	BMP	Secreted Signaling	KEGG: mmu04350; PMID:26893264
Kidney_Sham	Heart_5d_IZ	Bmp6	ACVR1_BMPR2	1.16454e-05	0.01	BMP6_ACVR1_BMPR2	Bmp6 - (Acvr1+Bmpr2)	BMP	Secreted Signaling	KEGG: mmu04350; PMID:26893264
Kidney_5d	Heart_5d_IZ	Bmp6	ACVR1_BMPR2	1.175e-05	0.01	BMP6_ACVR1_BMPR2	Bmp6 - (Acvr1+Bmpr2)	BMP	Secreted Signaling	KEGG: mmu04350; PMID:26893264
Heart_5d_IZ	Kidney_Sham	Bmp6	ACVR1_ACVR2B	6.02807e-06	0	BMP6_ACVR1_ACVR2B	Bmp6 - (Acvr1+Acvr2b)	BMP	Secreted Signaling	KEGG: mmu04350; PMID:26893264
Heart_5d_IZ	Kidney_5d	Bmp6	ACVR1_ACVR2B	5.93347e-06	0	BMP6_ACVR1_ACVR2B	Bmp6 - (Acvr1+Acvr2b)	BMP	Secreted Signaling	KEGG: mmu04350; PMID:26893264
Kidney_Sham	Heart_5d_IZ	Bmp6	ACVR1_ACVR2A	4.14101e-06	0.01	BMP6_ACVR1_ACVR2A	Bmp6 - (Acvr1+Acvr2a)	BMP	Secreted Signaling	KEGG: mmu04350; PMID:26893264
Kidney_5d	Heart_5d_IZ	Bmp6	ACVR1_ACVR2A	4.17818e-06	0.01	BMP6_ACVR1_ACVR2A	Bmp6 - (Acvr1+Acvr2a)	BMP	Secreted Signaling	KEGG: mmu04350; PMID:26893264
Heart_5d_IZ	Kidney_Sham	Bmp5	BMPR1B_BMPR2	8.6046e-07	0	BMP5_BMPR1B_BMPR2	Bmp5 - (Bmpr1b+Bmpr2)	BMP	Secreted Signaling	KEGG: mmu04350; PMID:26893264
Herz_Sham	Kidney_5d	Bmp5	BMPR1B_BMPR2	5.49426e-07	0.02	BMP5_BMPR1B_BMPR2	Bmp5 - (Bmpr1b+Bmpr2)	BMP	Secreted Signaling	KEGG: mmu04350; PMID:26893264
Heart_5d_IZ	Kidney_5d	Bmp5	BMPR1B_BMPR2	9.18471e-07	0	BMP5_BMPR1B_BMPR2	Bmp5 - (Bmpr1b+Bmpr2)	BMP	Secreted Signaling	KEGG: mmu04350; PMID:26893264
Herz_Sham	Kidney_Sham	Bmp5	BMPR1B_ACVR2B	3.17195e-07	0.02	BMP5_BMPR1B_ACVR2B	Bmp5 - (Bmpr1b+Acvr2b)	BMP	Secreted Signaling	KEGG: mmu04350; PMID:26893264
Heart_5d_IZ	Kidney_Sham	Bmp5	BMPR1B_ACVR2B	5.30253e-07	0	BMP5_BMPR1B_ACVR2B	Bmp5 - (Bmpr1b+Acvr2b)	BMP	Secreted Signaling	KEGG: mmu04350; PMID:26893264
Herz_Sham	Kidney_5d	Bmp5	BMPR1B_ACVR2B	3.60168e-07	0	BMP5_BMPR1B_ACVR2B	Bmp5 - (Bmpr1b+Acvr2b)	BMP	Secreted Signaling	KEGG: mmu04350; PMID:26893264
Heart_5d_IZ	Kidney_5d	Bmp5	BMPR1B_ACVR2B	6.02091e-07	0	BMP5_BMPR1B_ACVR2B	Bmp5 - (Bmpr1b+Acvr2b)	BMP	Secreted Signaling	KEGG: mmu04350; PMID:26893264
Heart_5d_IZ	Kidney_Sham	Bmp5	BMPR1B_ACVR2A	2.27984e-07	0	BMP5_BMPR1B_ACVR2A	Bmp5 - (Bmpr1b+Acvr2a)	BMP	Secreted Signaling	KEGG: mmu04350; PMID:26893264
Herz_Sham	Kidney_5d	Bmp5	BMPR1B_ACVR2A	1.59032e-07	0.03	BMP5_BMPR1B_ACVR2A	Bmp5 - (Bmpr1b+Acvr2a)	BMP	Secreted Signaling	KEGG: mmu04350; PMID:26893264
Heart_5d_IZ	Kidney_5d	Bmp5	BMPR1B_ACVR2A	2.65853e-07	0.01	BMP5_BMPR1B_ACVR2A	Bmp5 - (Bmpr1b+Acvr2a)	BMP	Secreted Signaling	KEGG: mmu04350; PMID:26893264
Heart_5d_IZ	Kidney_Sham	Bmp5	BMPR1A_BMPR2	2.25321e-06	0.01	BMP5_BMPR1A_BMPR2	Bmp5 - (Bmpr1a+Bmpr2)	BMP	Secreted Signaling	KEGG: mmu04350; PMID:26893264
Heart_5d_IZ	Kidney_5d	Bmp5	BMPR1A_BMPR2	2.25147e-06	0.01	BMP5_BMPR1A_BMPR2	Bmp5 - (Bmpr1a+Bmpr2)	BMP	Secreted Signaling	KEGG: mmu04350; PMID:26893264
Heart_5d_IZ	Kidney_Sham	Bmp5	BMPR1A_ACVR2B	1.38852e-06	0	BMP5_BMPR1A_ACVR2B	Bmp5 - (Bmpr1a+Acvr2b)	BMP	Secreted Signaling	KEGG: mmu04350; PMID:26893264
Herz_Sham	Kidney_5d	Bmp5	BMPR1A_ACVR2B	8.82889e-07	0.01	BMP5_BMPR1A_ACVR2B	Bmp5 - (Bmpr1a+Acvr2b)	BMP	Secreted Signaling	KEGG: mmu04350; PMID:26893264
Heart_5d_IZ	Kidney_5d	Bmp5	BMPR1A_ACVR2B	1.47592e-06	0	BMP5_BMPR1A_ACVR2B	Bmp5 - (Bmpr1a+Acvr2b)	BMP	Secreted Signaling	KEGG: mmu04350; PMID:26893264
Heart_5d_IZ	Kidney_Sham	Bmp5	BMPR1A_ACVR2A	5.97e-07	0.01	BMP5_BMPR1A_ACVR2A	Bmp5 - (Bmpr1a+Acvr2a)	BMP	Secreted Signaling	KEGG: mmu04350; PMID:26893264
Heart_5d_IZ	Kidney_5d	Bmp5	BMPR1A_ACVR2A	6.51691e-07	0.01	BMP5_BMPR1A_ACVR2A	Bmp5 - (Bmpr1a+Acvr2a)	BMP	Secreted Signaling	KEGG: mmu04350; PMID:26893264
Heart_5d_IZ	Kidney_Sham	Bmp5	ACVR1_BMPR2	1.15105e-06	0	BMP5_ACVR1_BMPR2	Bmp5 - (Acvr1+Bmpr2)	BMP	Secreted Signaling	KEGG: mmu04350; PMID:26893264
Heart_5d_IZ	Kidney_5d	Bmp5	ACVR1_BMPR2	1.06508e-06	0.01	BMP5_ACVR1_BMPR2	Bmp5 - (Acvr1+Bmpr2)	BMP	Secreted Signaling	KEGG: mmu04350; PMID:26893264
Heart_5d_IZ	Kidney_Sham	Bmp5	ACVR1_ACVR2B	7.09328e-07	0	BMP5_ACVR1_ACVR2B	Bmp5 - (Acvr1+Acvr2b)	BMP	Secreted Signaling	KEGG: mmu04350; PMID:26893264
Herz_Sham	Kidney_5d	Bmp5	ACVR1_ACVR2B	4.17659e-07	0.04	BMP5_ACVR1_ACVR2B	Bmp5 - (Acvr1+Acvr2b)	BMP	Secreted Signaling	KEGG: mmu04350; PMID:26893264
Heart_5d_IZ	Kidney_5d	Bmp5	ACVR1_ACVR2B	6.98197e-07	0	BMP5_ACVR1_ACVR2B	Bmp5 - (Acvr1+Acvr2b)	BMP	Secreted Signaling	KEGG: mmu04350; PMID:26893264
Heart_5d_IZ	Kidney_Sham	Bmp5	ACVR1_ACVR2A	3.04977e-07	0.02	BMP5_ACVR1_ACVR2A	Bmp5 - (Acvr1+Acvr2a)	BMP	Secreted Signaling	KEGG: mmu04350; PMID:26893264
Heart_5d_IZ	Kidney_5d	Bmp5	ACVR1_ACVR2A	3.08288e-07	0.01	BMP5_ACVR1_ACVR2A	Bmp5 - (Acvr1+Acvr2a)	BMP	Secreted Signaling	KEGG: mmu04350; PMID:26893264
Heart_5d_IZ	Kidney_Sham	Gdf6	BMPR1B_BMPR2	1.44081e-05	0	GDF6_BMPR1B_BMPR2	Gdf6 - (Bmpr1b+Bmpr2)	BMP	Secreted Signaling	KEGG: mmu04350; PMID:26893264
Heart_5d_IZ	Kidney_5d	Gdf6	BMPR1B_BMPR2	1.53795e-05	0	GDF6_BMPR1B_BMPR2	Gdf6 - (Bmpr1b+Bmpr2)	BMP	Secreted Signaling	KEGG: mmu04350; PMID:26893264
Heart_5d_IZ	Kidney_Sham	Gdf6	BMPR1B_ACVR2B	8.87896e-06	0	GDF6_BMPR1B_ACVR2B	Gdf6 - (Bmpr1b+Acvr2b)	BMP	Secreted Signaling	KEGG: mmu04350; PMID:26893264
Heart_5d_IZ	Kidney_5d	Gdf6	BMPR1B_ACVR2B	1.00818e-05	0	GDF6_BMPR1B_ACVR2B	Gdf6 - (Bmpr1b+Acvr2b)	BMP	Secreted Signaling	KEGG: mmu04350; PMID:26893264
Heart_5d_IZ	Kidney_Sham	Gdf6	BMPR1B_ACVR2A	3.81755e-06	0	GDF6_BMPR1B_ACVR2A	Gdf6 - (Bmpr1b+Acvr2a)	BMP	Secreted Signaling	KEGG: mmu04350; PMID:26893264
Heart_5d_IZ	Kidney_5d	Gdf6	BMPR1B_ACVR2A	4.45166e-06	0	GDF6_BMPR1B_ACVR2A	Gdf6 - (Bmpr1b+Acvr2a)	BMP	Secreted Signaling	KEGG: mmu04350; PMID:26893264
Heart_5d_IZ	Kidney_Sham	Gdf6	BMPR1A_BMPR2	3.77283e-05	0	GDF6_BMPR1A_BMPR2	Gdf6 - (Bmpr1a+Bmpr2)	BMP	Secreted Signaling	KEGG: mmu04350; PMID:26893264
Heart_5d_IZ	Kidney_5d	Gdf6	BMPR1A_BMPR2	3.76992e-05	0	GDF6_BMPR1A_BMPR2	Gdf6 - (Bmpr1a+Bmpr2)	BMP	Secreted Signaling	KEGG: mmu04350; PMID:26893264
Heart_5d_IZ	Kidney_Sham	Gdf6	BMPR1A_ACVR2B	2.32502e-05	0	GDF6_BMPR1A_ACVR2B	Gdf6 - (Bmpr1a+Acvr2b)	BMP	Secreted Signaling	KEGG: mmu04350; PMID:26893264
Heart_5d_IZ	Kidney_5d	Gdf6	BMPR1A_ACVR2B	2.47135e-05	0	GDF6_BMPR1A_ACVR2B	Gdf6 - (Bmpr1a+Acvr2b)	BMP	Secreted Signaling	KEGG: mmu04350; PMID:26893264
Heart_5d_IZ	Kidney_Sham	Gdf6	BMPR1A_ACVR2A	9.9966e-06	0	GDF6_BMPR1A_ACVR2A	Gdf6 - (Bmpr1a+Acvr2a)	BMP	Secreted Signaling	KEGG: mmu04350; PMID:26893264
Heart_5d_IZ	Kidney_5d	Gdf6	BMPR1A_ACVR2A	1.09124e-05	0	GDF6_BMPR1A_ACVR2A	Gdf6 - (Bmpr1a+Acvr2a)	BMP	Secreted Signaling	KEGG: mmu04350; PMID:26893264
Kidney_5d	Herz_Sham	Bmp4	BMPR1A_BMPR2	3.81802e-05	0.03	BMP4_BMPR1A_BMPR2	Bmp4 - (Bmpr1a+Bmpr2)	BMP	Secreted Signaling	KEGG: mmu04350; PMID:26893264
Kidney_Sham	Heart_5d_IZ	Bmp4	BMPR1A_BMPR2	5.70601e-05	0	BMP4_BMPR1A_BMPR2	Bmp4 - (Bmpr1a+Bmpr2)	BMP	Secreted Signaling	KEGG: mmu04350; PMID:26893264
Kidney_5d	Heart_5d_IZ	Bmp4	BMPR1A_BMPR2	5.89194e-05	0	BMP4_BMPR1A_BMPR2	Bmp4 - (Bmpr1a+Bmpr2)	BMP	Secreted Signaling	KEGG: mmu04350; PMID:26893264
Kidney_Sham	Herz_Sham	Bmp4	BMPR1A_ACVR2A	1.66703e-05	0.02	BMP4_BMPR1A_ACVR2A	Bmp4 - (Bmpr1a+Acvr2a)	BMP	Secreted Signaling	KEGG: mmu04350; PMID:26893264
Kidney_5d	Herz_Sham	Bmp4	BMPR1A_ACVR2A	1.72136e-05	0	BMP4_BMPR1A_ACVR2A	Bmp4 - (Bmpr1a+Acvr2a)	BMP	Secreted Signaling	KEGG: mmu04350; PMID:26893264
Kidney_Sham	Heart_5d_IZ	Bmp4	BMPR1A_ACVR2A	2.02907e-05	0	BMP4_BMPR1A_ACVR2A	Bmp4 - (Bmpr1a+Acvr2a)	BMP	Secreted Signaling	KEGG: mmu04350; PMID:26893264
Kidney_5d	Heart_5d_IZ	Bmp4	BMPR1A_ACVR2A	2.09519e-05	0	BMP4_BMPR1A_ACVR2A	Bmp4 - (Bmpr1a+Acvr2a)	BMP	Secreted Signaling	KEGG: mmu04350; PMID:26893264
Heart_5d_IZ	Kidney_Sham	Bmp2	BMPR1B_BMPR2	6.7078e-06	0	BMP2_BMPR1B_BMPR2	Bmp2 - (Bmpr1b+Bmpr2)	BMP	Secreted Signaling	KEGG: mmu04350; PMID:26893264
Heart_5d_IZ	Kidney_5d	Bmp2	BMPR1B_BMPR2	7.16003e-06	0	BMP2_BMPR1B_BMPR2	Bmp2 - (Bmpr1b+Bmpr2)	BMP	Secreted Signaling	KEGG: mmu04350; PMID:26893264
Heart_5d_IZ	Kidney_Sham	Bmp2	BMPR1B_ACVR2B	4.13365e-06	0	BMP2_BMPR1B_ACVR2B	Bmp2 - (Bmpr1b+Acvr2b)	BMP	Secreted Signaling	KEGG: mmu04350; PMID:26893264
Heart_5d_IZ	Kidney_5d	Bmp2	BMPR1B_ACVR2B	4.69367e-06	0	BMP2_BMPR1B_ACVR2B	Bmp2 - (Bmpr1b+Acvr2b)	BMP	Secreted Signaling	KEGG: mmu04350; PMID:26893264
Heart_5d_IZ	Kidney_Sham	Bmp2	BMPR1B_ACVR2A	1.77728e-06	0	BMP2_BMPR1B_ACVR2A	Bmp2 - (Bmpr1b+Acvr2a)	BMP	Secreted Signaling	KEGG: mmu04350; PMID:26893264
Heart_5d_IZ	Kidney_5d	Bmp2	BMPR1B_ACVR2A	2.07249e-06	0	BMP2_BMPR1B_ACVR2A	Bmp2 - (Bmpr1b+Acvr2a)	BMP	Secreted Signaling	KEGG: mmu04350; PMID:26893264
Heart_5d_IZ	Kidney_Sham	Bmp2	BMPR1A_BMPR2	1.75649e-05	0	BMP2_BMPR1A_BMPR2	Bmp2 - (Bmpr1a+Bmpr2)	BMP	Secreted Signaling	KEGG: mmu04350; PMID:26893264
Heart_5d_IZ	Kidney_5d	Bmp2	BMPR1A_BMPR2	1.75514e-05	0	BMP2_BMPR1A_BMPR2	Bmp2 - (Bmpr1a+Bmpr2)	BMP	Secreted Signaling	KEGG: mmu04350; PMID:26893264
Heart_5d_IZ	Kidney_Sham	Bmp2	BMPR1A_ACVR2B	1.08243e-05	0	BMP2_BMPR1A_ACVR2B	Bmp2 - (Bmpr1a+Acvr2b)	BMP	Secreted Signaling	KEGG: mmu04350; PMID:26893264
Heart_5d_IZ	Kidney_5d	Bmp2	BMPR1A_ACVR2B	1.15056e-05	0	BMP2_BMPR1A_ACVR2B	Bmp2 - (Bmpr1a+Acvr2b)	BMP	Secreted Signaling	KEGG: mmu04350; PMID:26893264
Heart_5d_IZ	Kidney_Sham	Bmp2	BMPR1A_ACVR2A	4.65398e-06	0.02	BMP2_BMPR1A_ACVR2A	Bmp2 - (Bmpr1a+Acvr2a)	BMP	Secreted Signaling	KEGG: mmu04350; PMID:26893264
Heart_5d_IZ	Kidney_5d	Bmp2	BMPR1A_ACVR2A	5.08033e-06	0	BMP2_BMPR1A_ACVR2A	Bmp2 - (Bmpr1a+Acvr2a)	BMP	Secreted Signaling	KEGG: mmu04350; PMID:26893264
Heart_5d_IZ	Kidney_Sham	Tgfb3	ACVR1_TGFbR	0.000134064	0	TGFB3_ACVR1_TGFBR1	Tgfb3 - (Acvr1+Tgfbr1)	TGFb	Secreted Signaling	PMID: 29376829
Heart_5d_IZ	Kidney_5d	Tgfb3	ACVR1_TGFbR	0.000124988	0	TGFB3_ACVR1_TGFBR1	Tgfb3 - (Acvr1+Tgfbr1)	TGFb	Secreted Signaling	PMID: 29376829
Heart_5d_IZ	Kidney_Sham	Tgfb2	ACVR1_TGFbR	7.17849e-05	0	TGFB2_ACVR1_TGFBR1	Tgfb2 - (Acvr1+Tgfbr1)	TGFb	Secreted Signaling	PMID: 29376829
Heart_5d_IZ	Kidney_5d	Tgfb2	ACVR1_TGFbR	6.69249e-05	0	TGFB2_ACVR1_TGFBR1	Tgfb2 - (Acvr1+Tgfbr1)	TGFb	Secreted Signaling	PMID: 29376829
Heart_5d_IZ	Kidney_Sham	Tgfb1	ACVR1_TGFbR	2.35501e-05	0.01	TGFB1_ACVR1_TGFBR1	Tgfb1 - (Acvr1+Tgfbr1)	TGFb	Secreted Signaling	PMID: 29376829
Heart_5d_IZ	Kidney_5d	Tgfb1	ACVR1_TGFbR	2.19556e-05	0	TGFB1_ACVR1_TGFBR1	Tgfb1 - (Acvr1+Tgfbr1)	TGFb	Secreted Signaling	PMID: 29376829
Kidney_Sham	Heart_5d_IZ	Tgfb1	ACVR1_TGFbR	2.46241e-05	0	TGFB1_ACVR1_TGFBR1	Tgfb1 - (Acvr1+Tgfbr1)	TGFb	Secreted Signaling	PMID: 29376829
Kidney_5d	Heart_5d_IZ	Tgfb1	ACVR1_TGFbR	2.46803e-05	0	TGFB1_ACVR1_TGFBR1	Tgfb1 - (Acvr1+Tgfbr1)	TGFb	Secreted Signaling	PMID: 29376829
Heart_5d_IZ	Kidney_Sham	Tgfb3	ACVR1C_TGFbR2	3.80125e-05	0	TGFB3_ACVR1C_TGFBR2	Tgfb3 - (Acvr1c+Tgfbr2)	TGFb	Secreted Signaling	PMID: 27449815
Heart_5d_IZ	Kidney_5d	Tgfb3	ACVR1C_TGFbR2	3.35747e-05	0	TGFB3_ACVR1C_TGFBR2	Tgfb3 - (Acvr1c+Tgfbr2)	TGFb	Secreted Signaling	PMID: 27449815
Heart_5d_IZ	Kidney_Sham	Tgfb3	ACVR1B_TGFbR2	0.00013404	0	TGFB3_ACVR1B_TGFBR2	Tgfb3 - (Acvr1b+Tgfbr2)	TGFb	Secreted Signaling	PMID: 27449815
Heart_5d_IZ	Kidney_5d	Tgfb3	ACVR1B_TGFbR2	0.000128861	0	TGFB3_ACVR1B_TGFBR2	Tgfb3 - (Acvr1b+Tgfbr2)	TGFb	Secreted Signaling	PMID: 27449815
Heart_5d_IZ	Kidney_Sham	Tgfb2	ACVR1C_TGFbR2	2.03532e-05	0	TGFB2_ACVR1C_TGFBR2	Tgfb2 - (Acvr1c+Tgfbr2)	TGFb	Secreted Signaling	PMID: 27449815
Heart_5d_IZ	Kidney_5d	Tgfb2	ACVR1C_TGFbR2	1.7977e-05	0	TGFB2_ACVR1C_TGFBR2	Tgfb2 - (Acvr1c+Tgfbr2)	TGFb	Secreted Signaling	PMID: 27449815
Heart_5d_IZ	Kidney_Sham	Tgfb2	ACVR1B_TGFbR2	7.1774e-05	0	TGFB2_ACVR1B_TGFBR2	Tgfb2 - (Acvr1b+Tgfbr2)	TGFb	Secreted Signaling	PMID: 27449815
Heart_5d_IZ	Kidney_5d	Tgfb2	ACVR1B_TGFbR2	6.90008e-05	0	TGFB2_ACVR1B_TGFBR2	Tgfb2 - (Acvr1b+Tgfbr2)	TGFb	Secreted Signaling	PMID: 27449815
Heart_5d_IZ	Kidney_Sham	Tgfb1	ACVR1C_TGFbR2	6.67697e-06	0	TGFB1_ACVR1C_TGFBR2	Tgfb1 - (Acvr1c+Tgfbr2)	TGFb	Secreted Signaling	PMID: 27449815
Heart_5d_IZ	Kidney_5d	Tgfb1	ACVR1C_TGFbR2	5.89743e-06	0	TGFB1_ACVR1C_TGFBR2	Tgfb1 - (Acvr1c+Tgfbr2)	TGFb	Secreted Signaling	PMID: 27449815
Heart_5d_IZ	Kidney_Sham	Tgfb1	ACVR1B_TGFbR2	2.35469e-05	0	TGFB1_ACVR1B_TGFBR2	Tgfb1 - (Acvr1b+Tgfbr2)	TGFb	Secreted Signaling	PMID: 27449815
Heart_5d_IZ	Kidney_5d	Tgfb1	ACVR1B_TGFbR2	2.26371e-05	0	TGFB1_ACVR1B_TGFBR2	Tgfb1 - (Acvr1b+Tgfbr2)	TGFb	Secreted Signaling	PMID: 27449815
Heart_5d_IZ	Kidney_Sham	Tgfb3	TGFbR1_R2	0.000160671	0	TGFB3_TGFBR1_TGFBR2	Tgfb3 - (Tgfbr1+Tgfbr2)	TGFb	Secreted Signaling	KEGG: mmu04350
Heart_5d_IZ	Kidney_5d	Tgfb3	TGFbR1_R2	0.000157499	0	TGFB3_TGFBR1_TGFBR2	Tgfb3 - (Tgfbr1+Tgfbr2)	TGFb	Secreted Signaling	KEGG: mmu04350
Heart_5d_IZ	Kidney_Sham	Tgfb2	TGFbR1_R2	8.60356e-05	0	TGFB2_TGFBR1_TGFBR2	Tgfb2 - (Tgfbr1+Tgfbr2)	TGFb	Secreted Signaling	KEGG: mmu04350
Heart_5d_IZ	Kidney_5d	Tgfb2	TGFbR1_R2	8.43369e-05	0	TGFB2_TGFBR1_TGFBR2	Tgfb2 - (Tgfbr1+Tgfbr2)	TGFb	Secreted Signaling	KEGG: mmu04350
Heart_5d_IZ	Kidney_Sham	Tgfb1	TGFbR1_R2	2.82261e-05	0.01	TGFB1_TGFBR1_TGFBR2	Tgfb1 - (Tgfbr1+Tgfbr2)	TGFb	Secreted Signaling	KEGG: mmu04350
Heart_5d_IZ	Kidney_5d	Tgfb1	TGFbR1_R2	2.76688e-05	0	TGFB1_TGFBR1_TGFBR2	Tgfb1 - (Tgfbr1+Tgfbr2)	TGFb	Secreted Signaling	KEGG: mmu04350
Kidney_Sham	Heart_5d_IZ	Tgfb1	TGFbR1_R2	2.58654e-05	0.01	TGFB1_TGFBR1_TGFBR2	Tgfb1 - (Tgfbr1+Tgfbr2)	TGFb	Secreted Signaling	KEGG: mmu04350
Kidney_5d	Heart_5d_IZ	Tgfb1	TGFbR1_R2	2.59356e-05	0	TGFB1_TGFBR1_TGFBR2	Tgfb1 - (Tgfbr1+Tgfbr2)	TGFb	Secreted Signaling	KEGG: mmu04350
