# Supplementary material for: Systems biology approach uncovers candidates for kidney-heart interorgan crosstalk after myocardial infarction
Source: Sci Rep. 2025 Dec 5;15:43267. doi: 10.1038/s41598-025-30712-z (PMC12686400; doi:10.1038/s41598-025-30712-z)
Supplement: Supplementary file 6 — Supplementary Information 6. [file 41598_2025_30712_MOESM6_ESM.xlsx]

## Sheet: Tabelle1
gene_id	gene_symbol	log2fc_Kidney_28d-vs-Kidney_Sham	pvalue_Kidney_28d-vs-Kidney_Sham	fdr_Kidney_28d-vs-Kidney_Sham
ENSMUSG00000032532	Cck	0.717153	9.17296e-12	1.47694e-07
ENSMUSG00000076609	Igkc	1.71304	9.28385e-11	7.47397e-07
ENSMUSG00000003123	Lipe	-1.16833	4.96373e-10	2.66403e-06
ENSMUSG00000021957	Tkt	-0.608148	8.50554e-09	3.42369e-05
ENSMUSG00000008348	Ubc	0.271211	1.6493e-08	5.31108e-05
ENSMUSG00000022587	Ly6e	0.377849	2.34124e-08	6.28272e-05
ENSMUSG00000032758	Kap	0.267517	3.60641e-08	8.29526e-05
ENSMUSG00000034957	Cebpa	-0.687138	4.66164e-08	8.56407e-05
ENSMUSG00000086228	Ubap1l	4.47966	4.78707e-08	8.56407e-05
ENSMUSG00000049152	Ugt3a2	0.224716	8.84024e-08	0.000142337
ENSMUSG00000060639	H4c9	1.01361	1.46244e-07	0.000214061
ENSMUSG00000023914	Mep1a	0.220922	1.97157e-07	0.000264535
ENSMUSG00000026922	Agpat2	-0.916432	3.49838e-07	0.000419306
ENSMUSG00000021069	Pygl	-0.849934	3.64591e-07	0.000419306
ENSMUSG00000021379	Id4	0.673354	6.24389e-07	0.000670219
ENSMUSG00000041801	Phlda3	-0.90131	7.155e-07	0.000720017
ENSMUSG00000007872	Id3	0.623334	8.25415e-07	0.000781765
ENSMUSG00000095079	Igha	1.71997	1.07298e-06	0.000909518
ENSMUSG00000008153	Clstn3	-2.4189	1.09267e-06	0.000909518
ENSMUSG00000021094	Dhrs7	-0.844502	1.12977e-06	0.000909518
ENSMUSG00000075602	Ly6a	0.262499	1.63497e-06	0.00125355
ENSMUSG00000051596	Otop1	-2.49834	1.76771e-06	0.00129372
ENSMUSG00000043681	Fam25c	-1.02701	2.31244e-06	0.00161881
ENSMUSG00000049265	Kcnk3	-3.084	2.71406e-06	0.0018208
ENSMUSG00000025509	Pnpla2	-0.573004	3.01096e-06	0.00188711
ENSMUSG00000064215	Ifi27	-0.643339	3.04731e-06	0.00188711
ENSMUSG00000049436	Upk1b	-1.48818	3.25794e-06	0.00194282
ENSMUSG00000031958	Ldhd	0.37831	4.65512e-06	0.00267063
ENSMUSG00000022180	Slc7a8	-0.345387	4.81015e-06	0.00267063
ENSMUSG00000004655	Aqp1	0.244017	5.21392e-06	0.00279831
ENSMUSG00000002204	Napsa	0.269092	7.11929e-06	0.00369767
ENSMUSG00000067149	Jchain	1.6781	1.04879e-05	0.00527707
ENSMUSG00000029545	Acads	0.205678	1.11732e-05	0.0054515
ENSMUSG00000020644	Id2	0.532816	1.24245e-05	0.00588374
ENSMUSG00000042406	Atf4	0.393477	1.37823e-05	0.00623974
ENSMUSG00000083165	Gm11344	-3.92162	1.40322e-05	0.00623974
ENSMUSG00000002997	Prkar2b	-1.495	1.44264e-05	0.00623974
ENSMUSG00000024335	Brd2	0.314579	1.48544e-05	0.00623974
ENSMUSG00000008540	Mgst1	-0.544699	1.5436e-05	0.00623974
ENSMUSG00000025153	Fasn	-1.5879	1.55015e-05	0.00623974
ENSMUSG00000001025	S100a6	-0.736406	1.88401e-05	0.00728614
ENSMUSG00000036880	Acaa2	-0.300972	1.90061e-05	0.00728614
ENSMUSG00000020264	Slc36a2	-1.86206	2.46762e-05	0.00923982
ENSMUSG00000006345	Ggt1	0.234324	2.72494e-05	0.00985152
ENSMUSG00000030546	Plin1	-1.68827	2.75336e-05	0.00985152
ENSMUSG00000023019	Gpd1	-0.354624	3.03246e-05	0.0106143
ENSMUSG00000024538	Ppic	0.240716	4.01226e-05	0.013745
ENSMUSG00000015027	Galns	0.270097	5.40455e-05	0.0181289
ENSMUSG00000050359	Sprr1a	-1.38673	5.78513e-05	0.0190095
ENSMUSG00000028961	Pgd	-0.324718	6.13879e-05	0.0195813
ENSMUSG00000034634	Ly6d	-2.0987	6.20238e-05	0.0195813
ENSMUSG00000041052	Slc7a13	0.2626	6.49249e-05	0.0200834
ENSMUSG00000045871	Slitrk6	1.18304	6.61088e-05	0.0200834
ENSMUSG00000019326	Aoc3	-1.05795	7.23055e-05	0.0214101
ENSMUSG00000025488	Cox8b	-2.02837	7.4345e-05	0.0214101
ENSMUSG00000020432	Tcn2	0.227902	7.56879e-05	0.0214101
ENSMUSG00000027533	Fabp5	-1.05664	7.57951e-05	0.0214101
ENSMUSG00000028715	Cyp4a14	-2.00936	7.94188e-05	0.0218977
ENSMUSG00000020681	Ace	0.255371	8.10446e-05	0.0218977
ENSMUSG00000004044	Cavin1	-0.3717	8.16014e-05	0.0218977
ENSMUSG00000038508	Gdf15	0.725115	8.75257e-05	0.0231025
ENSMUSG00000001918	Slc1a5	-0.524052	9.51087e-05	0.0246991
ENSMUSG00000019577	Pdk4	-0.92116	0.000101295	0.0258881
ENSMUSG00000022186	Oxct1	0.136392	0.000105123	0.0264466
ENSMUSG00000003477	Inmt	0.607832	0.000107268	0.0265697
ENSMUSG00000022099	Dmtn	0.236693	0.000108912	0.0265697
ENSMUSG00000033715	Akr1c14	0.277791	0.000112881	0.0271269
ENSMUSG00000024747	Aldh1a7	-0.675045	0.000119136	0.0279393
ENSMUSG00000036752	Tubb4b	0.568017	0.000121043	0.0279393
ENSMUSG00000019929	Dcn	-0.3998	0.000121468	0.0279393
ENSMUSG00000037434	Slc30a1	0.292513	0.00013086	0.028573
ENSMUSG00000074445	Sprr2a3	-1.10336	0.000131846	0.028573
ENSMUSG00000026385	Dbi	-0.171918	0.000131993	0.028573
ENSMUSG00000040564	Apoc1	-1.51079	0.000132633	0.028573
ENSMUSG00000023010	Tmbim6	0.134325	0.000133096	0.028573
ENSMUSG00000003948	Mmd	-0.616837	0.000136666	0.0289535
ENSMUSG00000028167	Bdh2	0.226913	0.000154764	0.0318606
ENSMUSG00000037053	Azgp1	0.532396	0.000155792	0.0318606
ENSMUSG00000059447	Hadhb	-0.298318	0.000156325	0.0318606
ENSMUSG00000039196	Orm1	-1.44772	0.000159379	0.032077
ENSMUSG00000007097	Atp1a2	-1.21017	0.000180735	0.0359262
ENSMUSG00000041653	Pnpla3	-1.93345	0.000235552	0.0457477
ENSMUSG00000030717	Nupr1	-0.723214	0.000236728	0.0457477
ENSMUSG00000096010	H4f16	1.8906	0.000238669	0.0457477
ENSMUSG00000060002	Chpt1	0.110456	0.000242434	0.0459226
ENSMUSG00000004207	Psap	0.153627	0.000252384	0.0472516
ENSMUSG00000078664	Sprr2a1	-0.932946	0.000303368	0.056144
ENSMUSG00000042745	Id1	0.746916	0.000321832	0.0582961
ENSMUSG00000019810	Fuca2	0.214536	0.000324635	0.0582961
ENSMUSG00000074063	Osgin1	0.810355	0.000325859	0.0582961
ENSMUSG00000067235	H2-Q10	-1.50711	0.0003417	0.0603891
ENSMUSG00000063903	Klk1	0.198263	0.000354162	0.0603891
ENSMUSG00000024526	Cidea	-2.12186	0.000355901	0.0603891
ENSMUSG00000041220	Elovl6	-0.899304	0.000357298	0.0603891
ENSMUSG00000020532	Acaca	-1.19916	0.000360652	0.0603891
ENSMUSG00000040856	Dlk1	-3.55884	0.000361141	0.0603891
ENSMUSG00000063558	Aox1	-1.73864	0.000367246	0.0603891
ENSMUSG00000028834	Trim63	0.397237	0.000367993	0.0603891
ENSMUSG00000041523	Upk2	-1.72562	0.000371314	0.0603891
ENSMUSG00000021127	Zfp36l1	0.322769	0.000377407	0.0607664
ENSMUSG00000030357	Fkbp4	0.299747	0.00039051	0.0622535
ENSMUSG00000030342	Cd9	-0.28267	0.000400046	0.0631484
ENSMUSG00000020917	Acly	-0.757457	0.000407459	0.0636942
ENSMUSG00000031490	Eif4ebp1	-0.5422	0.000419454	0.0649388
ENSMUSG00000062515	Fabp4	-1.2276	0.000427373	0.0655346
ENSMUSG00000073421	H2-Ab1	0.378025	0.000435624	0.0661697
ENSMUSG00000079553	Kifc1	-1.81988	0.000442256	0.0664027
ENSMUSG00000037709	Fam13a	-0.423077	0.000445406	0.0664027
ENSMUSG00000005142	Man2b1	0.203905	0.000458137	0.067674
ENSMUSG00000037071	Scd1	-1.36814	0.000468846	0.0686262
ENSMUSG00000021904	Sema3g	0.485694	0.000525146	0.0761745
ENSMUSG00000003528	Slc25a1	-0.33737	0.000534769	0.0768778
ENSMUSG00000042010	Acacb	-0.871708	0.000608595	0.0867167
ENSMUSG00000024164	C3	-0.469499	0.000634394	0.0895998
ENSMUSG00000040462	Os9	0.176097	0.000650186	0.0910317
ENSMUSG00000059252	Tpt1-ps5	0.34547	0.000672056	0.0931591
ENSMUSG00000037703	Lzts3	-0.274959	0.000676953	0.0931591
ENSMUSG00000020483	Dynll2	0.320503	0.000706866	0.0948827
ENSMUSG00000076937	Iglc2	1.81768	0.000715145	0.0948827
ENSMUSG00000026417	Pigr	0.45992	0.000721095	0.0948827
ENSMUSG00000009376	Met	0.258966	0.0007222	0.0948827
ENSMUSG00000055254	Ntrk2	-1.38991	0.000723651	0.0948827
ENSMUSG00000030747	Dgat2	-0.231867	0.000731238	0.0948827
ENSMUSG00000026879	Gsn	-0.335196	0.000739169	0.0948827
ENSMUSG00000027820	Mme	0.269296	0.000749104	0.0948827
ENSMUSG00000025130	P4hb	0.124352	0.000751806	0.0948827
ENSMUSG00000087382	Ctcflos	-1.79072	0.000756886	0.0948827
ENSMUSG00000058254	Tspan7	-0.375569	0.000757409	0.0948827
ENSMUSG00000021748	Pdhb	-0.218442	0.000763587	0.0948827
ENSMUSG00000027562	Car2	-0.202358	0.000766086	0.0948827
ENSMUSG00000013236	Ptprs	-0.459242	0.000784166	0.0963806
ENSMUSG00000078922	Tgtp1	0.782584	0.000812007	0.0990464
ENSMUSG00000058443	Rpl10-ps3	0.172176	0.000820453	0.0993242
ENSMUSG00000023044	Csad	0.126224	0.000836476	0.100508
ENSMUSG00000100033	Gm8337	0.910986	0.000859259	0.102481
ENSMUSG00000021213	Akr1c13	-0.685976	0.000879775	0.104156
ENSMUSG00000092341	Malat1	0.239512	0.000896769	0.105393
ENSMUSG00000040147	Maob	-1.14658	0.000903735	0.105442
ENSMUSG00000008683	Rps15a	-0.236976	0.00091735	0.106261
ENSMUSG00000068893	Sprr2a2	-1.3689	0.0009498	0.109234
ENSMUSG00000074218	Cox7a1	-0.338432	0.000972491	0.11105
ENSMUSG00000031710	Ucp1	-2.70822	0.000987983	0.112025
ENSMUSG00000025243	Slc6a20b	0.198716	0.00101054	0.113781
ENSMUSG00000045502	Hcar2	-2.19743	0.00102979	0.115143
ENSMUSG00000020839	Tmigd1	0.172118	0.00104888	0.116469
ENSMUSG00000029713	Gnb2	-0.155039	0.0011256	0.124132
ENSMUSG00000029598	Plbd2	0.258006	0.00114425	0.125301
ENSMUSG00000024064	Galnt14	0.278599	0.00115176	0.125301
ENSMUSG00000021136	Smoc1	-1.20659	0.00116232	0.125601
ENSMUSG00000055850	Rnf181	0.230557	0.00119721	0.128376
ENSMUSG00000031938	4931406C07Rik	0.183008	0.00120395	0.128376
ENSMUSG00000025745	Hadha	-0.202667	0.00122188	0.129431
ENSMUSG00000036144	Meox2	-1.90835	0.00124466	0.130982
ENSMUSG00000022419	Deptor	-0.242362	0.00128613	0.134467
ENSMUSG00000041570	Camsap2	0.365843	0.00129454	0.134473
ENSMUSG00000018566	Slc2a4	-0.488282	0.00136853	0.141248
ENSMUSG00000025408	Ddit3	0.939229	0.00138033	0.141559
ENSMUSG00000050092	Sprr2b	-1.15565	0.00141494	0.14419
ENSMUSG00000045968	Teddm2	-1.98738	0.00143603	0.145418
ENSMUSG00000039168	Dap	-0.230865	0.00146011	0.146249
ENSMUSG00000036856	Wnt4	-1.19683	0.00146297	0.146249
ENSMUSG00000107951	Gm6210	0.517331	0.00147149	0.146249
ENSMUSG00000035783	Acta2	-0.382801	0.00148123	0.146315
ENSMUSG00000024386	Proc	0.221733	0.00149342	0.14662
ENSMUSG00000031881	Cdh16	0.109812	0.00158333	0.154504
ENSMUSG00000045594	Glb1	0.169312	0.0015944	0.154647
ENSMUSG00000043122	A530016L24Rik	-1.45532	0.00161054	0.155277
ENSMUSG00000031683	Lsm6	-0.246931	0.0016498	0.158098
ENSMUSG00000033174	Mgll	-0.582985	0.00165944	0.158098
ENSMUSG00000021620	Acot12	0.220724	0.00168483	0.159573
ENSMUSG00000058135	Gstm1	-0.324463	0.00177839	0.167449
ENSMUSG00000032046	Abhd12	-0.301991	0.00182161	0.170521
ENSMUSG00000044857	Lemd2	0.281221	0.00186636	0.172658
ENSMUSG00000024014	Pim1	-0.613246	0.00187392	0.172658
ENSMUSG00000057933	Gsta2	-0.493974	0.0018766	0.172658
ENSMUSG00000073889	Il11ra1	0.23993	0.0019416	0.177624
ENSMUSG00000032060	Cryab	-0.448607	0.00197135	0.17918
ENSMUSG00000002504	Slc9a3r2	0.321328	0.00198087	0.17918
ENSMUSG00000057228	Aadat	0.249022	0.00201779	0.1815
ENSMUSG00000055137	Sugct	0.205169	0.00206258	0.183486
ENSMUSG00000046598	Bdh1	0.220433	0.00206266	0.183486
ENSMUSG00000041571	Selenow	-0.262879	0.00208091	0.184092
ENSMUSG00000031489	Adrb3	-1.48323	0.00209425	0.18426
ENSMUSG00000033676	Gabrb3	-0.670821	0.00214018	0.187265
ENSMUSG00000048040	Arxes2	-1.01316	0.00215167	0.187265
ENSMUSG00000039910	Cited2	0.305846	0.00218998	0.189575
ENSMUSG00000040006	Ginm1	-0.214077	0.00220834	0.190142
ENSMUSG00000044816	D630023F18Rik	-0.261003	0.00224493	0.192264
ENSMUSG00000033326	Kdm4a	-0.318013	0.00227991	0.192737
ENSMUSG00000058672	Tubb2a	0.447039	0.00228012	0.192737
ENSMUSG00000037580	Gch1	-1.5753	0.00228636	0.192737
ENSMUSG00000023169	Slc38a1	-0.998341	0.00234925	0.196749
ENSMUSG00000073471	Rsph3a	-0.285648	0.00236131	0.196749
ENSMUSG00000022265	Ank	-0.677465	0.00238057	0.196749
ENSMUSG00000008384	Sertad1	0.342651	0.00239029	0.196749
ENSMUSG00000011305	Plin5	-0.753952	0.00239506	0.196749
ENSMUSG00000023367	Tmem176a	0.200703	0.00242252	0.197995
ENSMUSG00000025764	Jade1	-0.333073	0.0024881	0.202328
ENSMUSG00000031725	Ces1f	0.17	0.00250103	0.202357
ENSMUSG00000029135	Fosl2	-0.520385	0.00252153	0.202995
ENSMUSG00000002633	Shh	-2.30229	0.00258248	0.206868
ENSMUSG00000032047	Acat1	0.176678	0.00260898	0.207956
ENSMUSG00000028035	Dnajb4	0.347545	0.00264482	0.209774
ENSMUSG00000040723	Rcsd1	0.494394	0.00266659	0.209978
ENSMUSG00000066892	Fbxl12	-0.486487	0.00268503	0.209978
ENSMUSG00000055737	Ghr	0.122795	0.0026886	0.209978
ENSMUSG00000041644	Slc5a12	-0.334984	0.0027006	0.209978
ENSMUSG00000089665	Fcor	-1.31155	0.00271259	0.209978
ENSMUSG00000078853	Igtp	0.58735	0.00273253	0.210509
ENSMUSG00000003420	Fcgrt	0.166244	0.00278099	0.213222
ENSMUSG00000060803	Gstp1	-0.249876	0.00284555	0.217138
ENSMUSG00000032281	Acsbg1	-3.41009	0.00285983	0.217199
ENSMUSG00000074771	Ankef1	-2.30877	0.00289379	0.217847
ENSMUSG00000023968	Crip3	-2.28377	0.00289542	0.217847
ENSMUSG00000074264	Amy1	-0.711382	0.0029406	0.219184
ENSMUSG00000026185	Igfbp5	-0.288175	0.00295767	0.219184
ENSMUSG00000061816	Myl1	-1.74673	0.00296129	0.219184
ENSMUSG00000041696	Rasl12	-0.659331	0.00296821	0.219184
ENSMUSG00000025068	Gsto1	-0.284425	0.00298126	0.219184
ENSMUSG00000026387	Sctr	-1.80421	0.00300434	0.219877
ENSMUSG00000025790	Slco3a1	0.260451	0.00305582	0.222632
ENSMUSG00000074604	Mgst2	-2.02646	0.00308555	0.222805
ENSMUSG00000029111	Nelfa	0.381161	0.00308587	0.222805
ENSMUSG00000083833	Gm13841	0.931742	0.0031414	0.224046
ENSMUSG00000109532	Gm42397	0.625153	0.00315032	0.224046
ENSMUSG00000086859	Snhg20	0.282025	0.00316437	0.224046
ENSMUSG00000034459	Ifit1	-0.802801	0.00316628	0.224046
ENSMUSG00000003500	Impdh1	-0.762216	0.00317263	0.224046
ENSMUSG00000020085	Aifm2	-0.353283	0.00319586	0.224701
ENSMUSG00000072664	Ugt3a1	0.190022	0.00323207	0.226118
ENSMUSG00000022462	Slc38a2	0.293118	0.00324411	0.226118
ENSMUSG00000037062	Sh3glb1	-0.201503	0.00334043	0.23041
ENSMUSG00000037493	Cib2	-0.791824	0.00334381	0.23041
ENSMUSG00000085939	Cd63-ps	0.16563	0.00335339	0.23041
ENSMUSG00000092323	BB365896	-1.3702	0.00336883	0.23041
ENSMUSG00000035686	Thrsp	-1.51744	0.0033875	0.23041
ENSMUSG00000031479	Vps36	-0.282758	0.00339154	0.23041
ENSMUSG00000021366	Hivep1	-0.464538	0.00340987	0.230665
ENSMUSG00000060862	Zbtb40	0.663729	0.00343162	0.230665
ENSMUSG00000058589	Anks1b	1.09756	0.00345469	0.230665
ENSMUSG00000025132	Arhgdia	0.133042	0.00346148	0.230665
ENSMUSG00000069631	Strada	-0.513719	0.00346692	0.230665
ENSMUSG00000015714	Cers2	0.189857	0.00353047	0.232857
ENSMUSG00000043687	1190005I06Rik	-1.09045	0.00355893	0.232857
ENSMUSG00000061527	Krt5	-1.70824	0.00356071	0.232857
ENSMUSG00000039126	Prune2	-1.56233	0.00356618	0.232857
ENSMUSG00000020954	Strn3	0.229078	0.00357217	0.232857
ENSMUSG00000005683	Cs	-0.166911	0.00362813	0.23555
ENSMUSG00000026204	Ptprn	-3.09203	0.00370693	0.23784
ENSMUSG00000057286	St6galnac2	0.240641	0.00370703	0.23784
ENSMUSG00000110386	Gm42031	0.38556	0.0037077	0.23784
ENSMUSG00000026259	Ngef	0.284125	0.00379382	0.241564
ENSMUSG00000042043	Tbca	-0.160015	0.00379576	0.241564
ENSMUSG00000084289	Gm6977	0.351718	0.00384239	0.24175
ENSMUSG00000029675	Eln	-0.638767	0.00384543	0.24175
ENSMUSG00000020491	2810021J22Rik	-0.997399	0.00385872	0.24175
ENSMUSG00000020747	Tmem94	-0.240327	0.00386336	0.24175
ENSMUSG00000024270	Slc39a6	-0.790513	0.00387377	0.24175
ENSMUSG00000048424	Ranbp3l	0.328228	0.00390835	0.242967
ENSMUSG00000050953	Gja1	-0.599837	0.00396911	0.245795
ENSMUSG00000033610	Pank1	0.164354	0.00401663	0.247729
ENSMUSG00000031924	Cyb5b	-0.113196	0.00404606	0.247729
ENSMUSG00000036381	P2ry14	-0.950087	0.0040465	0.247729
ENSMUSG00000037972	Snn	0.366562	0.00425277	0.25937
ENSMUSG00000042429	Adora1	-0.762843	0.00446497	0.271285
ENSMUSG00000028841	Cnksr1	0.761894	0.00449627	0.27216
ENSMUSG00000074634	Tmem267	0.652567	0.00452833	0.273074
ENSMUSG00000027792	Bche	-1.41517	0.00455623	0.273731
ENSMUSG00000038065	Mturn	0.267639	0.00460621	0.275704
ENSMUSG00000036256	Igfbp7	0.16292	0.0046258	0.275852
ENSMUSG00000029064	Gnb1	-0.156997	0.00478383	0.284223
ENSMUSG00000050064	Zfp697	0.322346	0.00482202	0.285439
ENSMUSG00000026991	Pkp4	0.154737	0.00484941	0.286008
ENSMUSG00000007892	Rplp1	-0.0749697	0.00494927	0.290833
ENSMUSG00000028121	Bcar3	-0.369092	0.00498144	0.29095
ENSMUSG00000025362	Rps26	-0.166554	0.00498741	0.29095
ENSMUSG00000030630	Fah	0.146136	0.00503255	0.292358
ENSMUSG00000057074	Ces1g	1.12814	0.00506485	0.292358
ENSMUSG00000022435	Upk3a	-0.8764	0.00507733	0.292358
ENSMUSG00000033491	Prss35	-2.94207	0.00509089	0.292358
ENSMUSG00000055114	Anxa13	0.865529	0.00511243	0.292358
ENSMUSG00000070867	Trabd2b	0.246057	0.00512049	0.292358
ENSMUSG00000017707	Serinc3	0.133387	0.00515605	0.293135
ENSMUSG00000038708	Golga4	-0.201979	0.00517051	0.293135
ENSMUSG00000108591	Particl	-1.15377	0.00525067	0.294965
ENSMUSG00000019189	Rnf145	0.234054	0.00525451	0.294965
ENSMUSG00000026628	Atf3	0.8977	0.00529833	0.294965
ENSMUSG00000047205	Dusp18	-0.549096	0.00531218	0.294965
ENSMUSG00000024308	Tapbp	0.219127	0.00533942	0.294965
ENSMUSG00000001755	Coasy	0.190629	0.00534079	0.294965
ENSMUSG00000029103	Lrpap1	0.129233	0.0053733	0.294965
ENSMUSG00000026880	Stom	-0.577877	0.0053794	0.294965
ENSMUSG00000032942	Ucp3	-2.06985	0.00541395	0.294965
ENSMUSG00000031245	Hmgn5	-0.320994	0.0054232	0.294965
ENSMUSG00000026395	Ptprc	-0.736151	0.0054337	0.294965
ENSMUSG00000084186	Rpl36-ps10	-2.05108	0.0054351	0.294965
ENSMUSG00000092035	Peg10	-2.46755	0.00546193	0.294965
ENSMUSG00000042608	Stk40	0.245824	0.00546804	0.294965
ENSMUSG00000038155	Gstp2	-0.275752	0.00547758	0.294965
ENSMUSG00000022602	Arc	0.699615	0.00551677	0.295117
ENSMUSG00000022893	Adamts1	0.436381	0.00552134	0.295117
ENSMUSG00000013997	Nit1	0.343546	0.00553666	0.295117
ENSMUSG00000028755	Cda	0.177166	0.00557867	0.295117
ENSMUSG00000026688	Mgst3	-0.16572	0.00558198	0.295117
ENSMUSG00000001052	Sec24b	-0.305671	0.00562216	0.295117
ENSMUSG00000033576	Apol6	-0.8536	0.00564333	0.295117
ENSMUSG00000028645	Slc2a1	0.275683	0.00567292	0.295117
ENSMUSG00000048578	Mlec	0.124587	0.00567831	0.295117
ENSMUSG00000042042	Csgalnact2	-0.442576	0.00567891	0.295117
ENSMUSG00000020484	Xbp1	0.278934	0.00568202	0.295117
ENSMUSG00000081281	Rpl7-ps9	-0.850714	0.00574355	0.296328
ENSMUSG00000040481	Bptf	0.184696	0.00574553	0.296328
ENSMUSG00000004952	Rasa4	0.641349	0.00576055	0.296328
ENSMUSG00000034361	Cpne2	-0.555064	0.00582453	0.298397
ENSMUSG00000112189	C730027H18Rik	-0.972961	0.00583783	0.298397
ENSMUSG00000002831	Plin4	-0.790937	0.00591241	0.301252
ENSMUSG00000028076	Cd1d1	-0.789471	0.00598079	0.303718
ENSMUSG00000093798	Gm8355	0.538216	0.00601114	0.303718
ENSMUSG00000037353	Letmd1	-0.264575	0.00601739	0.303718
ENSMUSG00000100801	Gm15459	0.533425	0.00604264	0.304039
ENSMUSG00000003541	Ier3	0.53193	0.00608133	0.304372
ENSMUSG00000115604	Gm7691	-0.426907	0.00609698	0.304372
ENSMUSG00000046275	Trarg1	-0.914018	0.00610651	0.304372
ENSMUSG00000104369	Gm38082	1.76548	0.00612487	0.304372
ENSMUSG00000020471	Pold2	-0.391496	0.0061749	0.305206
ENSMUSG00000020182	Ddc	-0.430125	0.00617957	0.305206
ENSMUSG00000078921	Tgtp2	0.627766	0.00624663	0.306684
ENSMUSG00000034168	Irf2bpl	0.262983	0.00624758	0.306684
ENSMUSG00000036698	Ago2	0.216558	0.00627829	0.307254
ENSMUSG00000062190	Lancl2	-0.380589	0.00634325	0.308585
ENSMUSG00000028108	Ecm1	0.269287	0.00636742	0.308585
ENSMUSG00000061731	Ext1	0.201685	0.00640637	0.308585
ENSMUSG00000025006	Sorbs1	-0.323901	0.00642157	0.308585
ENSMUSG00000026626	Ppp2r5a	-0.177791	0.00643168	0.308585
ENSMUSG00000022858	Tra2b	0.224835	0.00643958	0.308585
ENSMUSG00000040918	Slc19a2	-0.460193	0.00643964	0.308585
ENSMUSG00000079363	Gbp4	0.663821	0.00651354	0.3112
ENSMUSG00000102758	Naaladl2	0.910431	0.00654057	0.311567
ENSMUSG00000063873	Slc24a3	-0.883621	0.00662682	0.312855
ENSMUSG00000028737	Aldh4a1	0.154827	0.00663053	0.312855
ENSMUSG00000026670	Uap1	0.294043	0.00663798	0.312855
ENSMUSG00000021057	Akap5	-0.32699	0.00664533	0.312855
ENSMUSG00000024867	Pip5k1b	-0.823477	0.00670085	0.314489
ENSMUSG00000041248	Kcnj1	0.252368	0.00671909	0.314489
ENSMUSG00000064344	mt-Tm	0.438227	0.00674959	0.314607
ENSMUSG00000040808	S100g	0.235305	0.0067607	0.314607
ENSMUSG00000087516	Tbx3os1	-2.04313	0.0068514	0.316953
ENSMUSG00000025290	Rps24	-0.123792	0.00687547	0.316953
ENSMUSG00000018796	Acsl1	-0.447492	0.00691355	0.316953
ENSMUSG00000032330	Cox7a2	-0.0962243	0.00692309	0.316953
ENSMUSG00000016496	Cd274	0.804423	0.00692816	0.316953
ENSMUSG00000071076	Jund	0.233424	0.00692922	0.316953
ENSMUSG00000082778	Gm15191	1.48041	0.00699665	0.319131
ENSMUSG00000048355	Arxes1	-1.07307	0.00707447	0.321769
ENSMUSG00000006342	Susd2	0.22885	0.00712132	0.322987
ENSMUSG00000024338	Psmb8	0.391218	0.00715954	0.323808
ENSMUSG00000079017	Ifi27l2a	-0.543641	0.00727436	0.327645
ENSMUSG00000024870	Rab1b	0.160229	0.00728507	0.327645
ENSMUSG00000015401	Cltrn	0.106635	0.00734966	0.329629
ENSMUSG00000034203	Chchd4	0.189652	0.00738388	0.329642
ENSMUSG00000064127	Med14	0.234847	0.00739088	0.329642
ENSMUSG00000048612	Myof	-0.388958	0.00742086	0.330064
ENSMUSG00000023272	Creld2	0.482175	0.00750092	0.332706
ENSMUSG00000032294	Pkm	-0.272032	0.00754065	0.332777
ENSMUSG00000074254	Cyp2a4	0.21507	0.00755754	0.332777
ENSMUSG00000034936	Arl4d	0.430959	0.00756452	0.332777
ENSMUSG00000074179	Gm10639	-0.427548	0.00760671	0.333721
ENSMUSG00000029776	Hibadh	0.115638	0.00765162	0.334779
ENSMUSG00000012705	Retn	-1.04954	0.00771761	0.336143
ENSMUSG00000062563	Cys1	0.255812	0.00774275	0.336143
ENSMUSG00000018677	Slc25a39	0.133858	0.0077471	0.336143
ENSMUSG00000028601	Echdc2	0.125054	0.0077663	0.336143
ENSMUSG00000005057	Sh2b2	-1.13	0.00781924	0.337527
ENSMUSG00000058709	Egln2	0.257378	0.0079819	0.343627
ENSMUSG00000026202	Tuba4a	0.244297	0.00804803	0.34555
ENSMUSG00000029571	Tmem106b	0.13487	0.00818223	0.350378
ENSMUSG00000031502	Col4a1	-0.214817	0.00820791	0.350545
ENSMUSG00000004221	Ikbkg	-0.312672	0.00834193	0.355151
ENSMUSG00000021290	Atp5mpl	-0.106351	0.00835987	0.355151
ENSMUSG00000037966	Ninj1	0.14748	0.00842892	0.356408
ENSMUSG00000042770	Hebp1	-0.205152	0.00843373	0.356408
ENSMUSG00000032261	Sh3bgrl2	0.38482	0.00857606	0.361474
ENSMUSG00000027763	Mbnl1	-0.163836	0.00863885	0.36317
ENSMUSG00000058997	Vwa8	0.179641	0.00871042	0.36386
ENSMUSG00000051811	Cox6b2	-0.374459	0.00871918	0.36386
ENSMUSG00000060675	Plaat3	-0.3186	0.00872307	0.36386
ENSMUSG00000031538	Plat	-0.398549	0.00877422	0.364284
ENSMUSG00000033318	Gstt2	0.171038	0.00882247	0.364284
ENSMUSG00000029705	Cux1	0.129583	0.00883426	0.364284
ENSMUSG00000092500	Gm20400	-0.605932	0.00886169	0.364284
ENSMUSG00000050199	Lgr4	-0.233177	0.00886798	0.364284
ENSMUSG00000068220	Lgals1	-0.243157	0.00889875	0.364284
ENSMUSG00000061906	Ugt2b38	0.278608	0.00890479	0.364284
ENSMUSG00000020019	Ntn4	0.294975	0.00891422	0.364284
ENSMUSG00000028967	Errfi1	0.27468	0.00898476	0.366237
ENSMUSG00000001827	Folr1	0.141999	0.00918649	0.373493
ENSMUSG00000032126	Hmbs	-0.259211	0.00920961	0.373493
ENSMUSG00000021650	Ptcd2	0.270761	0.00929908	0.373493
ENSMUSG00000022679	Mpv17l	0.176576	0.00930267	0.373493
ENSMUSG00000022040	Ephx2	0.145876	0.00935474	0.373493
ENSMUSG00000039041	Adrm1	0.206711	0.00936967	0.373493
ENSMUSG00000037152	Ndufc1	-0.107578	0.00939677	0.373493
ENSMUSG00000031616	Ednra	-1.6645	0.00941046	0.373493
ENSMUSG00000018900	Slc22a5	0.209194	0.00942269	0.373493
ENSMUSG00000027359	Slc27a2	0.156557	0.00944666	0.373493
ENSMUSG00000040883	Tmem205	0.138026	0.00945203	0.373493
ENSMUSG00000109587	Gm31105	0.691999	0.00950595	0.373493
ENSMUSG00000033022	Cdo1	-0.182922	0.00950853	0.373493
ENSMUSG00000029661	Col1a2	-0.255324	0.00954647	0.373493
ENSMUSG00000009733	Tfcp2	-0.306679	0.00956227	0.373493
ENSMUSG00000017132	Cyth1	-0.361476	0.00960136	0.373493
ENSMUSG00000048572	Tmem252	0.43317	0.00962218	0.373493
ENSMUSG00000096974	Gm26881	-0.914945	0.00963268	0.373493
ENSMUSG00000022945	Chaf1b	-1.13049	0.00965108	0.373493
ENSMUSG00000031309	Rps6ka3	-0.257232	0.00966782	0.373493
ENSMUSG00000021573	Tppp	-0.99977	0.0096784	0.373493
ENSMUSG00000040694	Apobec2	-0.512396	0.00968632	0.373493
ENSMUSG00000033430	Terf2ip	0.38666	0.0096963	0.373493
ENSMUSG00000045268	Zfp691	0.436312	0.00974531	0.374485
ENSMUSG00000072964	Bhlhb9	-0.676601	0.0098241	0.375849
ENSMUSG00000104610	Gm567	-1.90585	0.0098275	0.375849
ENSMUSG00000020173	Cobl	0.251732	0.00993275	0.378975
ENSMUSG00000048142	Nat8l	-1.37053	0.0101881	0.387797
ENSMUSG00000118264	Rps15-ps3	0.164144	0.0102279	0.388396
ENSMUSG00000024862	Klc2	0.290795	0.0102579	0.388617
ENSMUSG00000000594	Gm2a	0.112732	0.010345	0.390804
ENSMUSG00000067199	Frat1	-1.26565	0.0103642	0.390804
ENSMUSG00000110928	Gm48114	0.58119	0.0104074	0.391506
ENSMUSG00000024937	Ehbp1l1	-0.46624	0.0104434	0.391506
ENSMUSG00000006517	Mvd	0.215265	0.0105012	0.391506
ENSMUSG00000031400	G6pdx	-0.302908	0.0105019	0.391506
ENSMUSG00000026602	Nphs2	0.425048	0.0105044	0.391506
ENSMUSG00000055407	Map6	-1.09809	0.0105336	0.391691
ENSMUSG00000025610	Map3k7cl	0.561265	0.0105916	0.39215
ENSMUSG00000115783	Bc1	-0.314543	0.010614	0.39215
ENSMUSG00000094686	Ccl21a	-0.676174	0.0106191	0.39215
ENSMUSG00000117465	Gm49980	0.319026	0.0107429	0.394927
ENSMUSG00000093577	Gm20632	-1.11207	0.0107433	0.394927
ENSMUSG00000054072	Iigp1	0.496401	0.0107884	0.395261
ENSMUSG00000031767	Nudt7	-0.290364	0.0108015	0.395261
ENSMUSG00000045569	Mc2r	-2.94967	0.0108938	0.396844
ENSMUSG00000040520	Manea	-0.345552	0.010894	0.396844
ENSMUSG00000053560	Ier2	0.692858	0.0109268	0.39714
ENSMUSG00000041117	Ccdc8	-1.07905	0.0109918	0.398603
ENSMUSG00000042650	Alkbh5	0.126971	0.0110377	0.398911
ENSMUSG00000023039	Krt7	0.243208	0.011067	0.398911
ENSMUSG00000042371	Slc5a10	0.18942	0.0110889	0.398911
ENSMUSG00000018293	Pfn1	-0.17278	0.0110995	0.398911
ENSMUSG00000064351	mt-Co1	0.137324	0.0111951	0.399378
ENSMUSG00000031592	Pcm1	-0.408997	0.0112008	0.399378
ENSMUSG00000055435	Maf	-0.225246	0.0112145	0.399378
ENSMUSG00000022400	Rbx1	-0.159433	0.011243	0.399378
ENSMUSG00000030945	Acsm2	0.225718	0.0112822	0.399378
ENSMUSG00000006538	Ihh	0.441508	0.0112853	0.399378
ENSMUSG00000035407	Kank4	0.716462	0.0112861	0.399378
ENSMUSG00000050556	Kcnb1	-0.470679	0.0113166	0.39958
ENSMUSG00000113625	Gm3379	0.156767	0.0114462	0.40327
ENSMUSG00000041293	Adgrf1	-1.58537	0.0116535	0.408618
ENSMUSG00000028545	Bend5	0.220703	0.0116567	0.408618
ENSMUSG00000027102	Hoxd8	0.179827	0.0116977	0.408618
ENSMUSG00000046764	A530053G22Rik	-1.79278	0.0116995	0.408618
ENSMUSG00000053907	Mat2a	0.170945	0.0118093	0.409565
ENSMUSG00000059743	Fdps	-0.345717	0.0118406	0.409565
ENSMUSG00000000440	Pparg	-0.924983	0.0118569	0.409565
ENSMUSG00000073600	Prob1	0.350764	0.0118675	0.409565
ENSMUSG00000025531	Chm	-0.309785	0.0118784	0.409565
ENSMUSG00000032518	Rpsa	-0.118018	0.0119034	0.409565
ENSMUSG00000008090	Fgfrl1	-0.289758	0.0119046	0.409565
ENSMUSG00000045302	Preb	0.240685	0.0119374	0.409816
ENSMUSG00000015363	Trabd	0.20158	0.0119821	0.410475
ENSMUSG00000066071	Cyp4a12a	0.890618	0.0120547	0.411009
ENSMUSG00000037499	Nenf	0.151876	0.0120722	0.411009
ENSMUSG00000036585	Fgf1	0.190728	0.0121147	0.411009
ENSMUSG00000038633	Degs1	0.154184	0.0121592	0.411009
ENSMUSG00000035342	Lzts2	0.643678	0.0122115	0.411009
ENSMUSG00000026864	Hspa5	0.547246	0.0122748	0.411009
ENSMUSG00000007656	Arpp19	0.105436	0.012282	0.411009
ENSMUSG00000031840	Rab3a	0.325542	0.0122991	0.411009
ENSMUSG00000040990	Sh3kbp1	-0.598716	0.0123057	0.411009
ENSMUSG00000019961	Tmpo	0.215277	0.0123069	0.411009
ENSMUSG00000004612	Nkg7	1.32858	0.012318	0.411009
ENSMUSG00000074916	Chst14	-0.878649	0.0123392	0.411009
ENSMUSG00000029185	Fam114a1	-0.626175	0.0123412	0.411009
ENSMUSG00000039367	Sec24c	0.198949	0.012355	0.411009
ENSMUSG00000081278	Gm13186	0.19854	0.0124134	0.412099
ENSMUSG00000022548	Apod	-1.24342	0.0125224	0.414862
ENSMUSG00000025497	Cdhr5	0.146474	0.0125696	0.41557
ENSMUSG00000022261	Sdc2	0.215067	0.0126416	0.41669
ENSMUSG00000113151	Gm48690	0.362188	0.0126552	0.41669
ENSMUSG00000028713	Cyp4b1	0.259894	0.012754	0.419088
ENSMUSG00000064354	mt-Co2	0.072972	0.0129354	0.42418
ENSMUSG00000013936	Myl2	0.723815	0.013093	0.427701
ENSMUSG00000113902	Ndufb1-ps	-0.126197	0.0130959	0.427701
ENSMUSG00000021322	Aoah	0.283599	0.0132145	0.428353
ENSMUSG00000031382	Asb11	-1.01034	0.0132191	0.428353
ENSMUSG00000062825	Actg1	0.268789	0.013226	0.428353
ENSMUSG00000102070	Gm28661	0.0750086	0.0132536	0.428353
ENSMUSG00000041133	Smc1a	0.259298	0.0133114	0.428353
ENSMUSG00000081504	Gm12508	-1.2548	0.0133266	0.428353
ENSMUSG00000066515	Klk1b3	0.249818	0.0133291	0.428353
ENSMUSG00000097451	Rian	-1.96499	0.0133301	0.428353
ENSMUSG00000115662	Gm7232	0.574106	0.0133666	0.428353
ENSMUSG00000031808	Slc27a1	-0.393598	0.0134126	0.428353
ENSMUSG00000026435	Slc45a3	0.467672	0.0134339	0.428353
ENSMUSG00000022892	App	0.0784513	0.0134351	0.428353
ENSMUSG00000030359	Pzp	0.302905	0.0135631	0.431579
ENSMUSG00000121015		1.12777	0.0136087	0.432177
ENSMUSG00000031871	Cdh5	-0.314151	0.0136735	0.433
ENSMUSG00000023951	Vegfa	0.152683	0.0136945	0.433
ENSMUSG00000029465	Arpc3	-0.140861	0.0137153	0.433
ENSMUSG00000045348	Nyap1	-1.09972	0.0137711	0.433911
ENSMUSG00000020911	Krt19	-0.677247	0.0138073	0.434201
ENSMUSG00000117585	Gm5047	0.771043	0.0139004	0.436277
ENSMUSG00000027332	Ivd	0.135842	0.0140812	0.437952
ENSMUSG00000004552	Ctse	-1.62029	0.0141248	0.437952
ENSMUSG00000022887	Masp1	-1.12364	0.0141541	0.437952
ENSMUSG00000039956	Mrap	-1.29492	0.0141855	0.437952
ENSMUSG00000102145	Gm38056	-0.543972	0.014221	0.437952
ENSMUSG00000022105	Rb1	-0.320149	0.014254	0.437952
ENSMUSG00000037542	Aldh8a1	0.122505	0.0142644	0.437952
ENSMUSG00000049553	Polr1a	-0.359115	0.0142843	0.437952
ENSMUSG00000102204	Gm36958	1.11265	0.0142984	0.437952
ENSMUSG00000038331	Satb2	0.48871	0.0143337	0.437952
ENSMUSG00000046447	Camk2n1	0.151534	0.0143611	0.437952
ENSMUSG00000015289	Lage3	-0.215561	0.0143929	0.437952
ENSMUSG00000063785	Utp14a	-0.51176	0.014423	0.437952
ENSMUSG00000016921	Srsf6	0.188542	0.0144274	0.437952
ENSMUSG00000033585	Ndn	-0.834231	0.0144312	0.437952
ENSMUSG00000037331	Larp1	0.173877	0.014432	0.437952
ENSMUSG00000032959	Pebp1	0.0999472	0.0144409	0.437952
ENSMUSG00000051483	Cbr1	-0.354258	0.0144679	0.437952
ENSMUSG00000074364	Ehd2	-0.369467	0.0144706	0.437952
ENSMUSG00000041975	Mettl8	0.296543	0.0145263	0.438533
ENSMUSG00000028327	Stra6l	-0.552506	0.0145608	0.438533
ENSMUSG00000041124	Msantd4	-0.262073	0.0145825	0.438533
ENSMUSG00000040345	Arhgap9	1.63119	0.0146006	0.438533
ENSMUSG00000087523	Gm12319	0.908467	0.0146259	0.438533
ENSMUSG00000029364	Wsb2	0.422527	0.0147664	0.441922
ENSMUSG00000024661	Fth1	0.0873164	0.0148024	0.442178
ENSMUSG00000028017	Egf	0.159457	0.0148579	0.443014
ENSMUSG00000079043	Fastkd5	0.505932	0.0151327	0.450037
ENSMUSG00000025347	Mettl7b	0.270899	0.0151867	0.450037
ENSMUSG00000028199	Cryz	0.128403	0.0152071	0.450037
ENSMUSG00000042616	Oscp1	-0.704403	0.015229	0.450037
ENSMUSG00000017421	Zfp207	0.171947	0.0152332	0.450037
ENSMUSG00000026489	Coq8a	-0.257273	0.015265	0.450149
ENSMUSG00000003269	Cyth2	0.227708	0.0153975	0.451191
ENSMUSG00000027070	Lrp2	0.131104	0.0154026	0.451191
ENSMUSG00000038150	Ormdl3	-0.321137	0.0154242	0.451191
ENSMUSG00000030278	Cidec	-0.894761	0.0154432	0.451191
ENSMUSG00000021669	Col4a3bp	0.230245	0.0154655	0.451191
ENSMUSG00000064348	mt-Tn	0.338327	0.0154684	0.451191
ENSMUSG00000009772	Nuak2	0.504752	0.0155164	0.451252
ENSMUSG00000061780	Cfd	-1.19451	0.0155266	0.451252
ENSMUSG00000069874	Irgm2	0.399351	0.015608	0.452802
ENSMUSG00000085169	Gm10785	-1.7167	0.0156526	0.453276
ENSMUSG00000024121	Atp6v0c	0.114902	0.0156853	0.45341
ENSMUSG00000087658	Hotairm1	0.71639	0.0158442	0.457182
ENSMUSG00000021022	Ppp2r3c	-0.381962	0.0159339	0.458947
ENSMUSG00000023088	Abcc1	-0.437307	0.0160144	0.460442
ENSMUSG00000019891	Dcbld1	0.320285	0.0161069	0.461793
ENSMUSG00000022003	Slc25a30	0.236559	0.0161299	0.461793
ENSMUSG00000063445	Nmral1	-0.601861	0.0161474	0.461793
ENSMUSG00000005881	Ergic3	0.151365	0.0162006	0.462492
ENSMUSG00000022748	Cmss1	0.426067	0.0162431	0.462692
ENSMUSG00000055782	Abcd2	-0.810266	0.0162651	0.462692
ENSMUSG00000044249	Defb29	0.25518	0.0163071	0.463071
ENSMUSG00000032492	Pth1r	0.136962	0.0163638	0.463475
ENSMUSG00000004798	Ulk2	0.289685	0.0164152	0.463475
ENSMUSG00000031775	Pllp	-0.217641	0.0164266	0.463475
ENSMUSG00000004865	Srpk1	0.185425	0.0164692	0.463475
ENSMUSG00000083396	Gm15542	0.47486	0.0164868	0.463475
ENSMUSG00000051497	Kcnj16	0.130757	0.0165553	0.463475
ENSMUSG00000026958	Dpp7	0.221431	0.0165578	0.463475
ENSMUSG00000021335	Slc17a1	0.132604	0.0165803	0.463475
ENSMUSG00000035451	Foxa1	-1.36764	0.0165804	0.463475
ENSMUSG00000006301	Tmbim1	-0.240196	0.0166192	0.463707
ENSMUSG00000035042	Ccl5	0.78632	0.0166959	0.463707
ENSMUSG00000055430	Nap1l5	-0.691313	0.0166997	0.463707
ENSMUSG00000000628	Hk2	-1.40373	0.016704	0.463707
ENSMUSG00000020733	Slc9a3r1	0.190336	0.01697	0.468992
ENSMUSG00000037621	Atoh8	0.656535	0.0169799	0.468992
ENSMUSG00000064358	mt-Co3	0.0623705	0.0169875	0.468992
ENSMUSG00000018830	Myh11	-0.450398	0.0170108	0.468992
ENSMUSG00000028763	Hspg2	-0.181986	0.0170937	0.470471
ENSMUSG00000029456	Acad10	0.186166	0.0171505	0.470904
ENSMUSG00000061024	Rrs1	0.289737	0.0172175	0.470904
ENSMUSG00000005621	Zfp592	0.290602	0.0172427	0.470904
ENSMUSG00000031007	Atp6ap2	-0.162986	0.0172471	0.470904
ENSMUSG00000021270	Hsp90aa1	0.231206	0.0172557	0.470904
ENSMUSG00000022125	Cln5	0.248524	0.0174924	0.475905
ENSMUSG00000021356	Irf4	-1.65597	0.017498	0.475905
ENSMUSG00000023973	Cnpy3	0.253838	0.0175477	0.476451
ENSMUSG00000022474	Pmm1	-0.234406	0.0176736	0.47738
ENSMUSG00000065947	mt-Nd4l	0.194687	0.0176782	0.47738
ENSMUSG00000024899	Papss2	0.209098	0.0177108	0.47738
ENSMUSG00000087174	5530601H04Rik	-0.681277	0.0177366	0.47738
ENSMUSG00000033208	S100b	-1.31194	0.0177604	0.47738
ENSMUSG00000014313	Cox6c	-0.107853	0.0177878	0.47738
ENSMUSG00000031891	Hsd11b2	0.146695	0.0178053	0.47738
ENSMUSG00000005371	Fbxo11	-0.372723	0.0178191	0.47738
ENSMUSG00000027195	Hsd17b12	-0.175903	0.0179248	0.478486
ENSMUSG00000018593	Sparc	-0.240718	0.0179277	0.478486
ENSMUSG00000022878	Adipoq	-1.13216	0.0179635	0.478486
ENSMUSG00000027559	Car3	-0.938468	0.0179919	0.478486
ENSMUSG00000022443	Myh9	0.139688	0.018009	0.478486
ENSMUSG00000059412	Fxyd2	0.0777273	0.0180572	0.478978
ENSMUSG00000037936	Scarb1	-0.782305	0.0181473	0.480575
ENSMUSG00000026773	Pfkfb3	-0.336536	0.0181888	0.480884
ENSMUSG00000034892	Rps29	-0.101055	0.0182271	0.481105
ENSMUSG00000115867	Gm17753	-1.34196	0.0182882	0.481929
ENSMUSG00000026678	Rgs5	-0.231376	0.0183815	0.482896
ENSMUSG00000121494		0.325347	0.0184045	0.482896
ENSMUSG00000024807	Syvn1	0.395746	0.0184471	0.482896
ENSMUSG00000036249	Rbm43	-0.576741	0.018461	0.482896
ENSMUSG00000016624	Phf21b	-0.892506	0.0184934	0.482896
ENSMUSG00000062054	Iah1	0.22771	0.0185054	0.482896
ENSMUSG00000030104	Edem1	0.180704	0.0185348	0.482896
ENSMUSG00000005609	Ctr9	0.214415	0.0186642	0.483188
ENSMUSG00000031402	Mpp1	0.221915	0.018705	0.483188
ENSMUSG00000035754	Wdr18	0.165372	0.0187515	0.483188
ENSMUSG00000011427	Zfp790	0.680179	0.0187609	0.483188
ENSMUSG00000036570	Fxyd1	-0.451565	0.0187649	0.483188
ENSMUSG00000017778	Cox7c	-0.126085	0.0187909	0.483188
ENSMUSG00000027291	Vps39	-0.361491	0.0188003	0.483188
ENSMUSG00000074207	Adh1	0.1973	0.0188117	0.483188
ENSMUSG00000003559	As3mt	-0.19919	0.0188968	0.483188
ENSMUSG00000040236	Trappc5	0.203233	0.0189011	0.483188
ENSMUSG00000029538	Srsf9	0.155488	0.018903	0.483188
ENSMUSG00000086328	2700033N17Rik	-1.45041	0.0189062	0.483188
ENSMUSG00000044337	Ackr3	0.358968	0.0189958	0.483205
ENSMUSG00000021820	Camk2g	-0.269019	0.0190235	0.483205
ENSMUSG00000043885	Slc36a4	-0.548518	0.0190426	0.483205
ENSMUSG00000078515	Ddi2	0.213955	0.0191285	0.483205
ENSMUSG00000035547	Capn5	-0.410063	0.0191375	0.483205
ENSMUSG00000030409	Dmpk	-0.403983	0.0191475	0.483205
ENSMUSG00000026127	Imp4	0.234772	0.0191634	0.483205
ENSMUSG00000106019	Gm43672	-0.537302	0.019167	0.483205
ENSMUSG00000064349	mt-Tc	0.29305	0.0191769	0.483205
ENSMUSG00000032231	Anxa2	-0.227085	0.019229	0.483761
ENSMUSG00000020571	Pdia6	0.196306	0.0193505	0.486058
ENSMUSG00000026834	Acvr1c	-1.35762	0.019444	0.487644
ENSMUSG00000028673	Fuca1	0.133221	0.0195107	0.488138
ENSMUSG00000029223	Uchl1	-0.567672	0.0195539	0.488138
ENSMUSG00000025757	Hspa4l	-0.290405	0.0195546	0.488138
ENSMUSG00000038020	Rapgefl1	-1.04247	0.0196748	0.490377
ENSMUSG00000034538	Zfp418	1.33372	0.0197829	0.492309
ENSMUSG00000021408	Ripk1	0.290498	0.0200144	0.497302
ENSMUSG00000075033	Nxpe3	0.303276	0.0202128	0.500938
ENSMUSG00000026283	Ing5	0.376908	0.0202397	0.500938
ENSMUSG00000032968	Inha	-1.22085	0.0202541	0.500938
ENSMUSG00000030188	Magohb	-0.487794	0.0204116	0.503102
ENSMUSG00000029122	Evc	0.196047	0.02042	0.503102
ENSMUSG00000027808	Serp1	0.150501	0.0204353	0.503102
ENSMUSG00000031232	Magt1	0.177876	0.0205238	0.50451
ENSMUSG00000028150	Rorc	0.707117	0.0206274	0.506197
ENSMUSG00000021612	Slc6a18	0.138443	0.0206553	0.506197
ENSMUSG00000040043	Rbms2	-0.300834	0.020713	0.506281
ENSMUSG00000038079	Tmem237	0.314049	0.0207216	0.506281
ENSMUSG00000038528	Mfsd4b5	0.167521	0.0207775	0.506482
ENSMUSG00000121505		0.485275	0.0208119	0.506482
ENSMUSG00000031722	Hp	-0.755285	0.0208375	0.506482
ENSMUSG00000025083	Afap1l2	-0.325259	0.0208557	0.506482
ENSMUSG00000038497	Tmco3	0.200094	0.0210014	0.509252
ENSMUSG00000085541	Gm16010	-0.560118	0.0211812	0.512451
ENSMUSG00000028024	Enpep	-0.169228	0.021197	0.512451
ENSMUSG00000023572	Ccndbp1	-0.212957	0.021313	0.514118
ENSMUSG00000017950	Hnf4a	0.151905	0.0213555	0.514118
ENSMUSG00000001249	Hpn	0.114324	0.0213627	0.514118
ENSMUSG00000047230	Cldn2	0.121458	0.0213936	0.514118
ENSMUSG00000047496	Rnf152	-0.222405	0.0215799	0.517822
ENSMUSG00000002833	Hdgfl2	0.282911	0.0216453	0.518617
ENSMUSG00000030695	Aldoa	-0.118004	0.021851	0.522279
ENSMUSG00000108461	AV356131	-0.648409	0.021863	0.522279
ENSMUSG00000027199	Gatm	-0.143259	0.022069	0.525764
ENSMUSG00000025982	Sf3b1	-0.140129	0.0220964	0.525764
ENSMUSG00000044405	Adig	-1.27549	0.0221381	0.525764
ENSMUSG00000031384	Asb9	-0.310059	0.0221395	0.525764
ENSMUSG00000046876	Atxn1	-0.300595	0.0222044	0.526042
ENSMUSG00000030203	Dusp16	0.29261	0.0222368	0.526042
ENSMUSG00000034175	Rhbdd3	-0.272165	0.0222492	0.526042
ENSMUSG00000058914	C1qtnf3	0.277078	0.02234	0.527415
ENSMUSG00000042918	Mamstr	-1.62098	0.0224863	0.530092
ENSMUSG00000062397	Zfp706	0.156238	0.0225316	0.530382
ENSMUSG00000017390	Aldoc	0.314166	0.0226222	0.531738
ENSMUSG00000089762	Ier5l	0.385689	0.0227423	0.533445
ENSMUSG00000032245	Cln6	-0.205601	0.0227611	0.533445
ENSMUSG00000030701	Plekhb1	0.424308	0.0227977	0.533527
ENSMUSG00000023259	Slc26a6	-0.508813	0.0228701	0.534328
ENSMUSG00000056091	St3gal5	-0.779907	0.0228984	0.534328
ENSMUSG00000027690	Slc2a2	-0.170404	0.0229712	0.535251
ENSMUSG00000031639	Tlr3	-0.428145	0.0232499	0.540069
ENSMUSG00000015656	Hspa8	0.43078	0.0233312	0.540069
ENSMUSG00000020936	Nmt1	0.138776	0.0233374	0.540069
ENSMUSG00000025495	Ptdss2	0.196937	0.023358	0.540069
ENSMUSG00000028195	Ccn1	0.370086	0.0233757	0.540069
ENSMUSG00000038485	Socs7	0.233852	0.0233792	0.540069
ENSMUSG00000058655	Eif4b	-0.137715	0.0237328	0.547207
ENSMUSG00000079509	Zfx	-0.31347	0.0237646	0.547207
ENSMUSG00000021368	Tbc1d7	-0.347553	0.0237901	0.547207
ENSMUSG00000025747	Tyms	-0.336553	0.0239515	0.549505
ENSMUSG00000016181	Utp25	0.412698	0.0240062	0.549505
ENSMUSG00000038745	Nlrp6	-0.198173	0.0240178	0.549505
ENSMUSG00000039316	Rftn1	0.596533	0.0240265	0.549505
ENSMUSG00000094238	Rps12-ps11	-0.253055	0.0240822	0.549996
ENSMUSG00000014074	Rnf168	-0.341293	0.0241615	0.551026
ENSMUSG00000026043	Col3a1	-0.368949	0.0242805	0.552957
ENSMUSG00000028989	Angptl7	0.554273	0.0244897	0.556755
ENSMUSG00000018669	Cdk5rap3	0.181909	0.02457	0.556755
ENSMUSG00000038301	Snx10	-0.54461	0.0245717	0.556755
ENSMUSG00000025500	Lmntd2	-1.55846	0.024614	0.556755
ENSMUSG00000071645	Tut1	0.367755	0.0246202	0.556755
ENSMUSG00000089634	Nat8b-ps	0.633639	0.0247153	0.557877
ENSMUSG00000045282	Tmem86b	-0.522503	0.0247391	0.557877
ENSMUSG00000025479	Cyp2e1	0.221766	0.0247799	0.558015
ENSMUSG00000039067	Psmd7	0.14418	0.0248923	0.559765
ENSMUSG00000027555	Car13	-0.941344	0.0249832	0.561024
ENSMUSG00000059146	Ntrk3	-0.608527	0.0250592	0.561946
ENSMUSG00000029335	Bmp3	-0.995938	0.0252479	0.564196
ENSMUSG00000026051	Ecrg4	-1.17374	0.0252512	0.564196
ENSMUSG00000029093	Sorcs2	-1.25364	0.025291	0.564196
ENSMUSG00000037509	Arhgef4	-1.44456	0.02531	0.564196
ENSMUSG00000038007	Acer2	-0.393637	0.0253347	0.564196
ENSMUSG00000032531	Amotl2	0.18744	0.0254096	0.565082
ENSMUSG00000026095	Asnsd1	-0.31017	0.0255337	0.566668
ENSMUSG00000118071	Gm50455	0.747087	0.0255513	0.566668
ENSMUSG00000031231	Cox7b	-0.0934301	0.0257006	0.567238
ENSMUSG00000112051	Gm8158	-0.257591	0.0257465	0.567238
ENSMUSG00000030541	Idh2	0.0889228	0.0257553	0.567238
ENSMUSG00000039533	Mmd2	-1.71286	0.025774	0.567238
ENSMUSG00000000568	Hnrnpd	-0.187896	0.0258299	0.567238
ENSMUSG00000108500	Gm45033	-1.46421	0.0258317	0.567238
ENSMUSG00000027427	Polr3f	0.360182	0.0258428	0.567238
ENSMUSG00000056290	Ms4a4b	0.994568	0.0259098	0.567238
ENSMUSG00000006519	Cyba	0.122892	0.025968	0.567238
ENSMUSG00000000326	Comt	0.274376	0.0259898	0.567238
ENSMUSG00000056962	Jmjd6	0.267851	0.026	0.567238
ENSMUSG00000057738	Sptan1	0.145461	0.0260079	0.567238
ENSMUSG00000031075	Ano1	-0.588191	0.0260507	0.567238
ENSMUSG00000028974	Dffa	0.389303	0.0260702	0.567238
ENSMUSG00000018604	Tbx3	-0.630102	0.0261153	0.567452
ENSMUSG00000042851	Zc3h6	-0.616205	0.0261605	0.567668
ENSMUSG00000080885	Rpl10-ps6	0.14453	0.0262691	0.568305
ENSMUSG00000025534	Gusb	0.233023	0.026274	0.568305
ENSMUSG00000007655	Cav1	-0.353154	0.0263186	0.568305
ENSMUSG00000022951	Rcan1	0.46629	0.0263348	0.568305
ENSMUSG00000045503	Sys1	0.164536	0.0263726	0.568305
ENSMUSG00000016194	Hsd11b1	0.349651	0.0264016	0.568305
ENSMUSG00000061518	Cox5b	-0.107633	0.0264865	0.569257
ENSMUSG00000024011	Pi16	-0.427514	0.026532	0.569257
ENSMUSG00000055148	Klf2	0.266959	0.0265519	0.569257
ENSMUSG00000051116	Gm8121	-0.578705	0.026654	0.569956
ENSMUSG00000049103	Ccr2	0.753546	0.0266553	0.569956
ENSMUSG00000025283	Sat1	0.142515	0.0267408	0.571027
ENSMUSG00000021938	Pspc1	-0.421253	0.0268365	0.571725
ENSMUSG00000025854	Fam20c	0.201193	0.0268767	0.571725
ENSMUSG00000032667	Pon2	-0.195948	0.0268801	0.571725
ENSMUSG00000000085	Scmh1	0.289336	0.026997	0.572572
ENSMUSG00000003190	Bcl2l12	-0.563817	0.0270238	0.572572
ENSMUSG00000044330	Gm9790	0.223818	0.0270265	0.572572
ENSMUSG00000027076	Timm10	0.183015	0.0271661	0.574337
ENSMUSG00000037573	Tob1	0.244856	0.0272938	0.574337
ENSMUSG00000020836	Coro6	-0.782614	0.0273079	0.574337
ENSMUSG00000105703	Gm43305	0.553832	0.0273164	0.574337
ENSMUSG00000030539	Sema4b	-0.222596	0.0273214	0.574337
ENSMUSG00000028385	Snx30	-0.33726	0.0273417	0.574337
ENSMUSG00000031750	Il34	0.302974	0.0273701	0.574337
ENSMUSG00000034855	Cxcl10	1.10844	0.0273991	0.574337
ENSMUSG00000004085	Map3k20	-0.388899	0.0274309	0.574337
ENSMUSG00000107591	Gm6794	-1.12958	0.0275541	0.576167
ENSMUSG00000023977	Ubr2	0.169765	0.0275972	0.576319
ENSMUSG00000029810	Tmem176b	0.129104	0.0276695	0.576962
ENSMUSG00000061904	Slc25a3	-0.0875772	0.0276996	0.576962
ENSMUSG00000028618	Tmem59	0.0844721	0.0279108	0.58061
ENSMUSG00000085614	1700123M08Rik	1.48896	0.0279804	0.580801
ENSMUSG00000029068	Ccnl2	0.154915	0.0279921	0.580801
ENSMUSG00000115457	Gm2387	0.264052	0.0280567	0.581101
ENSMUSG00000080811	Gm14513	0.118835	0.0280788	0.581101
ENSMUSG00000084235	Gm15421	0.311544	0.0281535	0.581184
ENSMUSG00000024371	C2	0.331756	0.028155	0.581184
ENSMUSG00000025503	Taldo1	-0.103762	0.0282986	0.58278
ENSMUSG00000036816	Atoh7	-0.839246	0.0283525	0.58278
ENSMUSG00000121056		1.15145	0.0283941	0.58278
ENSMUSG00000023147	Get1	-0.336981	0.028438	0.58278
ENSMUSG00000050244	Heatr1	0.375118	0.0285173	0.58278
ENSMUSG00000028452	Vcp	0.110178	0.0285357	0.58278
ENSMUSG00000047246	H2bc6	0.78863	0.0285376	0.58278
ENSMUSG00000063787	Chchd1	-0.182068	0.0285427	0.58278
ENSMUSG00000029186	Pi4k2b	-0.357481	0.0286424	0.58278
ENSMUSG00000037443	Cep85	0.22847	0.0287064	0.58278
ENSMUSG00000041638	Gcn1	-0.192196	0.0287356	0.58278
ENSMUSG00000029613	Eif2ak1	0.224903	0.0288276	0.58278
ENSMUSG00000032599	Ip6k2	-0.252482	0.0289139	0.58278
ENSMUSG00000024190	Dusp1	0.535138	0.0289356	0.58278
ENSMUSG00000062944	9130023H24Rik	-0.433887	0.0289769	0.58278
ENSMUSG00000045316	Fahd1	0.154823	0.0290719	0.58278
ENSMUSG00000026003	Acadl	-0.120052	0.0290895	0.58278
ENSMUSG00000027908	Tchhl1	0.905151	0.0290898	0.58278
ENSMUSG00000040811	Eml2	-0.281783	0.0291333	0.58278
ENSMUSG00000033355	Rtp4	-0.515074	0.0291664	0.58278
ENSMUSG00000020388	Pdlim4	-0.652189	0.0292006	0.58278
ENSMUSG00000021466	Ptch1	-0.298764	0.0292174	0.58278
ENSMUSG00000019188	H13	0.124878	0.029269	0.58278
ENSMUSG00000039270	Megf9	-0.360899	0.0292826	0.58278
ENSMUSG00000029309	Sparcl1	-0.280268	0.0293199	0.58278
ENSMUSG00000044628	Rnf208	0.410779	0.029362	0.58278
ENSMUSG00000025728	Pigq	0.103212	0.0293691	0.58278
ENSMUSG00000019849	Prep	-0.289883	0.0294402	0.58278
ENSMUSG00000039007	Cpq	0.17102	0.029458	0.58278
ENSMUSG00000050989	Selenon	0.539933	0.0294588	0.58278
ENSMUSG00000035759	Bbs10	0.667759	0.0295353	0.58278
ENSMUSG00000083394	Gm11703	0.519612	0.0295589	0.58278
ENSMUSG00000006395	Hyi	0.133801	0.0295769	0.58278
ENSMUSG00000046157	Tmem229b	-1.07455	0.0295869	0.58278
ENSMUSG00000029695	Aass	0.182489	0.0295874	0.58278
ENSMUSG00000038775	Vill	0.173632	0.0295933	0.58278
ENSMUSG00000024854	Pold4	-0.219499	0.0296136	0.58278
ENSMUSG00000052609	Plekhg3	0.202104	0.0296801	0.58278
ENSMUSG00000030057	Cnbp	-0.132273	0.0296923	0.58278
ENSMUSG00000038342	Mlxip	0.334395	0.0297007	0.58278
ENSMUSG00000022313	Utp23	0.545599	0.0297557	0.58278
ENSMUSG00000031813	Mvb12a	0.161416	0.0297583	0.58278
ENSMUSG00000049241	Hcar1	-0.614746	0.0298519	0.58278
ENSMUSG00000084012	Gm11956	-0.466412	0.0298563	0.58278
ENSMUSG00000064367	mt-Nd5	0.0966375	0.0299604	0.58278
ENSMUSG00000064372	mt-Tp	0.340082	0.0299694	0.58278
ENSMUSG00000035021	Baz1a	0.386825	0.0299917	0.58278
ENSMUSG00000025558	Dock9	-0.183398	0.030042	0.58278
ENSMUSG00000021537	Cetn3	-0.201744	0.0300855	0.58278
ENSMUSG00000032508	Myd88	-0.298377	0.030164	0.58278
ENSMUSG00000063015	Ccni	0.097355	0.0301813	0.58278
ENSMUSG00000053094	Tmem248	0.235521	0.030203	0.58278
ENSMUSG00000085412	Halr1	-0.426476	0.030258	0.58278
ENSMUSG00000027806	Tsc22d2	0.22547	0.0302852	0.58278
ENSMUSG00000041556	Fbxo2	-0.796967	0.0303042	0.58278
ENSMUSG00000033634	Nat8f2	0.318142	0.0303597	0.58278
ENSMUSG00000061742	Slc22a12	0.14331	0.0303661	0.58278
ENSMUSG00000026087	Mrpl30	-0.136394	0.0303831	0.58278
ENSMUSG00000089809	Rasgef1b	0.429936	0.0304098	0.58278
ENSMUSG00000029782	Tmem209	-0.340926	0.0304311	0.58278
ENSMUSG00000004460	Dnajb11	0.183724	0.030482	0.58278
ENSMUSG00000021120	Pigh	1.14684	0.0305113	0.58278
ENSMUSG00000006469	Slc34a3	-0.228819	0.0305488	0.58278
ENSMUSG00000034875	Nudt19	0.363876	0.0306158	0.58278
ENSMUSG00000113222	Gm48557	-0.350334	0.0306518	0.58278
ENSMUSG00000015247	Nipsnap3b	-0.266738	0.0306755	0.58278
ENSMUSG00000020184	Mdm2	0.228056	0.030688	0.58278
ENSMUSG00000036323	Srp72	0.181731	0.0307017	0.58278
ENSMUSG00000022561	Gpaa1	0.175286	0.0307298	0.58278
ENSMUSG00000055912	Tmem150a	0.243359	0.0308145	0.583213
ENSMUSG00000034171	Faah	-0.227092	0.0308401	0.583213
ENSMUSG00000112441	Gm48898	1.20541	0.0308613	0.583213
ENSMUSG00000045954	Cavin2	-0.233882	0.0309426	0.583439
ENSMUSG00000057789	Bak1	-0.328603	0.0309684	0.583439
ENSMUSG00000021760	Gpx8	-0.311001	0.0310082	0.583439
ENSMUSG00000029553	Tfec	0.499709	0.0310369	0.583439
ENSMUSG00000029499	Pxmp2	0.214017	0.0310544	0.583439
ENSMUSG00000104560	Gm8115	1.16507	0.031092	0.583463
ENSMUSG00000044734	Serpinb1a	-0.366156	0.0311347	0.583585
ENSMUSG00000041831	Sytl3	-1.46193	0.0312312	0.584714
ENSMUSG00000002250	Ppard	-0.374704	0.0312944	0.585031
ENSMUSG00000032226	Gcnt3	-0.991694	0.0313208	0.585031
ENSMUSG00000022010	Tsc22d1	0.230861	0.0314231	0.585599
ENSMUSG00000010751	Tnfrsf22	-0.832433	0.031424	0.585599
ENSMUSG00000002981	Clptm1	0.112915	0.0314651	0.585687
ENSMUSG00000035699	Slc51a	0.468549	0.0315571	0.586722
ENSMUSG00000021306	Gpr137b	0.140789	0.0316414	0.587609
ENSMUSG00000005148	Klf5	-0.441445	0.031871	0.590672
ENSMUSG00000005981	Trap1	0.147902	0.0318998	0.590672
ENSMUSG00000049775	Tmsb4x	-0.139532	0.0319163	0.590672
ENSMUSG00000025332	Kdm5c	0.240744	0.032025	0.592003
ENSMUSG00000075470	Alg10b	-0.207082	0.0321329	0.592178
ENSMUSG00000024158	Hagh	0.144961	0.0321351	0.592178
ENSMUSG00000054770	Kctd18	-0.492555	0.0321448	0.592178
ENSMUSG00000029762	Akr1b8	-0.408133	0.0323196	0.594717
ENSMUSG00000084353	Gm15452	1.24448	0.0326091	0.59936
ENSMUSG00000028743	Akr7a5	0.124743	0.0327023	0.599538
ENSMUSG00000025357	Dgka	0.982592	0.0327042	0.599538
ENSMUSG00000101111	Gm28437	0.0549601	0.0327305	0.599538
ENSMUSG00000000416	Cttnbp2	-0.384952	0.0328455	0.600961
ENSMUSG00000024780	Cdc37l1	0.20932	0.0329459	0.602074
ENSMUSG00000004071	Cdip1	0.152083	0.0329811	0.602074
ENSMUSG00000031371	Haus7	-0.409111	0.0330335	0.602347
ENSMUSG00000060550	H2-Q7	0.33212	0.0331095	0.603049
ENSMUSG00000024087	Cyp1b1	-0.37859	0.0331818	0.603389
ENSMUSG00000115358	Gm49138	0.194126	0.0332162	0.603389
ENSMUSG00000053198	Prx	-1.02479	0.0332481	0.603389
ENSMUSG00000089663	Gm15651	-1.09216	0.0332966	0.603389
ENSMUSG00000036139	Hoxc9	0.286337	0.0333155	0.603389
ENSMUSG00000090305	Gm5459	-0.27719	0.0334138	0.60449
ENSMUSG00000024610	Cd74	0.214752	0.0335112	0.604802
ENSMUSG00000028621	Cyb5rl	0.298509	0.0335136	0.604802
ENSMUSG00000062691	Cebpzos	-0.20579	0.0335438	0.604802
ENSMUSG00000024694	Keg1	0.205007	0.0336316	0.605707
ENSMUSG00000027997	Casp6	-0.338633	0.0337509	0.607176
ENSMUSG00000028970	Abcb1b	-1.5816	0.0338588	0.608437
ENSMUSG00000003814	Calr	0.132796	0.0339537	0.609464
ENSMUSG00000029359	Tesc	-0.348552	0.0340196	0.609967
ENSMUSG00000079641	Rpl39	-0.0953811	0.0340989	0.61059
ENSMUSG00000084213	Hspe1-ps5	0.459953	0.0341303	0.61059
ENSMUSG00000001119	Col6a1	-0.356328	0.034235	0.611141
ENSMUSG00000029726	Mepce	0.18935	0.0342369	0.611141
ENSMUSG00000029328	Hnrnpdl	-0.169778	0.0343768	0.612576
ENSMUSG00000043168	4930426D05Rik	-0.415639	0.0343934	0.612576
ENSMUSG00000086567	Gm2830	-0.325274	0.03448	0.613439
ENSMUSG00000032076	Cadm1	0.264039	0.0345856	0.61402
ENSMUSG00000038286	Bphl	0.101556	0.0345955	0.61402
ENSMUSG00000021240	Abcd4	-0.277506	0.034627	0.61402
ENSMUSG00000015971	Actr8	0.224185	0.0346837	0.614234
ENSMUSG00000025171	Ubtd1	0.261035	0.0347188	0.614234
ENSMUSG00000047030	Spata2	0.362631	0.0347536	0.614234
ENSMUSG00000039640	Mrpl12	0.119614	0.0348467	0.615204
ENSMUSG00000037012	Hk1	0.191086	0.0350092	0.615931
ENSMUSG00000097503	3110045C21Rik	0.57514	0.0351139	0.615931
ENSMUSG00000048495	Tyw5	-0.458127	0.0351581	0.615931
ENSMUSG00000076435	Acsf2	-0.448793	0.0351616	0.615931
ENSMUSG00000021738	Atxn7	0.210687	0.0352224	0.615931
ENSMUSG00000044197	Gpr146	-0.205841	0.0352515	0.615931
ENSMUSG00000024818	Slc25a45	0.308765	0.0352554	0.615931
ENSMUSG00000032609	Klhdc8b	-0.33956	0.0352761	0.615931
ENSMUSG00000030004	Nat8	0.400347	0.0352874	0.615931
ENSMUSG00000006299	Aamp	0.108584	0.0353045	0.615931
ENSMUSG00000040528	Milr1	-1.2393	0.0354418	0.615931
ENSMUSG00000067377	Tspan6	-0.476214	0.0354483	0.615931
ENSMUSG00000020257	Wdr82	0.225317	0.0354494	0.615931
ENSMUSG00000025889	Snca	-0.451499	0.0354846	0.615931
ENSMUSG00000110663	Gm39157	1.16094	0.0355089	0.615931
ENSMUSG00000031626	Sorbs2	-0.364222	0.0355511	0.615931
ENSMUSG00000027245	Hypk	-0.206618	0.0355619	0.615931
ENSMUSG00000028410	Dnaja1	0.325553	0.0355764	0.615931
ENSMUSG00000031266	Gla	-0.650542	0.0357044	0.617483
ENSMUSG00000028488	Sh3gl2	0.285486	0.035883	0.619717
ENSMUSG00000026708	Cenpl	0.470933	0.0359248	0.619717
ENSMUSG00000039458	Mtmr12	0.25071	0.035951	0.619717
ENSMUSG00000051007	Gatd1	0.251089	0.0359995	0.619717
ENSMUSG00000033948	Zswim5	0.467544	0.0360261	0.619717
ENSMUSG00000069237	Fam8a1	0.158462	0.0361824	0.621157
ENSMUSG00000015112	Slc25a13	0.2023	0.0361869	0.621157
ENSMUSG00000060224	Pyroxd2	0.141557	0.0363447	0.622815
ENSMUSG00000052684	Jun	0.477882	0.0364184	0.622815
ENSMUSG00000041540	Sox5	-0.607042	0.0364244	0.622815
ENSMUSG00000079362	Gm43302	0.640647	0.036466	0.622815
ENSMUSG00000048175	Asb8	-0.244294	0.03655	0.622815
ENSMUSG00000032402	Smad3	-0.347162	0.0365898	0.622815
ENSMUSG00000024511	Rab27b	-0.752907	0.0366087	0.622815
ENSMUSG00000079555	Haus3	-0.569902	0.0366377	0.622815
ENSMUSG00000031586	Rbpms	0.153028	0.0366558	0.622815
ENSMUSG00000050493	Fam167b	0.383293	0.0366703	0.622815
ENSMUSG00000024640	Psat1	-0.27265	0.0367864	0.624128
ENSMUSG00000079262	Slco1a6	0.12033	0.03696	0.625776
ENSMUSG00000019872	Smpdl3a	0.136486	0.0369658	0.625776
ENSMUSG00000018362	Kpna2	-0.597009	0.0370301	0.625776
ENSMUSG00000031673	Cdh11	-0.468269	0.037039	0.625776
ENSMUSG00000046687	Gm5424	0.242948	0.0371179	0.626452
ENSMUSG00000031703	Itfg1	0.110177	0.0373719	0.628876
ENSMUSG00000055994	Nod2	-1.24921	0.0374049	0.628876
ENSMUSG00000029199	Lias	-0.152176	0.0374993	0.628876
ENSMUSG00000021252	Erg28	-0.181211	0.0375433	0.628876
ENSMUSG00000105504	Gbp5	0.786078	0.0377035	0.628876
ENSMUSG00000018169	Mfng	-0.459969	0.0377202	0.628876
ENSMUSG00000062296	Trank1	-4.44229	0.0377329	0.628876
ENSMUSG00000036023	Parp2	-0.411799	0.0377344	0.628876
ENSMUSG00000103034	Gm8797	0.116661	0.0377597	0.628876
ENSMUSG00000115539	Gm6997	-0.54478	0.0377983	0.628876
ENSMUSG00000108290	Gm44120	-0.21743	0.0378215	0.628876
ENSMUSG00000006369	Fbln1	-0.396698	0.0380275	0.628876
ENSMUSG00000086544	Chn1os3	-0.954426	0.0380417	0.628876
ENSMUSG00000089862	Umad1	0.26158	0.038135	0.628876
ENSMUSG00000012519	Mlkl	-1.46295	0.0381532	0.628876
ENSMUSG00000040761	Spen	0.27182	0.0381607	0.628876
ENSMUSG00000026725	Tnn	0.494387	0.038216	0.628876
ENSMUSG00000037649	H2-DMa	0.371894	0.0382161	0.628876
ENSMUSG00000039911	Spsb1	-0.736701	0.0382937	0.628876
ENSMUSG00000020048	Hsp90b1	0.189521	0.0383371	0.628876
ENSMUSG00000028145	Them4	0.255819	0.0383371	0.628876
ENSMUSG00000103497	Gm37407	0.752502	0.0383626	0.628876
ENSMUSG00000036565	Ttyh3	-0.198572	0.0384369	0.628876
ENSMUSG00000036083	Slc17a3	0.120133	0.0384896	0.628876
ENSMUSG00000104960	Snhg8	0.158218	0.0385082	0.628876
ENSMUSG00000060586	H2-Eb1	0.21209	0.0385377	0.628876
ENSMUSG00000120842		-0.766862	0.0385715	0.628876
ENSMUSG00000056071	S100a9	-0.876432	0.038632	0.628876
ENSMUSG00000032388	Spg21	-0.165617	0.0386425	0.628876
ENSMUSG00000083902	Gm15975	1.03415	0.0386586	0.628876
ENSMUSG00000026639	Lamb3	-0.593478	0.0386857	0.628876
ENSMUSG00000112605	Gm7476	0.206205	0.0387159	0.628876
ENSMUSG00000031904	Slc7a6	-0.557284	0.038726	0.628876
ENSMUSG00000035983	Gm7008	-1.02501	0.0388143	0.628876
ENSMUSG00000049658	Bdp1	0.376052	0.0388154	0.628876
ENSMUSG00000057322	Rpl38	-0.111231	0.0388309	0.628876
ENSMUSG00000038774	Ascc3	-0.364759	0.0388324	0.628876
ENSMUSG00000041698	Slco1a1	0.397888	0.0389849	0.628876
ENSMUSG00000044258	Ctla2a	-0.33577	0.039003	0.628876
ENSMUSG00000053929	Cyhr1	0.322292	0.0390325	0.628876
ENSMUSG00000048442	Smim5	-0.248545	0.0390659	0.628876
ENSMUSG00000021268	Meg3	-0.431386	0.0390668	0.628876
ENSMUSG00000064899	Snord118	-0.413337	0.0390698	0.628876
ENSMUSG00000081457	Gm13488	-0.263361	0.0391284	0.628876
ENSMUSG00000020277	Pfkl	-0.20063	0.0391578	0.628876
ENSMUSG00000025724	Sec11a	0.183514	0.039193	0.628876
ENSMUSG00000117869	Snhg4	-0.315871	0.0392835	0.628876
ENSMUSG00000086877	A230072C01Rik	-0.712205	0.039402	0.628876
ENSMUSG00000002409	Dyrk1b	-0.332292	0.039434	0.628876
ENSMUSG00000088252	Snord13	0.267723	0.0394904	0.628876
ENSMUSG00000040584	Abcb1a	-0.840668	0.0394943	0.628876
ENSMUSG00000003660	Snrnp200	-0.148319	0.0394972	0.628876
ENSMUSG00000082793	Gm9308	0.654526	0.0395054	0.628876
ENSMUSG00000075604	Cyp11b1	-6.16691	0.0395337	0.628876
ENSMUSG00000027356	Fermt1	0.251544	0.0395353	0.628876
ENSMUSG00000043008	Klhl6	0.522608	0.0395458	0.628876
ENSMUSG00000045930	Clec14a	-0.377109	0.0395485	0.628876
ENSMUSG00000049044	Rapgef4	-0.463228	0.0395942	0.628876
ENSMUSG00000018217	Pmp22	-0.316343	0.0395965	0.628876
ENSMUSG00000056429	Tgoln1	0.111364	0.0397088	0.628876
ENSMUSG00000020572	Nampt	0.161787	0.0397171	0.628876
ENSMUSG00000030096	Slc6a6	0.115333	0.0397177	0.628876
ENSMUSG00000006289	Osgep	-0.287034	0.0397222	0.628876
ENSMUSG00000048478	Spata33	0.581482	0.0398149	0.629725
ENSMUSG00000001506	Col1a1	-0.344668	0.03988	0.629997
ENSMUSG00000037890	Wdr19	-0.460651	0.0399201	0.629997
ENSMUSG00000060730	Gm10086	-0.275492	0.03996	0.629997
ENSMUSG00000074028	Slc22a13	0.186782	0.0399887	0.629997
ENSMUSG00000035227	Spcs2	0.156736	0.0400898	0.630305
ENSMUSG00000023277	Twf2	-0.358508	0.0401534	0.630305
ENSMUSG00000033444	Specc1l	-0.277984	0.0401891	0.630305
ENSMUSG00000007458	M6pr	-0.143782	0.0401941	0.630305
ENSMUSG00000085486	Gm11634	-0.579632	0.0402077	0.630305
ENSMUSG00000024188	Luc7l	0.223231	0.0402679	0.630305
ENSMUSG00000027422	Rrbp1	0.120197	0.0402822	0.630305
ENSMUSG00000004099	Dnmt1	-0.325791	0.0403943	0.631388
ENSMUSG00000053477	Tcf4	-0.163065	0.0404298	0.631388
ENSMUSG00000082431	Prdx2-ps1	0.790979	0.0404812	0.631496
ENSMUSG00000037625	Cldn11	-0.790006	0.040559	0.631496
ENSMUSG00000028836	Slc30a2	0.270275	0.0405731	0.631496
ENSMUSG00000021917	Spcs1	-0.120093	0.0405936	0.631496
ENSMUSG00000001774	Chordc1	0.278327	0.0406712	0.631687
ENSMUSG00000120231		-0.789099	0.0406844	0.631687
ENSMUSG00000036534	Slc38a7	0.344063	0.0408726	0.633603
ENSMUSG00000008140	Emc10	0.113676	0.0409001	0.633603
ENSMUSG00000031913	Vps4a	0.210188	0.0410335	0.633603
ENSMUSG00000032064	Dixdc1	-0.404001	0.0410367	0.633603
ENSMUSG00000029817	Tra2a	0.204884	0.0410659	0.633603
ENSMUSG00000106900	Gm2040	-0.797503	0.0411008	0.633603
ENSMUSG00000040269	Mrps28	-0.17776	0.0411264	0.633603
ENSMUSG00000047731	Wbp1l	0.145584	0.0411604	0.633603
ENSMUSG00000084799	Ino80dos	-0.779337	0.041162	0.633603
ENSMUSG00000029169	Dhx15	0.137379	0.0412074	0.633697
ENSMUSG00000039481	Nrtn	0.255424	0.0413004	0.634521
ENSMUSG00000113328	Gm47260	1.27884	0.0413545	0.634726
ENSMUSG00000006476	Nsmf	0.213762	0.0413983	0.634726
ENSMUSG00000038068	Rnf144b	-0.677478	0.0414342	0.634726
ENSMUSG00000086784	Isoc2a	0.180692	0.0414715	0.634726
ENSMUSG00000108442	Rpl15-ps5	0.451439	0.041542	0.635063
ENSMUSG00000039670	Oxld1	-0.248559	0.0415723	0.635063
ENSMUSG00000028005	Gucy1b1	-0.568527	0.0416288	0.635322
ENSMUSG00000040405	Havcr1	-1.06467	0.041743	0.636463
ENSMUSG00000036918	Ttc7	0.193899	0.0419308	0.638721
ENSMUSG00000073147	5031425E22Rik	0.212123	0.0419767	0.638751
ENSMUSG00000053897	Slc39a8	0.220935	0.0420158	0.638751
ENSMUSG00000062410	Hsd3b3	0.251209	0.0420518	0.638751
ENSMUSG00000040118	Cacna2d1	-0.688019	0.0420978	0.638847
ENSMUSG00000021884	Hacl1	-0.284411	0.0421607	0.639198
ENSMUSG00000027035	Cers6	0.175724	0.0424665	0.641586
ENSMUSG00000022110	Sucla2	-0.108392	0.0424699	0.641586
ENSMUSG00000037348	Paqr7	0.215933	0.0425276	0.641586
ENSMUSG00000037762	Slc16a9	0.27675	0.0425751	0.641586
ENSMUSG00000024397	Aif1	0.701134	0.0426171	0.641586
ENSMUSG00000019210	Atp6v1e1	0.0952183	0.0426385	0.641586
ENSMUSG00000037935	Smarce1	-0.251066	0.0427152	0.641586
ENSMUSG00000106375	Gm43361	0.474789	0.0427341	0.641586
ENSMUSG00000024975	Pdcd4	-0.203861	0.0427513	0.641586
ENSMUSG00000010057	Nprl2	0.191046	0.0427608	0.641586
ENSMUSG00000034902	Pip5k1c	-0.210931	0.0428615	0.641586
ENSMUSG00000006456	Rbm14	0.323735	0.0428786	0.641586
ENSMUSG00000041729	Coro2b	-0.431622	0.0429245	0.641586
ENSMUSG00000028992	Nmnat1	0.262395	0.0429399	0.641586
ENSMUSG00000030199	Etv6	0.233617	0.0429757	0.641586
ENSMUSG00000066512	Klk1b5	0.170882	0.0429923	0.641586
ENSMUSG00000063047	Zfp780b	0.38164	0.0430576	0.641586
ENSMUSG00000015776	Med22	0.208726	0.0430842	0.641586
ENSMUSG00000037235	Mxd4	0.156708	0.0431897	0.641586
ENSMUSG00000034981	Parm1	-0.500022	0.0432057	0.641586
ENSMUSG00000031379	Pir	-0.789187	0.0432737	0.641586
ENSMUSG00000040697	Dnajc16	0.248835	0.0432906	0.641586
ENSMUSG00000079037	Prnp	0.377159	0.0433195	0.641586
ENSMUSG00000043644	0610009L18Rik	-0.413873	0.043357	0.641586
ENSMUSG00000038968	Klk1b16	0.989294	0.0433575	0.641586
ENSMUSG00000055491	Pprc1	0.39787	0.0433875	0.641586
ENSMUSG00000026126	Ptpn18	0.283783	0.0434006	0.641586
ENSMUSG00000040472	Rabggta	0.201335	0.0434561	0.641586
ENSMUSG00000047669	Msl3l2	-1.31026	0.043478	0.641586
ENSMUSG00000052562	Slc22a30	0.16603	0.0435611	0.641586
ENSMUSG00000027162	Lin7c	0.178229	0.0435619	0.641586
ENSMUSG00000000631	Myo18a	0.145043	0.0435933	0.641586
ENSMUSG00000074922	Fam122a	0.388572	0.0437227	0.641832
ENSMUSG00000009207	Lnpk	0.507392	0.0437681	0.641832
ENSMUSG00000052142	Rasal3	1.21856	0.0437727	0.641832
ENSMUSG00000030512	Snrpa1	-0.279452	0.0438685	0.641832
ENSMUSG00000078851	H2aw	0.197059	0.043883	0.641832
ENSMUSG00000039519	Cyp7b1	0.189643	0.0438898	0.641832
ENSMUSG00000024383	Map3k2	0.204017	0.043951	0.641832
ENSMUSG00000032549	Rab6b	0.258753	0.0439724	0.641832
ENSMUSG00000064254	Ethe1	-0.171983	0.0439763	0.641832
ENSMUSG00000073968	Trim68	-0.612364	0.0440086	0.641832
ENSMUSG00000024621	Csf1r	0.226434	0.0440521	0.641885
ENSMUSG00000027956	Tmem144	-0.316413	0.0441581	0.642771
ENSMUSG00000082935	Gm7658	0.222314	0.0441928	0.642771
ENSMUSG00000041959	S100a10	-0.123667	0.044341	0.643448
ENSMUSG00000050212	Eva1b	-0.228903	0.0444162	0.643448
ENSMUSG00000061207	Stk19	0.236196	0.0444262	0.643448
ENSMUSG00000042712	Tceal9	-0.149004	0.0444333	0.643448
ENSMUSG00000026123	Plekhb2	0.136888	0.0444391	0.643448
ENSMUSG00000089712	Gm15889	0.398873	0.0446778	0.646323
ENSMUSG00000041261	Car8	-0.48379	0.0447374	0.646604
ENSMUSG00000075701	Selenos	0.188137	0.0448198	0.647138
ENSMUSG00000022114	Spry2	0.261152	0.0448857	0.647138
ENSMUSG00000015396	Cd83	0.695043	0.0449305	0.647138
ENSMUSG00000058174	Gm5148	-0.737784	0.0449351	0.647138
ENSMUSG00000082051	Gm16072	0.688126	0.0452138	0.65057
ENSMUSG00000040212	Emp3	-0.448306	0.0454407	0.652725
ENSMUSG00000054619	Mettl7a1	0.128459	0.0454791	0.652725
ENSMUSG00000114133	Gm20075	-0.193327	0.0454852	0.652725
ENSMUSG00000098923	Tmem185b	-0.223356	0.0456337	0.654272
ENSMUSG00000044562	Rasip1	-0.277509	0.0457298	0.654946
ENSMUSG00000086387	Gm15563	0.777918	0.0457724	0.654946
ENSMUSG00000073079	Srp54a	-0.238061	0.0458027	0.654946
ENSMUSG00000024217	Snrpc	-0.228153	0.0459345	0.655511
ENSMUSG00000092558	Med20	0.345998	0.0459368	0.655511
ENSMUSG00000060579	Fhit	0.395241	0.0459812	0.655511
ENSMUSG00000029304	Spp1	-0.140889	0.046005	0.655511
ENSMUSG00000110344	Gm45716	-0.612289	0.0461493	0.656985
ENSMUSG00000053641	Dennd4a	-0.203498	0.0462466	0.657789
ENSMUSG00000035824	Tk2	-0.273521	0.0463431	0.658128
ENSMUSG00000044468	Tent5c	-0.375544	0.046402	0.658128
ENSMUSG00000083649	Rasl2-9	-0.81344	0.0464061	0.658128
ENSMUSG00000116305	Lncppara	0.439296	0.046434	0.658128
ENSMUSG00000024921	Smarca2	0.191479	0.0465179	0.658255
ENSMUSG00000039542	Ncam1	-0.249655	0.0465566	0.658255
ENSMUSG00000063714	Sp3os	-0.325314	0.0466788	0.658255
ENSMUSG00000109441	Gm44983	0.675752	0.0467022	0.658255
ENSMUSG00000036959	Bcorl1	-0.359171	0.0467374	0.658255
ENSMUSG00000001741	Il16	-0.566475	0.0467434	0.658255
ENSMUSG00000032898	Fbxo21	-0.252529	0.0467473	0.658255
ENSMUSG00000085360	Arhgap27os2	0.346008	0.04677	0.658255
ENSMUSG00000031770	Herpud1	0.204081	0.0468318	0.65855
ENSMUSG00000025736	Jmjd8	0.213507	0.0470231	0.660663
ENSMUSG00000006585	Cdt1	-0.553544	0.0471436	0.661777
ENSMUSG00000028559	Osbpl9	0.21266	0.0473863	0.664075
ENSMUSG00000033488	Cryzl2	0.152714	0.0474174	0.664075
ENSMUSG00000105906	Iglc1	1.16826	0.0474718	0.664075
ENSMUSG00000045314	Sowahb	0.359272	0.0475258	0.664075
ENSMUSG00000107481	4833403J16Rik	0.669905	0.0475329	0.664075
ENSMUSG00000031884	Ces2d-ps	0.309561	0.0475936	0.664075
ENSMUSG00000021115	Vrk1	-0.411663	0.047596	0.664075
ENSMUSG00000024966	Stip1	0.238772	0.0477975	0.666294
ENSMUSG00000038965	Ube2l3	0.136179	0.0478378	0.666294
ENSMUSG00000079434	Neu2	0.397737	0.0478845	0.666369
ENSMUSG00000067144	Slc22a7	0.231593	0.047984	0.667096
ENSMUSG00000001663	Gstt1	0.178177	0.0480196	0.667096
ENSMUSG00000001642	Akr1b3	-0.443997	0.0481153	0.667848
ENSMUSG00000086725	A630052C17Rik	-1.2533	0.0481595	0.667887
ENSMUSG00000036873	2410004B18Rik	0.313386	0.0482282	0.668263
ENSMUSG00000032311	Nrg4	-0.53146	0.0482817	0.66843
ENSMUSG00000065979	Cpped1	0.191588	0.04836	0.668939
ENSMUSG00000010476	Ebf3	-1.37799	0.0484888	0.670144
ENSMUSG00000036446	Lum	-0.612425	0.0485937	0.670523
ENSMUSG00000050071	Bex1	-0.566889	0.0486477	0.670523
ENSMUSG00000020482	Ccdc117	0.274172	0.0486673	0.670523
ENSMUSG00000017631	Abr	-0.219015	0.0486827	0.670523
ENSMUSG00000022032	Scara5	0.683322	0.0487307	0.67061
ENSMUSG00000024887	Asah2	0.17186	0.0488464	0.67123
ENSMUSG00000053553	3110082I17Rik	0.559222	0.0488693	0.67123
ENSMUSG00000105776	Gm43292	1.24755	0.0489009	0.67123
ENSMUSG00000024981	Acsl5	-0.188938	0.0489497	0.671328
ENSMUSG00000042251	Pm20d1	0.16262	0.0490054	0.671521
ENSMUSG00000024972	Lgals12	-0.817188	0.0492497	0.674293
ENSMUSG00000006494	Pdk1	-0.238408	0.049314	0.6746
ENSMUSG00000031447	Lamp1	0.201672	0.0495699	0.677122
ENSMUSG00000036306	Lzts1	-1.25441	0.0495825	0.677122
ENSMUSG00000041895	Wipi1	-0.229743	0.0497935	0.679428
ENSMUSG00000021486	Prelid1	0.199089	0.0498403	0.679491
ENSMUSG00000004319	Clcn3	0.154678	0.0499451	0.679811
ENSMUSG00000037411	Serpine1	0.58754	0.0499482	0.679811
ENSMUSG00000040010	Slc7a5	-0.677714	0.0500543	0.680231
ENSMUSG00000087477	Gm13822	1.20479	0.0500895	0.680231
ENSMUSG00000027086	Fastkd1	0.268466	0.0501133	0.680231
ENSMUSG00000022297	Fzd6	-0.344245	0.0501481	0.680231
ENSMUSG00000071072	Ptges3	0.13799	0.0502313	0.680786
ENSMUSG00000039990	Edrf1	0.358223	0.0504371	0.683
ENSMUSG00000024483	Ankhd1	0.185159	0.0506363	0.685022
ENSMUSG00000043929	Klhl15	-0.565177	0.0507127	0.685022
ENSMUSG00000015377	Dennd6b	-0.410672	0.050714	0.685022
ENSMUSG00000061410	Zcchc14	-0.315687	0.0507684	0.685182
ENSMUSG00000015522	Arnt	-0.197353	0.0508479	0.685617
ENSMUSG00000040532	Abhd11	0.692499	0.0508979	0.685617
ENSMUSG00000033088	Triobp	0.218626	0.0509284	0.685617
ENSMUSG00000052131	Akr1b7	-1.32963	0.050999	0.685994
ENSMUSG00000071547	Nt5dc2	0.791421	0.0511287	0.687164
ENSMUSG00000026349	Ccnt2	-0.183801	0.0512658	0.687538
ENSMUSG00000030103	Bhlhe40	0.248939	0.0512959	0.687538
ENSMUSG00000024245	Tmem178	0.167184	0.0513058	0.687538
ENSMUSG00000060429	Sntb1	-0.501865	0.0513358	0.687538
ENSMUSG00000026784	Pdss1	0.695625	0.05137	0.687538
ENSMUSG00000034708	Grn	0.123972	0.0514132	0.687545
ENSMUSG00000046324	Ermp1	-0.246225	0.0515849	0.689047
ENSMUSG00000026621	Mtarc1	-0.793826	0.0516111	0.689047
ENSMUSG00000022471	Xrcc6	-0.326847	0.0517262	0.690011
ENSMUSG00000029128	Rab28	-0.194999	0.0519016	0.690766
ENSMUSG00000043059	Zfp513	1.1764	0.0519091	0.690766
ENSMUSG00000019579	Mydgf	0.177242	0.0519115	0.690766
ENSMUSG00000023073	Slc10a2	0.324333	0.0520438	0.691954
ENSMUSG00000033065	Pfkm	-0.20705	0.052133	0.692253
ENSMUSG00000112145	Gm6218	0.569104	0.0521522	0.692253
ENSMUSG00000071141	Rpl36a-ps3	0.142524	0.0522479	0.692387
ENSMUSG00000026028	Trak2	0.131217	0.0522483	0.692387
ENSMUSG00000033578	Tmem35a	-0.533095	0.0523161	0.692715
ENSMUSG00000010122	Slc47a1	0.114244	0.0524003	0.69326
ENSMUSG00000039065	Atpsckmt	-0.241653	0.0524753	0.693361
ENSMUSG00000021226	Acot2	-0.20837	0.0524941	0.693361
ENSMUSG00000048218	Amigo2	0.757362	0.052601	0.693891
ENSMUSG00000039804	Ncoa5	0.286343	0.0526204	0.693891
ENSMUSG00000021824	Ap3m1	0.284126	0.0526949	0.694305
ENSMUSG00000120095		0.895717	0.0528033	0.695164
ENSMUSG00000024486	Hbegf	0.399585	0.0528517	0.695233
ENSMUSG00000086390	1810019D21Rik	0.203465	0.0529219	0.695589
ENSMUSG00000038304	Cd160	1.12048	0.0530366	0.696527
ENSMUSG00000039578	Ccser1	-0.394203	0.0531808	0.697391
ENSMUSG00000021037	Ahsa1	0.241577	0.0531992	0.697391
ENSMUSG00000031523	Dlc1	-0.203512	0.0533283	0.697391
ENSMUSG00000038663	Fsd2	-1.41737	0.0533566	0.697391
ENSMUSG00000034858	Fam214a	-0.198981	0.0534832	0.697391
ENSMUSG00000096795	Zfp433	0.854306	0.0535129	0.697391
ENSMUSG00000082815	Gm5678	-0.471563	0.0535388	0.697391
ENSMUSG00000009406	Elk1	-0.359888	0.0535466	0.697391
ENSMUSG00000111434	Gm47121	0.729635	0.0536027	0.697391
ENSMUSG00000019997	Ccn2	0.338944	0.0536038	0.697391
ENSMUSG00000030691	Fchsd2	0.330158	0.0536045	0.697391
ENSMUSG00000021118	Plek2	-0.7049	0.0536222	0.697391
ENSMUSG00000028064	Sema4a	-0.154975	0.0536831	0.69762
ENSMUSG00000029759	Pon3	-0.653437	0.0537758	0.698261
ENSMUSG00000001020	S100a4	-0.471387	0.053883	0.69909
ENSMUSG00000086010	Gm15318	-0.343699	0.0539393	0.69909
ENSMUSG00000071379	Hpcal1	0.209426	0.0539699	0.69909
ENSMUSG00000030214	Plbd1	-0.37105	0.0540899	0.700082
ENSMUSG00000025271	Pfkfb1	-0.928084	0.0542167	0.700248
ENSMUSG00000034226	Rhov	0.315899	0.0542321	0.700248
ENSMUSG00000022053	Ebf2	-1.54833	0.0542854	0.700248
ENSMUSG00000044279	Crb3	-0.222721	0.0543103	0.700248
ENSMUSG00000028710	Atpaf1	-0.255234	0.0543267	0.700248
ENSMUSG00000034187	Nsf	-0.211643	0.0544033	0.700248
ENSMUSG00000022571	Pycrl	0.190307	0.0544206	0.700248
ENSMUSG00000048922	Cdca2	-1.09303	0.0544507	0.700248
ENSMUSG00000030256	Bhlhe41	-0.528439	0.0546111	0.701377
ENSMUSG00000020315	Sptbn1	0.0815927	0.0547274	0.701377
ENSMUSG00000043091	Tuba1c	0.194174	0.054792	0.701377
ENSMUSG00000082171	Rpl27-ps2	0.724998	0.054829	0.701377
ENSMUSG00000044285	Ubb-ps	0.117745	0.0548355	0.701377
ENSMUSG00000055681	Cope	0.13602	0.0548518	0.701377
ENSMUSG00000039759	Thap3	-0.234739	0.0549019	0.701377
ENSMUSG00000022257	Laptm4b	0.156202	0.0549045	0.701377
ENSMUSG00000095419	Gm14328	-1.25611	0.0549305	0.701377
ENSMUSG00000038721	Hoxb7	0.211112	0.0550057	0.70178
ENSMUSG00000021242	Npc2	-0.137982	0.055177	0.703096
ENSMUSG00000028356	Ambp	-0.646576	0.0552428	0.703096
ENSMUSG00000105851	9130604C24Rik	-0.913782	0.0552436	0.703096
ENSMUSG00000022641	Bbx	0.222764	0.0554044	0.703096
ENSMUSG00000046532	Ar	0.149818	0.0554103	0.703096
ENSMUSG00000010830	Kdelr3	-0.820238	0.0554553	0.703096
ENSMUSG00000033427	Upb1	0.144887	0.0554588	0.703096
ENSMUSG00000037686	Aspg	0.19017	0.0554989	0.703096
ENSMUSG00000021684	Pde8b	0.553918	0.0555019	0.703096
ENSMUSG00000023829	Slc22a1	0.0904942	0.0556782	0.704776
ENSMUSG00000048592	Gm5946	0.694365	0.0557673	0.70519
ENSMUSG00000063281	Zfp35	0.279562	0.0558437	0.70519
ENSMUSG00000029722	Agfg2	-0.211359	0.0558909	0.70519
ENSMUSG00000037260	Hgsnat	0.176854	0.0559158	0.70519
ENSMUSG00000039354	Smarcal1	-0.27172	0.0559616	0.70519
ENSMUSG00000042647	Acad12	0.154995	0.0559737	0.70519
ENSMUSG00000016128	Stard13	-0.382999	0.0560178	0.705194
ENSMUSG00000035509	Fbxl21	-0.828604	0.0561414	0.706197
ENSMUSG00000097487	Ptges3l	-0.425317	0.0563107	0.707774
ENSMUSG00000039701	Usp53	0.318769	0.0563641	0.707893
ENSMUSG00000107881	Gm44250	-0.535452	0.0564724	0.7087
ENSMUSG00000069270	H2ac6	0.77357	0.0565967	0.709706
ENSMUSG00000019960	Dusp6	0.240731	0.0566497	0.709818
ENSMUSG00000047182	Irs3	-0.942442	0.0567778	0.71087
ENSMUSG00000004535	Tax1bp1	0.100139	0.0568866	0.71168
ENSMUSG00000027967	Neurog2	1.06258	0.0569926	0.712452
ENSMUSG00000028322	Exosc3	0.26114	0.0571648	0.71405
ENSMUSG00000024913	Lrp5	-0.218509	0.0573067	0.715268
ENSMUSG00000105434	Gm43359	0.470613	0.0574611	0.715622
ENSMUSG00000109279	Gm45220	-0.626083	0.0574983	0.715622
ENSMUSG00000051439	Cd14	0.426497	0.0575199	0.715622
ENSMUSG00000038323	1700066M21Rik	0.390961	0.0575279	0.715622
ENSMUSG00000037784	Dzip1l	0.282141	0.057606	0.715622
ENSMUSG00000038668	Lpar1	-0.464877	0.0577303	0.715622
ENSMUSG00000054932	Afp	-0.818256	0.0577561	0.715622
ENSMUSG00000022364	Tbc1d31	-0.532743	0.0577645	0.715622
ENSMUSG00000026819	Slc25a25	0.490692	0.057789	0.715622
ENSMUSG00000030237	Slco1a4	0.653936	0.0579019	0.715622
ENSMUSG00000019809	Pex3	-0.25179	0.0579122	0.715622
ENSMUSG00000120954		-0.684566	0.0579194	0.715622
ENSMUSG00000054662	Ano9	0.591028	0.0579243	0.715622
ENSMUSG00000028996	Rbp7	-0.982989	0.0579573	0.715622
ENSMUSG00000006169	Clint1	0.12446	0.0580022	0.715627
ENSMUSG00000029860	Zyx	0.179997	0.058223	0.71659
ENSMUSG00000041912	Tdrkh	-0.82138	0.0582293	0.71659
ENSMUSG00000044026	Slc35g1	-0.298269	0.0582602	0.71659
ENSMUSG00000113789	Gm47322	0.555678	0.0582878	0.71659
ENSMUSG00000040466	Blvrb	-0.178002	0.0583027	0.71659
ENSMUSG00000028790	Khdrbs1	-0.197427	0.0584511	0.717671
ENSMUSG00000076441	Ass1	0.16209	0.0584799	0.717671
ENSMUSG00000027327	1700037H04Rik	-0.212956	0.0586728	0.719491
ENSMUSG00000031737	Irx5	-0.881447	0.0587383	0.719593
ENSMUSG00000020844	Nxn	-0.293721	0.0587705	0.719593
ENSMUSG00000068969	Rpl32-ps	0.423596	0.0590735	0.722753
ENSMUSG00000031906	Smpd3	-1.28289	0.0591769	0.723467
ENSMUSG00000060950	Trmt61a	0.44038	0.0593542	0.724868
ENSMUSG00000085227	6330418K02Rik	0.564562	0.0593815	0.724868
ENSMUSG00000004043	Stat5a	-0.421364	0.0595592	0.725678
ENSMUSG00000049940	Pgrmc2	-0.154079	0.0596109	0.725678
ENSMUSG00000045482	Trrap	-0.210122	0.0596441	0.725678
ENSMUSG00000063808	Gpatch1	-0.415191	0.0596457	0.725678
ENSMUSG00000027439	Gzf1	-0.251185	0.0596731	0.725678
ENSMUSG00000022387	Brd1	0.203452	0.0597649	0.726245
ENSMUSG00000014905	Dnajb9	0.171464	0.0598731	0.726927
ENSMUSG00000043991	Pura	0.125427	0.0599196	0.726927
ENSMUSG00000033068	Entpd6	-0.285453	0.0599771	0.726927
ENSMUSG00000023990	Tfeb	0.222659	0.0600281	0.726927
ENSMUSG00000042165	Gm9774	0.18093	0.0600467	0.726927
ENSMUSG00000044792	Isca1	-0.137206	0.0602737	0.728059
ENSMUSG00000035226	Rims4	-2.45246	0.0602779	0.728059
ENSMUSG00000041058	Wwp1	0.126908	0.0602989	0.728059
ENSMUSG00000083705	Gm8624	-0.160081	0.0603751	0.728059
ENSMUSG00000118559	A930007A09Rik	0.778531	0.0604018	0.728059
ENSMUSG00000020775	Mrpl38	0.128402	0.0604457	0.728059
ENSMUSG00000016087	Fli1	-0.321041	0.0604744	0.728059
ENSMUSG00000026669	Mcm10	-0.574885	0.0605614	0.728059
ENSMUSG00000052727	Map1b	-0.472446	0.0605617	0.728059
ENSMUSG00000034595	Ppp1r18	0.387837	0.0605925	0.728059
ENSMUSG00000020232	Hmg20b	-0.140953	0.0606477	0.728179
ENSMUSG00000006442	Srm	0.260372	0.0607858	0.729294
ENSMUSG00000019969	Psen1	0.196944	0.0609665	0.730588
ENSMUSG00000006784	Ttc25	-0.651274	0.0610379	0.730588
ENSMUSG00000054400	Cklf	-0.644319	0.0610783	0.730588
ENSMUSG00000028944	Prkag2	-0.178743	0.0610995	0.730588
ENSMUSG00000087213	2810408I11Rik	-1.06078	0.0611642	0.730588
ENSMUSG00000048329	Mfsd6l	0.851513	0.0611659	0.730588
ENSMUSG00000041120	Nbl1	0.311896	0.0613333	0.732044
ENSMUSG00000029600	Rita1	-0.314973	0.0615483	0.734066
ENSMUSG00000052997	Uba2	-0.182266	0.0616166	0.734337
ENSMUSG00000026175	Vil1	0.124361	0.0616932	0.734706
ENSMUSG00000021364	Elovl2	-0.201606	0.0617906	0.735322
ENSMUSG00000061666	Gdpd1	-0.852829	0.0618904	0.735965
ENSMUSG00000035521	Gnptg	0.251015	0.0620621	0.73666
ENSMUSG00000041697	Cox6a1	-0.0608223	0.0621198	0.73666
ENSMUSG00000056025	Clca3a1	-0.47598	0.0621628	0.73666
ENSMUSG00000040746	Rnf167	-0.150432	0.0621768	0.73666
ENSMUSG00000027499	Pkia	0.207178	0.0621871	0.73666
ENSMUSG00000038290	Smg6	-0.179186	0.062237	0.73666
ENSMUSG00000062270	Morf4l1	-0.123471	0.0622691	0.73666
ENSMUSG00000038567	Cyp24a1	0.638653	0.0623379	0.736802
ENSMUSG00000111810	Gm29785	-0.655566	0.0623966	0.736802
ENSMUSG00000040044	Orc3	-0.253114	0.0624269	0.736802
ENSMUSG00000090761	Gm17201	0.520993	0.0624642	0.736802
ENSMUSG00000014846	Tppp3	-0.709625	0.0625495	0.737269
ENSMUSG00000046618	Olfml2a	-0.926087	0.0627544	0.739143
ENSMUSG00000035086	Becn1	0.453749	0.0628951	0.740011
ENSMUSG00000087138	Gm15545	-0.497434	0.0629592	0.740011
ENSMUSG00000038541	Srd5a2	-1.12239	0.0630619	0.740011
ENSMUSG00000024181	Mrpl28	0.10422	0.0632024	0.740011
ENSMUSG00000024914	Drap1	0.153534	0.0632065	0.740011
ENSMUSG00000040966	Slc22a2	0.0941819	0.0632701	0.740011
ENSMUSG00000024194	Cuta	0.142749	0.0632864	0.740011
ENSMUSG00000002107	Celf2	-0.289371	0.0634215	0.740011
ENSMUSG00000060969	Irx1	0.27038	0.0634381	0.740011
ENSMUSG00000043924	Ncmap	-1.20707	0.0634527	0.740011
ENSMUSG00000075271	Ttc30a1	-0.593698	0.0634953	0.740011
ENSMUSG00000026269	Rnpepl1	0.115556	0.0636169	0.740011
ENSMUSG00000023153	Tmem52	-0.637309	0.0636184	0.740011
ENSMUSG00000002233	Rhoc	0.132649	0.0636612	0.740011
ENSMUSG00000038206	Fbxo8	-0.161161	0.0636641	0.740011
ENSMUSG00000002017	Fam98a	0.249129	0.0637108	0.740011
ENSMUSG00000039264	Gimap3	0.963299	0.0637129	0.740011
ENSMUSG00000010080	Epn3	-0.300279	0.0638245	0.740011
ENSMUSG00000101655	2310040G24Rik	-1.07822	0.0638901	0.740011
ENSMUSG00000030232	Aebp2	0.172998	0.0638941	0.740011
ENSMUSG00000110105	Gm45844	-0.944077	0.0639304	0.740011
ENSMUSG00000019428	Fkbp8	0.105231	0.0639446	0.740011
ENSMUSG00000079494	Nat8f5	0.795062	0.0641152	0.740011
ENSMUSG00000026827	Gpd2	-0.185085	0.0641494	0.740011
ENSMUSG00000097804	Gm16685	-0.542376	0.0641867	0.740011
ENSMUSG00000081715	Rps11-ps3	-0.181702	0.0641932	0.740011
ENSMUSG00000056895	H2bu2	-0.669263	0.0642934	0.740011
ENSMUSG00000020377	Ltc4s	-0.379738	0.0643871	0.740011
ENSMUSG00000015668	Pdzd11	0.219091	0.0643872	0.740011
ENSMUSG00000019699	Akt3	-0.602607	0.0644654	0.740011
ENSMUSG00000000787	Ddx3x	0.129609	0.0644674	0.740011
ENSMUSG00000029430	Ran	-0.109843	0.0645055	0.740011
ENSMUSG00000073643	Wdfy1	-0.146613	0.064514	0.740011
ENSMUSG00000015094	Npdc1	0.175721	0.0645178	0.740011
ENSMUSG00000018507	Trpv2	-0.864098	0.0645355	0.740011
ENSMUSG00000117969	Gm5826	0.822492	0.0645556	0.740011
ENSMUSG00000047844	Bex4	-0.288652	0.0645558	0.740011
ENSMUSG00000104168	Gm38250	-1.21464	0.0645792	0.740011
ENSMUSG00000029162	Khk	0.114952	0.0646897	0.740011
ENSMUSG00000040822	1700123O20Rik	0.187471	0.0647088	0.740011
ENSMUSG00000046138	9930021J03Rik	0.207317	0.0647777	0.740011
ENSMUSG00000033209	Ttc28	-0.261008	0.0649136	0.740011
ENSMUSG00000025436	Atp23	0.435246	0.0649354	0.740011
ENSMUSG00000074102	Rbm15b	0.344308	0.0649362	0.740011
ENSMUSG00000035279	Ssc5d	-1.12255	0.0649695	0.740011
ENSMUSG00000121096		-0.408872	0.0650266	0.740011
ENSMUSG00000012126	Ubxn11	0.80217	0.0650361	0.740011
ENSMUSG00000025731	Mettl26	0.0896937	0.0651703	0.740011
ENSMUSG00000043831	Lysmd4	0.324796	0.0651782	0.740011
ENSMUSG00000064262	Gimap8	-0.522078	0.0651874	0.740011
ENSMUSG00000043760	Pkhd1	0.163232	0.0652932	0.740011
ENSMUSG00000040978	Gm11992	-0.246731	0.0652952	0.740011
ENSMUSG00000026697	Myoc	-0.943075	0.0653434	0.740011
ENSMUSG00000027324	Rpusd2	-1.18458	0.0653618	0.740011
ENSMUSG00000035112	Wnk4	0.134274	0.0653732	0.740011
ENSMUSG00000036564	Ndrg4	-0.557608	0.0654019	0.740011
ENSMUSG00000024942	Capn1	-0.212337	0.0656455	0.741937
ENSMUSG00000022751	Nit2	0.113311	0.0657546	0.741937
ENSMUSG00000036779	Tent4b	0.178306	0.0657893	0.741937
ENSMUSG00000003233	Dvl3	0.180838	0.0658012	0.741937
ENSMUSG00000035093	Secisbp2l	0.147183	0.0658025	0.741937
ENSMUSG00000082128	Gm11824	0.438851	0.0658885	0.741963
ENSMUSG00000075705	Msrb1	0.13336	0.0658969	0.741963
ENSMUSG00000028756	Pink1	0.101897	0.066072	0.743084
ENSMUSG00000101567	Txn-ps1	0.287613	0.0661318	0.743084
ENSMUSG00000121034		-0.333404	0.066135	0.743084
ENSMUSG00000032575	Manf	0.489066	0.0663453	0.744927
ENSMUSG00000021481	Zfp346	-0.373962	0.0664335	0.745396
ENSMUSG00000032911	Cspg4	-0.227424	0.0664796	0.745396
ENSMUSG00000074892	B3galt5	0.187439	0.0665443	0.745444
ENSMUSG00000075225	Ccdc162	0.797861	0.0665937	0.745444
ENSMUSG00000028403	Zdhhc21	0.28431	0.0666228	0.745444
ENSMUSG00000059430	Actg2	-0.830037	0.0668157	0.746872
ENSMUSG00000024590	Lmnb1	-0.392268	0.0668432	0.746872
ENSMUSG00000031570	Plpp5	-0.388406	0.0669425	0.747462
ENSMUSG00000020212	Mdm1	-0.619922	0.0670548	0.747949
ENSMUSG00000044768	D1Ertd622e	0.225728	0.0670789	0.747949
ENSMUSG00000032456	Nmnat3	-0.255023	0.0672309	0.74892
ENSMUSG00000052397	Ezr	0.108451	0.0672888	0.74892
ENSMUSG00000074629	4930518I15Rik	-0.675172	0.0673056	0.74892
ENSMUSG00000040387	Klhl32	0.496368	0.0674705	0.749821
ENSMUSG00000036644	Tbc1d9b	-0.157951	0.0674906	0.749821
ENSMUSG00000018363	Smurf2	0.165584	0.0675561	0.749821
ENSMUSG00000023224	Serping1	-0.1481	0.0675729	0.749821
ENSMUSG00000048878	Hexim1	0.208095	0.0676747	0.750434
ENSMUSG00000001349	Cnn1	-0.555762	0.0678167	0.7505
ENSMUSG00000042102	Dmgdh	0.142815	0.0678267	0.7505
ENSMUSG00000033060	Lmo7	0.137087	0.067853	0.7505
ENSMUSG00000010663	Fads1	-0.18459	0.0678671	0.7505
ENSMUSG00000049305	Ccdc71	0.262847	0.0679682	0.751102
ENSMUSG00000024856	Cdk2ap2	0.177411	0.0680491	0.75148
ENSMUSG00000020634	Ubxn2a	-0.322689	0.0681233	0.751679
ENSMUSG00000081023	Gm15766	-0.772531	0.0683122	0.751679
ENSMUSG00000051124	Gimap9	0.298722	0.0683146	0.751679
ENSMUSG00000029616	Erp29	0.118134	0.0683807	0.751679
ENSMUSG00000058806	Col13a1	1.02961	0.0684192	0.751679
ENSMUSG00000023122	Sult1c2	-0.143158	0.0684249	0.751679
ENSMUSG00000001521	Tulp3	0.183208	0.0684651	0.751679
ENSMUSG00000083899	Gm12346	0.205534	0.0685456	0.751679
ENSMUSG00000042133	Ppig	-0.218943	0.0685658	0.751679
ENSMUSG00000053436	Mapk14	0.159117	0.0685675	0.751679
ENSMUSG00000020038	Cry1	0.928915	0.0686367	0.751679
ENSMUSG00000031647	Mfap3l	0.141548	0.0686618	0.751679
ENSMUSG00000033377	Palmd	-0.441734	0.0686826	0.751679
ENSMUSG00000038602	Slc35f1	-0.432987	0.0688248	0.751679
ENSMUSG00000025316	Banp	0.295796	0.0689296	0.751679
ENSMUSG00000025823	Pdia4	0.20464	0.0689459	0.751679
ENSMUSG00000033860	Fgg	-0.549073	0.0689555	0.751679
ENSMUSG00000068587	Mgam	0.162444	0.0690144	0.751679
ENSMUSG00000090101	Snhg9	0.263573	0.0691914	0.751679
ENSMUSG00000050732	Vamp8	0.0915513	0.0692079	0.751679
ENSMUSG00000038462	Uqcrfs1	-0.0728931	0.0692802	0.751679
ENSMUSG00000039953	Clstn1	0.123435	0.0692893	0.751679
ENSMUSG00000036550	Cnot1	-0.155504	0.0693459	0.751679
ENSMUSG00000053253	Ndfip2	0.132262	0.06935	0.751679
ENSMUSG00000030074	Gxylt2	1.03993	0.0694107	0.751679
ENSMUSG00000085558	4930412C18Rik	-0.505579	0.0695528	0.751679
ENSMUSG00000022742	Cpox	0.117759	0.0695597	0.751679
ENSMUSG00000027204	Fbn1	-0.367365	0.0695642	0.751679
ENSMUSG00000021468	Sptlc1	0.140037	0.0696387	0.751679
ENSMUSG00000061313	Ddhd2	-0.240693	0.0696539	0.751679
ENSMUSG00000110755	BC049987	0.340098	0.069716	0.751679
ENSMUSG00000019944	Rhobtb1	0.314854	0.0697207	0.751679
ENSMUSG00000091955	Gm9844	-0.26097	0.069737	0.751679
ENSMUSG00000115300	Gm49188	0.756594	0.0697489	0.751679
ENSMUSG00000057113	Npm1	-0.166734	0.0697633	0.751679
ENSMUSG00000004035	Gstm7	-0.462696	0.0697749	0.751679
ENSMUSG00000027660	Skil	0.321073	0.0697944	0.751679
ENSMUSG00000001435	Col18a1	-0.116501	0.0699333	0.752671
ENSMUSG00000029254	Stap1	-0.645814	0.0700561	0.75299
ENSMUSG00000029338	Antxr2	-0.45932	0.0700565	0.75299
ENSMUSG00000024477	Pggt1b	0.187807	0.0701435	0.753423
ENSMUSG00000043993	2900052L18Rik	-0.457244	0.0702053	0.753508
ENSMUSG00000026187	Xrcc5	0.154775	0.070245	0.753508
ENSMUSG00000063177	Klk1b27	0.350835	0.0704647	0.754634
ENSMUSG00000027875	Hmgcs2	-0.819436	0.0704785	0.754634
ENSMUSG00000086123	Gm16060	-0.363327	0.0704906	0.754634
ENSMUSG00000036291	Ap5m1	0.246984	0.0706524	0.755863
ENSMUSG00000041935	AW549877	-0.152426	0.070746	0.756078
ENSMUSG00000028476	Reck	-0.493929	0.0707965	0.756078
ENSMUSG00000001962	Fam50a	0.193044	0.070826	0.756078
ENSMUSG00000017453	Pipox	0.096257	0.070906	0.756078
ENSMUSG00000046280	She	0.466949	0.0709073	0.756078
ENSMUSG00000038224	Serpinf2	0.149129	0.070965	0.756193
ENSMUSG00000073411	H2-D1	0.15402	0.0710725	0.75673
ENSMUSG00000121483		-0.871585	0.0711094	0.75673
ENSMUSG00000000154	Slc22a18	0.097758	0.0711764	0.756943
ENSMUSG00000026270	Capn10	0.278496	0.0713327	0.757694
ENSMUSG00000083326	Rpl38-ps1	-0.132517	0.0713412	0.757694
ENSMUSG00000033306	Lpp	-0.152484	0.071455	0.758276
ENSMUSG00000040282	BC052040	-0.564025	0.0714902	0.758276
ENSMUSG00000082315	Gm16523	1.00455	0.0715813	0.758743
ENSMUSG00000049090	Zadh2	-0.146042	0.0716863	0.759267
ENSMUSG00000027566	Psma7	0.0794044	0.0717442	0.759267
ENSMUSG00000067575	Rpl35a-ps3	0.149223	0.0717722	0.759267
ENSMUSG00000006763	Saal1	-0.330497	0.0719214	0.760199
ENSMUSG00000104852	Gm43201	-0.852339	0.0719638	0.760199
ENSMUSG00000029038	Ssu72	-0.448257	0.0720369	0.760199
ENSMUSG00000027709	Mccc1	0.113995	0.0720492	0.760199
ENSMUSG00000032525	Nktr	0.221001	0.0721644	0.760659
ENSMUSG00000006216	Clcnkb	0.128975	0.0721873	0.760659
ENSMUSG00000026676	Ccdc3	-0.566725	0.0722986	0.761334
ENSMUSG00000050711	Scg2	-5.38408	0.0723724	0.761613
ENSMUSG00000024525	Impa2	-0.297571	0.072516	0.762505
ENSMUSG00000030222	Rerg	-0.474176	0.072675	0.762505
ENSMUSG00000029752	Asns	-0.488149	0.0727236	0.762505
ENSMUSG00000091478	Gm10039	0.160833	0.0727583	0.762505
ENSMUSG00000024766	Lipo3	0.384712	0.0728249	0.762505
ENSMUSG00000024063	Lbh	-0.190993	0.0728751	0.762505
ENSMUSG00000032377	Plscr4	0.236834	0.0728969	0.762505
ENSMUSG00000080002	Gm5566	0.252759	0.0729287	0.762505
ENSMUSG00000040124	Gorab	-0.554893	0.0729493	0.762505
ENSMUSG00000040594	Ranbp17	-1.13362	0.0729691	0.762505
ENSMUSG00000020307	Cdc34	0.124099	0.0729781	0.762505
ENSMUSG00000025059	Gk	0.123536	0.073088	0.762695
ENSMUSG00000042772	Smg7	0.203352	0.073091	0.762695
ENSMUSG00000089682	Bcl2l2	0.229079	0.0731918	0.763252
ENSMUSG00000024097	Srsf7	0.172069	0.0733268	0.764165
ENSMUSG00000016493	Cd46	-1.12965	0.0734312	0.764741
ENSMUSG00000046410	Kcnk6	-1.03736	0.0734771	0.764741
ENSMUSG00000029070	Mxra8	-0.230368	0.0736803	0.766186
ENSMUSG00000063953	Amd2	0.244269	0.0737439	0.766186
ENSMUSG00000041720	Pi4ka	0.100438	0.0737983	0.766186
ENSMUSG00000005220	Corin	0.446916	0.0738795	0.766186
ENSMUSG00000112449	Srp54b	-0.240763	0.0738916	0.766186
ENSMUSG00000025220	Oga	0.176439	0.0739014	0.766186
ENSMUSG00000041445	Mmrn2	0.188785	0.0739586	0.766231
ENSMUSG00000004098	Col5a3	-0.419364	0.074001	0.766231
ENSMUSG00000080816	Gm12447	0.418537	0.0741978	0.767108
ENSMUSG00000120819		0.237329	0.0742049	0.767108
ENSMUSG00000046185	Zfp84	0.563044	0.0742446	0.767108
ENSMUSG00000078970	Wdr92	-0.378873	0.0742911	0.767108
ENSMUSG00000083481	Rps8-ps2	0.226004	0.0743239	0.767108
ENSMUSG00000015568	Lpl	0.177169	0.074527	0.768344
ENSMUSG00000024947	Men1	-0.178153	0.0745789	0.768344
ENSMUSG00000035919	Bbs9	-0.355024	0.0745933	0.768344
ENSMUSG00000081431	Gm15483	0.404699	0.0746345	0.768344
ENSMUSG00000022769	Sdf2l1	0.416796	0.0747411	0.768459
ENSMUSG00000042766	Trim46	-0.703484	0.0747411	0.768459
ENSMUSG00000019173	Rab5c	0.0806696	0.0748051	0.768626
ENSMUSG00000073489	Ifi204	-0.699408	0.0750305	0.770192
ENSMUSG00000028243	Ubxn2b	0.23909	0.0750532	0.770192
ENSMUSG00000026200	Glb1l	0.207908	0.0752608	0.771413
ENSMUSG00000051232	Tmem199	0.230333	0.0752679	0.771413
ENSMUSG00000079018	Ly6c1	0.130747	0.0753813	0.771608
ENSMUSG00000020629	Adi1	0.175511	0.0753829	0.771608
ENSMUSG00000037369	Kdm6a	-0.299949	0.0754653	0.771694
ENSMUSG00000026623	Lpgat1	0.135468	0.0754871	0.771694
ENSMUSG00000028434	Epb41l4b	-0.245271	0.0755924	0.77228
ENSMUSG00000027935	Rab13	-0.293878	0.0757079	0.77233
ENSMUSG00000021188	Trip11	0.220902	0.0757272	0.77233
ENSMUSG00000027937	Jtb	0.133171	0.0757777	0.77233
ENSMUSG00000005054	Cstb	-0.12261	0.0758401	0.77233
ENSMUSG00000021943	Gdf10	-0.362177	0.0758541	0.77233
ENSMUSG00000027944	Hax1	0.186862	0.075919	0.77233
ENSMUSG00000034460	Six4	-0.500224	0.0759637	0.77233
ENSMUSG00000087286	Gm9013	0.512317	0.0760076	0.77233
ENSMUSG00000039518	Cdsn	-0.930851	0.076029	0.77233
ENSMUSG00000121485		0.168761	0.0760801	0.772361
ENSMUSG00000117071	Gm9598	-0.858914	0.076233	0.773426
ENSMUSG00000054263	Lifr	-0.155797	0.0763518	0.774144
ENSMUSG00000031617	Tmem184c	-0.39805	0.0764786	0.774941
ENSMUSG00000060739	Nsa2	0.216302	0.0765847	0.775529
ENSMUSG00000022793	B4galt4	-0.42842	0.0766589	0.775792
ENSMUSG00000028826	Maco1	0.22106	0.076975	0.777034
ENSMUSG00000014303	Glis2	0.124649	0.0770521	0.777034
ENSMUSG00000019804	Snx3	0.125265	0.0770598	0.777034
ENSMUSG00000048701	Ccdc6	0.150484	0.0770938	0.777034
ENSMUSG00000025647	Shisa5	0.115749	0.0770992	0.777034
ENSMUSG00000039230	Tbcd	0.887076	0.0770995	0.777034
ENSMUSG00000030108	Slc6a13	0.136955	0.0771194	0.777034
ENSMUSG00000039483	Asb6	0.287114	0.0771989	0.777348
ENSMUSG00000100865	Gm9320	0.163873	0.0774795	0.779684
ENSMUSG00000043715	Olfr1326-ps1	0.427603	0.0775277	0.779684
ENSMUSG00000061959	Ces1e	0.19756	0.0775774	0.779697
ENSMUSG00000035828	Pim3	0.171247	0.077645	0.779742
ENSMUSG00000120139		-0.725625	0.0776788	0.779742
ENSMUSG00000075232	Amd1	0.226695	0.077776	0.779823
ENSMUSG00000055200	Sertad3	-0.336194	0.0777837	0.779823
ENSMUSG00000021520	Uqcrb	-0.0896085	0.0778576	0.780077
ENSMUSG00000029084	Cd38	-0.471356	0.0780559	0.781088
ENSMUSG00000024687	Osbp	-0.183598	0.0781559	0.781088
ENSMUSG00000041736	Tspo	-0.103123	0.0781867	0.781088
ENSMUSG00000038187	Btbd10	0.357707	0.0782131	0.781088
ENSMUSG00000022994	Adcy6	0.395662	0.0782271	0.781088
ENSMUSG00000010095	Slc3a2	-0.112036	0.0782494	0.781088
ENSMUSG00000034173	Zbed5	-0.423216	0.0784686	0.78279
ENSMUSG00000092564	BC051226	-0.280852	0.078593	0.783337
ENSMUSG00000052837	Junb	0.419903	0.0786582	0.783337
ENSMUSG00000007207	Stx1a	-0.941889	0.0787195	0.783337
ENSMUSG00000042349	Ikbke	-0.510788	0.0787222	0.783337
ENSMUSG00000021572	Cep72	-0.544407	0.0787667	0.783337
ENSMUSG00000024044	Epb41l3	-0.212815	0.0788673	0.783833
ENSMUSG00000061898	Rbak	-0.378396	0.078959	0.783833
ENSMUSG00000049115	Agtr1a	-0.198042	0.0790105	0.783833
ENSMUSG00000030768	Disp1	-0.507588	0.0790113	0.783833
ENSMUSG00000047242	Taf9b	0.300742	0.0790786	0.78392
ENSMUSG00000029674	Limk1	-0.424956	0.0791969	0.78392
ENSMUSG00000044465	Fam160a2	-0.189007	0.0792483	0.78392
ENSMUSG00000028249	Sdcbp	-0.13249	0.079294	0.78392
ENSMUSG00000029260	Ugt2b34	-0.323245	0.079319	0.78392
ENSMUSG00000055805	Fmnl1	0.301554	0.0793299	0.78392
ENSMUSG00000024993	Fam45a	-0.252456	0.079385	0.78392
ENSMUSG00000061130	Ppm1b	0.110799	0.0794523	0.78392
ENSMUSG00000022199	Slc22a17	0.196316	0.0794949	0.78392
ENSMUSG00000027652	Ralgapb	-0.147254	0.0795069	0.78392
ENSMUSG00000031246	Sh3bgrl	-0.159229	0.0795714	0.784063
ENSMUSG00000039089	L3mbtl3	0.327507	0.0796647	0.784063
ENSMUSG00000039878	Slc39a5	-0.170964	0.0796675	0.784063
ENSMUSG00000023055	Calcoco1	-0.220862	0.0798123	0.784355
ENSMUSG00000045104	Ldhb-ps	0.166806	0.079862	0.784355
ENSMUSG00000097431	Gm26782	-0.356716	0.0798789	0.784355
ENSMUSG00000080859	Rpl10-ps1	0.159405	0.0799212	0.784355
ENSMUSG00000029455	Aldh2	0.0939129	0.0799408	0.784355
ENSMUSG00000026574	Dpt	-0.486951	0.0800318	0.784682
ENSMUSG00000004788	Eif2b2	0.18537	0.080076	0.784682
ENSMUSG00000021565	Slc6a19	-0.283628	0.0802218	0.784682
ENSMUSG00000036594	H2-Aa	0.185741	0.0802489	0.784682
ENSMUSG00000003809	Gcdh	0.0868982	0.0802896	0.784682
ENSMUSG00000034037	Fgd5	-0.286423	0.0803057	0.784682
ENSMUSG00000042659	Arrdc4	-0.304188	0.0803153	0.784682
ENSMUSG00000111375	Btbd8	0.644457	0.0803827	0.784865
ENSMUSG00000069682	Gm10275	-0.104958	0.0804631	0.785125
ENSMUSG00000027750	Postn	-0.504922	0.0805343	0.785125
ENSMUSG00000052214	Opa3	0.158244	0.0805556	0.785125
ENSMUSG00000030839	Sergef	0.248849	0.0806327	0.7854
ENSMUSG00000082260	Gm7429	-0.175151	0.0807688	0.785426
ENSMUSG00000021217	Tshz3	-0.621677	0.080806	0.785426
ENSMUSG00000037583	Nr0b2	-0.56705	0.080851	0.785426
ENSMUSG00000070858	Gm1673	-0.903542	0.0809643	0.785426
ENSMUSG00000044748	Defb1	-0.130941	0.0809935	0.785426
ENSMUSG00000020241	Col6a2	-0.354123	0.0810608	0.785426
ENSMUSG00000024395	Lims2	-0.193544	0.0810785	0.785426
ENSMUSG00000035762	Tmem161b	-0.233209	0.0811471	0.785426
ENSMUSG00000117258	Gm7773	-0.306949	0.081219	0.785426
ENSMUSG00000025993	Slc40a1	-0.216277	0.0812273	0.785426
ENSMUSG00000018442	Derl2	0.177808	0.0812323	0.785426
ENSMUSG00000115362	Gm49088	1.01713	0.081268	0.785426
ENSMUSG00000024575	Pde6a	0.362105	0.0813121	0.785426
ENSMUSG00000001467	Cyp51	0.144717	0.0813218	0.785426
ENSMUSG00000026189	Pecr	0.0789162	0.0814338	0.785426
ENSMUSG00000057880	Abat	0.0871979	0.0814595	0.785426
ENSMUSG00000028413	B4galt1	-0.175152	0.0815634	0.785426
ENSMUSG00000032555	Topbp1	-0.313399	0.0815771	0.785426
ENSMUSG00000095366	Gm21860	-0.997076	0.081598	0.785426
ENSMUSG00000020538	Srebf1	-0.216363	0.0816979	0.785426
ENSMUSG00000039899	Fgl2	-0.455675	0.0817787	0.785426
ENSMUSG00000035890	Rnf126	0.201576	0.0818437	0.785426
ENSMUSG00000017499	Cdc6	1.03781	0.0818653	0.785426
ENSMUSG00000043461	Sptssb	-0.523023	0.0818687	0.785426
ENSMUSG00000032849	Abcc4	-0.20769	0.0819035	0.785426
ENSMUSG00000024986	Hhex	-0.723329	0.0819036	0.785426
ENSMUSG00000066516	Klk1b21	0.567126	0.0820423	0.78544
ENSMUSG00000037475	Thoc2	-0.148288	0.0820843	0.78544
ENSMUSG00000020918	Kat2a	-0.184229	0.0821563	0.78544
ENSMUSG00000047446	Arl4a	-0.244532	0.0821622	0.78544
ENSMUSG00000027109	Sp3	-0.193998	0.0821972	0.78544
ENSMUSG00000021200	Asb2	-0.585206	0.0821978	0.78544
ENSMUSG00000024645	Timm21	-0.30195	0.0822884	0.78584
ENSMUSG00000042198	Chchd7	0.119605	0.0824214	0.786643
ENSMUSG00000057103	Nat8f1	0.173407	0.0826438	0.787568
ENSMUSG00000085010	Gssos1	0.858731	0.082652	0.787568
ENSMUSG00000066152	Slc31a2	0.224521	0.0827302	0.787568
ENSMUSG00000052852	Reep1	0.649801	0.0827345	0.787568
ENSMUSG00000081559	Gm12411	0.191167	0.0827629	0.787568
ENSMUSG00000013150	Gfod2	-0.276481	0.0828198	0.787644
ENSMUSG00000031585	Gtf2e2	0.264238	0.0829364	0.787996
ENSMUSG00000104375	Gm6300	0.43183	0.0829578	0.787996
ENSMUSG00000016526	Dyrk3	-0.816925	0.0830069	0.787996
ENSMUSG00000029664	Tfpi2	-0.389072	0.0830526	0.787996
ENSMUSG00000120343		0.6546	0.0831499	0.788203
ENSMUSG00000054008	Ndst1	-0.134069	0.0831723	0.788203
ENSMUSG00000023460	Rab12	-0.172914	0.0833029	0.788977
ENSMUSG00000022889	Mrpl39	-0.156297	0.0833919	0.789127
ENSMUSG00000024066	Xdh	-0.213077	0.0834316	0.789127
ENSMUSG00000056487	Mettl7a2	0.138053	0.0835056	0.789127
ENSMUSG00000074183	Gsta1	-0.479346	0.0835148	0.789127
ENSMUSG00000025871	4833439L19Rik	0.156535	0.0836678	0.790108
ENSMUSG00000060477	Irak2	0.243482	0.0838108	0.790995
ENSMUSG00000001228	Uhrf1	-0.654472	0.0839038	0.791011
ENSMUSG00000064061	Dzip3	-0.433699	0.0839108	0.791011
ENSMUSG00000094191	Rpl31-ps14	0.351563	0.0840231	0.791607
ENSMUSG00000035459	Stab2	-0.787787	0.0841347	0.792194
ENSMUSG00000055320	Tead1	0.166689	0.0842398	0.792353
ENSMUSG00000032932	Hspa13	0.229724	0.0842559	0.792353
ENSMUSG00000028571	Cyp2j13	0.216536	0.0843398	0.792353
ENSMUSG00000068739	Sars	0.103547	0.0843538	0.792353
ENSMUSG00000030929	Eri2	0.646942	0.0843984	0.792353
ENSMUSG00000054793	Cadm4	0.262826	0.0844468	0.792353
ENSMUSG00000022639	Dubr	0.526835	0.0846014	0.792947
ENSMUSG00000057098	Ebf1	-0.23871	0.0846525	0.792947
ENSMUSG00000028948	Nol9	0.216256	0.0846892	0.792947
ENSMUSG00000045294	Insig1	-0.259912	0.0847071	0.792947
ENSMUSG00000121277		-0.870169	0.0848373	0.793705
ENSMUSG00000040482	Dxo	0.201389	0.0848893	0.793729
ENSMUSG00000061702	Tmem91	-0.830489	0.0850164	0.794456
ENSMUSG00000033285	Wdr3	0.278523	0.0850676	0.794474
ENSMUSG00000038056	Kmt2c	-0.150171	0.0851249	0.794548
ENSMUSG00000022146	Osmr	-0.497622	0.0852027	0.794814
ENSMUSG00000028573	Fggy	0.141619	0.0852893	0.795161
ENSMUSG00000018651	Tada2a	-0.328044	0.0853659	0.795305
ENSMUSG00000064030	Pym1	-0.475907	0.0854448	0.795305
ENSMUSG00000094870	Zfp131	0.243698	0.0855165	0.795305
ENSMUSG00000023913	Pla2g7	-0.29861	0.0855526	0.795305
ENSMUSG00000112395	Gm7198	0.283058	0.0855549	0.795305
ENSMUSG00000026764	Kif5c	1.09231	0.0856259	0.795305
ENSMUSG00000039159	Ube2h	-0.154241	0.0857197	0.795305
ENSMUSG00000025188	Hps1	-0.314524	0.0857813	0.795305
ENSMUSG00000031461	Myom2	-0.346751	0.0858307	0.795305
ENSMUSG00000001891	Ugp2	0.113634	0.0858391	0.795305
ENSMUSG00000010154	Spire2	-0.666707	0.0858716	0.795305
ENSMUSG00000034059	Ypel4	-0.947739	0.0858975	0.795305
ENSMUSG00000050428	Fbxo46	0.246217	0.0859772	0.79532
ENSMUSG00000081239	Gm11836	0.800008	0.0859979	0.79532
ENSMUSG00000026207	Speg	-0.364533	0.0861195	0.795846
ENSMUSG00000050890	Pdik1l	0.263702	0.0861536	0.795846
ENSMUSG00000029376	Mthfd2l	-0.284609	0.0864224	0.797669
ENSMUSG00000032387	Rbpms2	0.113915	0.0864501	0.797669
ENSMUSG00000080316	Spaca6	0.269195	0.0865898	0.798065
ENSMUSG00000101225	1700008J07Rik	0.369414	0.0865921	0.798065
ENSMUSG00000007880	Arid1a	-0.120844	0.0867369	0.798886
ENSMUSG00000022757	Tfg	-0.160353	0.0867935	0.798886
ENSMUSG00000097182	A830009L08Rik	-0.933125	0.0869754	0.798886
ENSMUSG00000028277	Ube2j1	0.184853	0.0869764	0.798886
ENSMUSG00000032688	Malt1	-0.289563	0.0869787	0.798886
ENSMUSG00000028284	Map3k7	-0.179199	0.0870503	0.798886
ENSMUSG00000036281	Snapc4	-0.297588	0.0870774	0.798886
ENSMUSG00000025176	Hoga1	0.122839	0.0871352	0.798886
ENSMUSG00000027963	Extl2	-0.281802	0.0871419	0.798886
ENSMUSG00000062908	Acadm	-0.110277	0.0871971	0.798886
ENSMUSG00000105970	Gm43360	0.995938	0.087227	0.798886
ENSMUSG00000000881	Dlg3	-0.226878	0.0873316	0.798998
ENSMUSG00000033542	Arhgef5	0.170401	0.0873384	0.798998
ENSMUSG00000040441	Slc26a10	-0.824239	0.0873998	0.799105
ENSMUSG00000025903	Lypla1	0.114946	0.0874954	0.799443
ENSMUSG00000000805	Car4	0.130327	0.087536	0.799443
ENSMUSG00000028931	Kcnab2	-0.597246	0.0875962	0.799486
ENSMUSG00000005514	Por	0.130426	0.0876967	0.799486
ENSMUSG00000087380	2210408F21Rik	0.224977	0.0877605	0.799486
ENSMUSG00000072941	Sod3	0.0973339	0.087818	0.799486
ENSMUSG00000002365	Snx9	-0.151474	0.0878279	0.799486
ENSMUSG00000028538	St3gal3	0.141325	0.0878386	0.799486
ENSMUSG00000044807	Zfp354c	-0.639344	0.0879558	0.800099
ENSMUSG00000032366	Tpm1	0.209473	0.0880565	0.800563
ENSMUSG00000036395	Glb1l2	0.199995	0.0882639	0.800841
ENSMUSG00000025221	Kcnip2	-1.12411	0.0882837	0.800841
ENSMUSG00000025268	Maged2	-0.290872	0.0885228	0.800841
ENSMUSG00000021062	Rab15	-0.450972	0.088524	0.800841
ENSMUSG00000067279	Ppp1r3c	-0.731774	0.0885389	0.800841
ENSMUSG00000015013	Trappc2l	0.135894	0.0885643	0.800841
ENSMUSG00000085037	4933421O10Rik	0.511448	0.0885747	0.800841
ENSMUSG00000039501	Znfx1	-0.211445	0.0885818	0.800841
ENSMUSG00000040712	Camta2	0.158473	0.0886033	0.800841
ENSMUSG00000035967	Ints6l	-0.258466	0.0886294	0.800841
ENSMUSG00000019916	P4ha1	0.156974	0.0886342	0.800841
ENSMUSG00000032515	Csrnp1	0.392201	0.0888344	0.801212
ENSMUSG00000016252	Atp5e	-0.0484097	0.0888455	0.801212
ENSMUSG00000036552	Ermard	-0.249051	0.0889027	0.801212
ENSMUSG00000021416	Eci3	0.107037	0.088995	0.801212
ENSMUSG00000099083	Atf7	0.270857	0.0890341	0.801212
ENSMUSG00000036833	Pnpla7	-0.277114	0.0892274	0.801212
ENSMUSG00000074797	Itpa	-0.168525	0.0892422	0.801212
ENSMUSG00000066113	Adamtsl1	-0.396261	0.0892698	0.801212
ENSMUSG00000062075	Lmnb2	0.321366	0.0892907	0.801212
ENSMUSG00000028088	Fmo5	0.194577	0.0893556	0.801212
ENSMUSG00000120507		-0.655531	0.089372	0.801212
ENSMUSG00000025911	Adhfe1	0.102442	0.0894024	0.801212
ENSMUSG00000027247	Arhgap1	0.144071	0.08945	0.801212
ENSMUSG00000046671	Mtfr1l	-0.0915235	0.0894723	0.801212
ENSMUSG00000025198	Erlin1	0.13764	0.0894873	0.801212
ENSMUSG00000081159	Gm6023	0.11938	0.0895041	0.801212
ENSMUSG00000022498	Txndc11	0.214863	0.0896109	0.801212
ENSMUSG00000037788	Vopp1	-0.300341	0.0897114	0.801212
ENSMUSG00000079523	Tmsb10	-0.170394	0.0897323	0.801212
ENSMUSG00000030082	Sec61a1	0.293474	0.0897823	0.801212
ENSMUSG00000028902	Sf3a3	-0.230441	0.0898463	0.801212
ENSMUSG00000009418	Nav1	-0.312805	0.0899244	0.801212
ENSMUSG00000037266	Rsrp1	-0.0887051	0.090024	0.801212
ENSMUSG00000022863	Btg3	0.293864	0.0900684	0.801212
ENSMUSG00000049971	Glt1d1	0.325981	0.0900994	0.801212
ENSMUSG00000039515	Ptpa	0.122973	0.0901792	0.801212
ENSMUSG00000046879	Irgm1	0.22041	0.0902013	0.801212
ENSMUSG00000033450	Tagap	-0.323659	0.0904055	0.801212
ENSMUSG00000048707	Tprn	0.186109	0.0904339	0.801212
ENSMUSG00000027589	Pcmtd2	-0.182502	0.0905366	0.801212
ENSMUSG00000039813	Tbc1d2	-0.381879	0.0905733	0.801212
ENSMUSG00000032113	Chek1	-0.689395	0.0906991	0.801212
ENSMUSG00000079083	Jrkl	-0.435561	0.090701	0.801212
ENSMUSG00000017723	Wfdc2	-0.117183	0.0907427	0.801212
ENSMUSG00000021994	Wnt5a	0.288964	0.0907511	0.801212
ENSMUSG00000030946	Lhpp	-0.536794	0.0908137	0.801212
ENSMUSG00000064337	mt-Rnr1	0.257034	0.0909527	0.801212
ENSMUSG00000041633	Kctd12b	-0.360431	0.090967	0.801212
ENSMUSG00000032098	Treh	0.139434	0.0909862	0.801212
ENSMUSG00000025085	Ablim1	0.148818	0.0910382	0.801212
ENSMUSG00000039081	Zfp503	-0.111803	0.0910585	0.801212
ENSMUSG00000009927	Rps25	0.120792	0.0910856	0.801212
ENSMUSG00000059493	Nhs	-0.209881	0.0911721	0.801212
ENSMUSG00000024566	Atp9b	0.206865	0.0911966	0.801212
ENSMUSG00000039485	Tspyl4	-0.360847	0.0912103	0.801212
ENSMUSG00000072893	4933439C10Rik	0.238644	0.0912107	0.801212
ENSMUSG00000073940	Hbb-bt	-0.393491	0.0912566	0.801212
ENSMUSG00000018171	Vmp1	0.149572	0.0912765	0.801212
ENSMUSG00000016940	Kctd2	0.146708	0.0913042	0.801212
ENSMUSG00000019874	Fabp7	-0.433007	0.0913861	0.801212
ENSMUSG00000015290	Ubl4a	0.159921	0.0914935	0.801212
ENSMUSG00000041012	Cmtm8	0.224401	0.0915859	0.801212
ENSMUSG00000025409	Mbd6	-0.18853	0.0915912	0.801212
ENSMUSG00000038349	Plcl1	0.235239	0.0916046	0.801212
ENSMUSG00000006095	Tbcb	-0.117512	0.0916331	0.801212
ENSMUSG00000026928	Card9	0.807624	0.0916406	0.801212
ENSMUSG00000021339	Mrs2	0.158491	0.0917345	0.801212
ENSMUSG00000035049	Rrp12	0.350437	0.0917602	0.801212
ENSMUSG00000030059	Tmf1	0.164659	0.0918256	0.801212
ENSMUSG00000024544	Ldlrad4	0.331943	0.0918589	0.801212
ENSMUSG00000022957	Itsn1	-0.252033	0.0919049	0.801212
ENSMUSG00000103906	Tigd5	0.557419	0.0919994	0.801212
ENSMUSG00000007682	Dio2	-1.02164	0.0920027	0.801212
ENSMUSG00000086746	Gm15222	0.388533	0.0920227	0.801212
ENSMUSG00000033055	Ankrd54	0.203871	0.0920559	0.801212
ENSMUSG00000020777	Acox1	0.119717	0.0920847	0.801212
ENSMUSG00000021892	Sh3bp5	-0.131326	0.0921387	0.801212
ENSMUSG00000087333	Gm13652	0.628534	0.0922102	0.801212
ENSMUSG00000036523	Greb1	-1.24156	0.0922109	0.801212
ENSMUSG00000000827	Tpd52l2	0.165806	0.0922123	0.801212
ENSMUSG00000020021	Fgd6	0.499588	0.0923469	0.801212
ENSMUSG00000029414	Kntc1	-0.938133	0.0923527	0.801212
ENSMUSG00000050144	Slc25a44	-0.153962	0.092401	0.801212
ENSMUSG00000048087	Gm4737	0.12055	0.092433	0.801212
ENSMUSG00000028431	Elp1	-0.267368	0.0925122	0.801212
ENSMUSG00000038042	Ptpdc1	0.236533	0.0925282	0.801212
ENSMUSG00000035212	Leprot	-0.178293	0.0925473	0.801212
ENSMUSG00000020653	Klf11	-0.473637	0.0925805	0.801212
ENSMUSG00000032116	Stt3a	0.129515	0.0926064	0.801212
ENSMUSG00000032352	Lrrc1	0.17396	0.0927292	0.801583
ENSMUSG00000032501	Trib1	0.267247	0.0929198	0.801583
ENSMUSG00000054763	Defb42	-0.598	0.0929202	0.801583
ENSMUSG00000053286	Trmt1l	0.25563	0.0929297	0.801583
ENSMUSG00000027869	Hsd3b6	0.890809	0.0929383	0.801583
ENSMUSG00000027010	Slc25a12	-0.119489	0.092948	0.801583
ENSMUSG00000020181	Nav3	-0.808706	0.0930623	0.802058
ENSMUSG00000047909	Ankrd16	-0.230112	0.0931026	0.802058
ENSMUSG00000031482	Slc25a15	0.131145	0.0931865	0.802351
ENSMUSG00000029017	Pmpcb	0.0798626	0.0932944	0.802644
ENSMUSG00000063683	Glyat	0.104296	0.0933202	0.802644
ENSMUSG00000051397	Tacstd2	-0.194033	0.0933909	0.802823
ENSMUSG00000112734	Gm47644	0.673559	0.0935265	0.803413
ENSMUSG00000068036	Afdn	0.150063	0.0936086	0.803413
ENSMUSG00000028676	Srsf10	0.165535	0.0936093	0.803413
ENSMUSG00000037395	Rcor3	-0.234328	0.0938045	0.804206
ENSMUSG00000034993	Vat1	-0.142481	0.0939751	0.804206
ENSMUSG00000060279	Ap2a1	-0.740682	0.0939799	0.804206
ENSMUSG00000026622	Nek2	-0.568415	0.0939926	0.804206
ENSMUSG00000032115	Hyou1	0.236348	0.0941053	0.804206
ENSMUSG00000043432	Leng9	0.529317	0.0941114	0.804206
ENSMUSG00000020546	Stxbp4	0.241644	0.0941247	0.804206
ENSMUSG00000060314	Zfp941	-0.720279	0.0941459	0.804206
ENSMUSG00000044676	Zfp612	0.3162	0.0941746	0.804206
ENSMUSG00000054237	Fra10ac1	0.235684	0.0942412	0.804206
ENSMUSG00000119959		0.202903	0.0942511	0.804206
ENSMUSG00000024816	Frmd8	0.591718	0.0943585	0.804262
ENSMUSG00000029445	Hpd	0.33969	0.0943986	0.804262
ENSMUSG00000027534	Snx16	0.345222	0.0944556	0.804262
ENSMUSG00000054901	Arhgef33	-1.00948	0.0944575	0.804262
ENSMUSG00000030849	Fgfr2	-0.348284	0.0945606	0.804715
ENSMUSG00000103696	Gm37531	-0.549105	0.0947517	0.805654
ENSMUSG00000094786	Gm14403	-0.987971	0.094771	0.805654
ENSMUSG00000027300	Ubox5	-0.358234	0.0948574	0.805682
ENSMUSG00000007338	Mrpl49	0.151312	0.0948792	0.805682
ENSMUSG00000049353	Rd3	0.948991	0.0949244	0.805682
ENSMUSG00000029221	Slc30a9	0.101004	0.0951477	0.807151
ENSMUSG00000025418	Bsnd	0.140531	0.0953508	0.808448
ENSMUSG00000060036	Rpl3	-0.0844964	0.0956188	0.80992
ENSMUSG00000024990	Rbp4	-0.751627	0.095666	0.80992
ENSMUSG00000001751	Naglu	0.13811	0.0957582	0.80992
ENSMUSG00000027932	Slc27a3	-0.468008	0.0958102	0.80992
ENSMUSG00000018474	Chd3	0.119842	0.0958409	0.80992
ENSMUSG00000097357	Gm16793	0.81572	0.0958723	0.80992
ENSMUSG00000050002	Idnk	0.18515	0.0958872	0.80992
ENSMUSG00000094989	Rpl9-ps4	0.151411	0.0959268	0.80992
ENSMUSG00000028018	Gstcd	-0.417576	0.0960851	0.810636
ENSMUSG00000073802	Cdkn2b	-0.558511	0.0961123	0.810636
ENSMUSG00000116564	Riok2	-0.292967	0.0963867	0.812525
ENSMUSG00000103653	Gstp-ps	-0.153371	0.0964444	0.812586
ENSMUSG00000042111	Ccdc115	-0.259724	0.0965881	0.813068
ENSMUSG00000030147	Clec4b1	0.726982	0.0966341	0.813068
ENSMUSG00000106717	Gm42798	0.647553	0.0966532	0.813068
ENSMUSG00000053617	Sh3pxd2a	-0.317063	0.0967142	0.813131
ENSMUSG00000037938	Chchd5	0.211425	0.0967617	0.813131
ENSMUSG00000026832	Cytip	0.246915	0.096935	0.814055
ENSMUSG00000028657	Ppt1	0.114848	0.0969727	0.814055
ENSMUSG00000002345	Borcs8	0.209165	0.0970951	0.814256
ENSMUSG00000056708	Ier5	0.238528	0.0970977	0.814256
ENSMUSG00000020732	Rab37	-1.15944	0.0971729	0.814284
ENSMUSG00000018501	Ncor1	0.107887	0.0972463	0.814284
ENSMUSG00000026672	Optn	-0.33162	0.0973318	0.814284
ENSMUSG00000038188	Scarf1	-0.347971	0.0973843	0.814284
ENSMUSG00000093803	Ppp2r3d	0.180793	0.0974859	0.814284
ENSMUSG00000114302	Gm48683	0.826864	0.0975328	0.814284
ENSMUSG00000030168	Adipor2	-0.142792	0.0975714	0.814284
ENSMUSG00000046230	Vps13a	0.552921	0.0976357	0.814284
ENSMUSG00000062933	Gm10123	0.181009	0.0977424	0.814284
ENSMUSG00000045312	Lhfpl2	-0.393686	0.09778	0.814284
ENSMUSG00000035275	Raver2	-0.712596	0.0977816	0.814284
ENSMUSG00000040029	Ipo8	0.132585	0.0977992	0.814284
ENSMUSG00000058240	Cryzl1	-0.21645	0.0978231	0.814284
ENSMUSG00000028468	Rgp1	-0.190792	0.0978478	0.814284
ENSMUSG00000064338	mt-Tv	0.211744	0.0978597	0.814284
ENSMUSG00000074261	Erich4	0.139489	0.0980783	0.814749
ENSMUSG00000117959	D330050I16Rik	0.64619	0.0980971	0.814749
ENSMUSG00000092014	Gm4468	0.147808	0.0980987	0.814749
ENSMUSG00000028692	Akr1a1	0.0921851	0.098118	0.814749
ENSMUSG00000097445	Gm26631	-0.675057	0.0984653	0.815432
ENSMUSG00000038374	Rbm8a	0.133602	0.0984849	0.815432
ENSMUSG00000047921	Trappc9	0.141998	0.0985148	0.815432
ENSMUSG00000022555	Dgat1	-0.177252	0.0985161	0.815432
ENSMUSG00000014301	Pam16	-0.165014	0.0985376	0.815432
ENSMUSG00000002343	Armc6	0.337968	0.0985526	0.815432
ENSMUSG00000057605	Gm6807	0.137892	0.0986053	0.815432
ENSMUSG00000025958	Creb1	0.182419	0.0986054	0.815432
ENSMUSG00000063018	2010204K13Rik	-0.302827	0.0988105	0.816708
ENSMUSG00000046139	Patl1	0.259376	0.0988778	0.816732
ENSMUSG00000037643	Prkci	0.195012	0.0989455	0.816732
ENSMUSG00000044968	Napepld	-0.400403	0.0989715	0.816732
ENSMUSG00000090002	Gm16006	-0.905665	0.0990288	0.816732
ENSMUSG00000033768	Nrxn2	0.343565	0.099095	0.816732
ENSMUSG00000105304	Gm43696	-0.666892	0.0991177	0.816732
ENSMUSG00000032265	Tent5a	0.262475	0.0991913	0.81675
ENSMUSG00000047963	Stbd1	0.314295	0.0992656	0.81675
ENSMUSG00000020865	Abcc3	-0.678637	0.0992721	0.81675
ENSMUSG00000051703	Tmem198	-1.11798	0.0994833	0.81807
ENSMUSG00000063796	Slc22a8	0.19135	0.0996348	0.818897
ENSMUSG00000000184	Ccnd2	-0.346928	0.0998383	0.820096
ENSMUSG00000041781	Cpsf2	-0.209728	0.0998826	0.820096
ENSMUSG00000044164	Rnf182	-1.11907	0.100072	0.820969
ENSMUSG00000030275	Etnk1	-0.122553	0.100091	0.820969
ENSMUSG00000015095	Fbxw5	0.138487	0.100253	0.821419
ENSMUSG00000096957	E230013L22Rik	-0.457281	0.10031	0.821419
ENSMUSG00000058638	Zfp110	0.277283	0.100312	0.821419
ENSMUSG00000027803	Wwtr1	0.145441	0.100427	0.821419
ENSMUSG00000037664	Cdkn1c	-0.201929	0.100433	0.821419
ENSMUSG00000003865	Gys1	-0.169368	0.100467	0.821419
ENSMUSG00000035458	Tnni3	0.481021	0.100503	0.821419
ENSMUSG00000002486	Tchp	-0.365358	0.100635	0.821759
ENSMUSG00000035878	Hykk	0.114424	0.100676	0.821759
ENSMUSG00000100593	1700119H24Rik	-0.465275	0.100752	0.821759
ENSMUSG00000025137	Pcyt2	0.0989156	0.100855	0.821759
ENSMUSG00000104204	Gm37397	-0.813674	0.100881	0.821759
ENSMUSG00000022580	Rhpn1	0.224441	0.101038	0.821759
ENSMUSG00000020458	Rtn4	-0.11519	0.101044	0.821759
ENSMUSG00000024712	Rfk	-0.114344	0.101073	0.821759
ENSMUSG00000074519	Zfp971	0.88078	0.101184	0.821759
ENSMUSG00000025732	Mcrip2	0.127476	0.101265	0.821759
ENSMUSG00000046999	1110032F04Rik	0.669156	0.101295	0.821759
ENSMUSG00000040022	Rab11fip2	0.251259	0.101305	0.821759
ENSMUSG00000028454	Pigo	-0.175903	0.101401	0.821759
ENSMUSG00000052572	Dlg2	-0.515905	0.101417	0.821759
ENSMUSG00000074357	AA386476	0.962644	0.101497	0.821759
ENSMUSG00000036825	Ssx2ip	0.214884	0.101513	0.821759
ENSMUSG00000000738	Spg7	0.126753	0.101545	0.821759
ENSMUSG00000071347	C1qtnf9	-0.726833	0.101639	0.821759
ENSMUSG00000055493	Epm2a	-0.324591	0.101675	0.821759
ENSMUSG00000037731	Themis2	-0.724205	0.101711	0.821759
ENSMUSG00000001739	Cldn15	-0.227744	0.101728	0.821759
ENSMUSG00000054843	Atrnl1	0.164383	0.101831	0.821759
ENSMUSG00000073988	Ttpa	0.381027	0.101873	0.821759
ENSMUSG00000087171	Gm12962	-0.390706	0.102043	0.821759
ENSMUSG00000031785	Adgrg1	0.107468	0.102074	0.821759
ENSMUSG00000102602	A930004J17Rik	-1.08903	0.102084	0.821759
ENSMUSG00000002870	Mcm2	-0.260325	0.102097	0.821759
ENSMUSG00000109644	0610005C13Rik	0.130337	0.102157	0.821759
ENSMUSG00000003184	Irf3	0.139948	0.102223	0.821759
[truncated: 54,942 more rows]
